# Supplementary material for: The role of epigenetic modifications, long-range contacts, enhancers and topologically associating domains in the regulation of glioma grade-specific genes
Source: Sci Rep. 2021 Aug 2;11:15668. doi: 10.1038/s41598-021-95009-3 (PMC8329071; doi:10.1038/s41598-021-95009-3)
Supplement: Supplementary file 1 — Supplementary Information 1. [file 41598_2021_95009_MOESM1_ESM.txt]

Gene	Gene synonym	Ensembl	Gene description	Chromosome	Position	Protein class	Evidence	Antibody	Reliability (IH)	Reliability (Mouse Brain)	Reliability (IF)	Subcellular location	Prognostic p-value	RNA cancer category	RNA tissue category	RNA TS	RNA TS TPM	TPM max in non-specific	RNA cell line category	RNA CS	RNA CS TPM
TSPAN6	T245, TM4SF6, TSPAN-6	ENSG00000000003	Tetraspanin 6	X	100627109-100639991	Predicted intracellular proteins, Predicted membrane proteins	Evidence at protein level	HPA004109	Approved		Approved	Cytosol		Expressed in all	Mixed			fallopian tube: 102.1	Cell line enhanced		NTERA-2: 165.6;RT4: 203.5
TNMD	BRICD4, ChM1L, myodulin, TEM, tendin	ENSG00000000005	Tenomodulin	X	100584802-100599885	Predicted membrane proteins	Evidence at protein level	HPA034961, HPA055634	Uncertain					Mixed	Tissue enhanced		adipose tissue: 10.1;seminal vesicle: 33.2	breast: 4.3	Group enriched	19	HAP1: 6.2;NTERA-2: 14.2
DPM1	CDGIE, MPDS	ENSG00000000419	Dolichyl-phosphate mannosyltransferase subunit 1, catalytic	20	50934867-50958555	Disease related genes, Enzymes, Plasma proteins, Potential drug targets, Predicted intracellular proteins	Evidence at protein level	HPA051818	Approved				Liver cancer:1.94e-6 (unfavourable)	Expressed in all	Expressed in all			thyroid gland: 80.5	Expressed in all
SCYL3	PACE-1, PACE1	ENSG00000000457	SCY1 like pseudokinase 3	1	169849631-169894267	Enzymes, Predicted intracellular proteins	Evidence at protein level	HPA005624	Approved		Uncertain	Nuclear bodies<br>Microtubules	Urothelial cancer:8.85e-4 (favourable)	Expressed in all	Expressed in all			parathyroid gland: 24.6	Expressed in all
C1orf112	FLJ10706	ENSG00000000460	Chromosome 1 open reading frame 112	1	169662007-169854080	Predicted intracellular proteins	Evidence at protein level	HPA023778, HPA024451	Uncertain		Approved	Mitochondria	Endometrial cancer:9.56e-5 (unfavourable)	Expressed in all	Tissue enhanced		parathyroid gland: 25.0	testis: 18.6	Expressed in all
FGR	c-fgr, p55c-fgr, SRC2	ENSG00000000938	FGR proto-oncogene, Src family tyrosine kinase	1	27612064-27635277	Disease related genes, Enzymes, Plasma proteins, Potential drug targets, Predicted intracellular proteins	Evidence at protein level	HPA002024	Enhanced		Approved	Plasma membrane<br>Aggresome		Expressed in all	Tissue enhanced		appendix: 85.6;bone marrow: 137.0;spleen: 90.6	lung: 56.3	Cell line enhanced		Daudi: 61.4;HMC-1: 25.8;U-266/70: 116.7
CFH	ARMD4, ARMS1, FHL1, HF, HF1, HF2, HUS	ENSG00000000971	Complement factor H	1	196651878-196747504	Cancer-related genes, Disease related genes, Plasma proteins, Predicted secreted proteins	Evidence at protein level	CAB016385, CAB016769, HPA038922, HPA049176, HPA053326	Supported		Approved	Vesicles	Renal cancer:1.92e-6 (unfavourable)	Tissue enriched	Tissue enhanced		liver: 839.5	gallbladder: 205.3	Cell line enhanced		HHSteC: 100.0;RT4: 176.9
FUCA2	dJ20N2.5, MGC1314	ENSG00000001036	Fucosidase, alpha-L- 2, plasma	6	143494811-143511690	Enzymes, Plasma proteins, Predicted intracellular proteins, Predicted secreted proteins	Evidence at protein level	HPA031659, HPA031660, HPA031661	Uncertain				Liver cancer:2.70e-9 (unfavourable)	Expressed in all	Expressed in all			parathyroid gland: 154.2	Mixed
GCLC	GCS, GLCL, GLCLC	ENSG00000001084	Glutamate-cysteine ligase catalytic subunit	6	53497341-53616970	Disease related genes, Enzymes, Plasma proteins, Potential drug targets, Predicted intracellular proteins, Predicted membrane proteins	Evidence at protein level	CAB009569, HPA036359, HPA036360	Approved		Approved	Nucleus<br>Nucleoli<br>Cytosol	Renal cancer:3.83e-6 (favourable), Thyroid cancer:8.24e-4 (unfavourable)	Expressed in all	Expressed in all			fallopian tube: 80.9	Expressed in all
NFYA	CBF-B, HAP2, NF-YA	ENSG00000001167	Nuclear transcription factor Y subunit alpha	6	41072945-41099976	Predicted intracellular proteins, Transcription factors	Evidence at protein level	CAB009250, HPA050779	Enhanced		Enhanced	Nucleoplasm	Liver cancer:8.74e-4 (unfavourable)	Expressed in all	Expressed in all			testis: 70.9	Expressed in all
STPG1	C1orf201, FLJ33340, MAPO2	ENSG00000001460	Sperm tail PG-rich repeat containing 1	1	24356999-24416934	Predicted intracellular proteins	Evidence at protein level	HPA024301			Approved	Nucleoplasm	Endometrial cancer:1.33e-4 (favourable), Renal cancer:2.31e-4 (favourable)	Mixed	Tissue enhanced		testis: 46.9	fallopian tube: 26.8	Mixed
NIPAL3	DJ462O23.2, NPAL3	ENSG00000001461	NIPA like domain containing 3	1	24415794-24472976	Predicted intracellular proteins, Predicted membrane proteins, Transporters	Evidence at protein level	HPA039978	Approved		Approved	Nucleoplasm	Renal cancer:3.03e-7 (favourable), Thyroid cancer:3.95e-4 (favourable)	Expressed in all	Expressed in all			prostate: 97.4	Mixed
LAS1L	FLJ12525	ENSG00000001497	LAS1 like, ribosome biogenesis factor	X	65512582-65534775	Disease related genes, Predicted intracellular proteins	Evidence at protein level	HPA044431, HPA061463	Supported		Approved	Nucleoplasm<br>Microtubule organizing center<br>Cytosol		Expressed in all	Expressed in all			parathyroid gland: 40.6	Expressed in all
ENPP4	KIAA0879, NPP4	ENSG00000001561	Ectonucleotide pyrophosphatase/phosphodiesterase 4 (putative)	6	46129993-46146699	Enzymes, Predicted membrane proteins	Evidence at protein level	HPA016594	Approved				Renal cancer:6.95e-7 (favourable)	Expressed in all	Expressed in all			parathyroid gland: 38.4	Cell line enhanced		SCLC-21H: 21.1
SEMA3F	Sema4, SEMAK	ENSG00000001617	Semaphorin 3F	3	50155045-50189075	Plasma proteins, Predicted intracellular proteins, Predicted secreted proteins	Evidence at protein level	HPA035008	Approved				Liver cancer:5.15e-4 (unfavourable)	Expressed in all	Expressed in all			skin: 89.1	Cell line enhanced		HUVEC TERT2: 156.4;SK-BR-3: 129.8;TIME: 276.8
CFTR	ABC35, ABCC7, CF, CFTR/MRP, dJ760C5.1, MRP7, TNR-CFTR	ENSG00000001626	Cystic fibrosis transmembrane conductance regulator	7	117465784-117715971	Cancer-related genes, Disease related genes, Enzymes, FDA approved drug targets, Plasma proteins, Predicted intracellular proteins, Predicted membrane proteins, Transporters	Evidence at protein level	CAB001951, HPA021939	Enhanced				Liver cancer:9.44e-4 (unfavourable)	Tissue enhanced	Tissue enhanced		gallbladder: 89.3	rectum: 49.0	Group enriched	19	CACO-2: 26.2;MOLT-4: 97.6;U-266/70: 47.9
ANKIB1	DKFZP434A0225, KIAA1386	ENSG00000001629	Ankyrin repeat and IBR domain containing 1	7	92246234-92401384	Predicted intracellular proteins	Evidence at protein level	HPA019358, HPA021780	Uncertain		Supported	Plasma membrane<br>Cytosol		Expressed in all	Expressed in all			parathyroid gland: 46.3	Expressed in all
CYP51A1	CP51, CYP51, CYPL1, LDM, P450-14DM, P450L1	ENSG00000001630	Cytochrome P450 family 51 subfamily A member 1	7	92112151-92142952	Enzymes, FDA approved drug targets, Predicted intracellular proteins, Predicted membrane proteins	Evidence at protein level	HPA041325, HPA043508	Enhanced		Enhanced	Endoplasmic reticulum	Cervical cancer:6.12e-4 (unfavourable)	Expressed in all	Expressed in all			testis: 174.1	Expressed in all
KRIT1	CAM, CCM1	ENSG00000001631	KRIT1, ankyrin repeat containing	7	92198969-92246166	Disease related genes, Predicted intracellular proteins	Evidence at protein level	HPA049606	Supported		Uncertain	Vesicles		Expressed in all	Expressed in all			testis: 48.7	Expressed in all
RAD52		ENSG00000002016	RAD52 homolog, DNA repair protein	12	912077-990053	Cancer-related genes, Predicted intracellular proteins	Evidence at protein level	HPA028957			Approved	Nuclear speckles<br>Plasma membrane	Renal cancer:2.22e-6 (unfavourable)	Expressed in all	Expressed in all			thyroid gland: 13.0	Expressed in all
BAD	BBC2, BCL2L8	ENSG00000002330	BCL2 associated agonist of cell death	11	64269830-64284704	Cancer-related genes, Predicted intracellular proteins, RAS pathway related proteins	Evidence at protein level	CAB004205, HPA028185, HPA062105	Approved		Enhanced	Mitochondria		Expressed in all	Expressed in all			cerebral cortex: 48.9	Expressed in all
LAP3	LAP, LAPEP, PEPS	ENSG00000002549	Leucine aminopeptidase 3	4	17577192-17607972	Enzymes, Plasma proteins, Predicted intracellular proteins	Evidence at protein level	HPA029606, HPA029607	Enhanced		Supported	Nucleoplasm<br>Midbody<br>Cytosol		Expressed in all	Expressed in all			appendix: 176.5	Mixed
CD99	MIC2	ENSG00000002586	CD99 molecule	X	2691179-2741309	CD markers, Plasma proteins, Predicted membrane proteins, Predicted secreted proteins	Evidence at protein level	CAB000020, HPA035304	Supported		Approved	Golgi apparatus	Renal cancer:5.87e-7 (unfavourable)	Expressed in all	Expressed in all			gallbladder: 375.1	Mixed
HS3ST1	3OST1	ENSG00000002587	Heparan sulfate-glucosamine 3-sulfotransferase 1	4	11393150-11429765	Enzymes, Predicted secreted proteins	Evidence at protein level	HPA002237	Approved		Approved	Vesicles	Renal cancer:5.99e-8 (favourable), Endometrial cancer:7.73e-4 (favourable), Urothelial cancer:8.67e-4 (favourable)	Mixed	Tissue enhanced		gallbladder: 13.9;ovary: 23.2	urinary bladder: 5.6	Cell line enhanced		CAPAN-2: 12.2;RPTEC TERT1: 9.1;RT4: 8.0;SCLC-21H: 4.3
AOC1	ABP1, DAO	ENSG00000002726	Amine oxidase, copper containing 1	7	150824627-150861504	Enzymes, Predicted secreted proteins	Evidence at protein level	HPA031032, HPA031033	Approved				Prostate cancer:1.71e-4 (favourable)	Group enriched	Tissue enhanced		placenta: 716.9;small intestine: 247.6	duodenum: 183.2	Cell line enhanced		CAPAN-2: 17.4;HaCaT: 5.4;THP-1: 17.8
WNT16		ENSG00000002745	Wnt family member 16	7	121325367-121341104	Predicted intracellular proteins, Predicted secreted proteins	Evidence at transcript level	HPA027030	Uncertain					Mixed	Group enriched	7	cervix, uterine: 8.6;skin: 24.3	seminal vesicle: 2.5	Cell line enhanced		CAPAN-2: 2.0;HEK 293: 4.9;hTEC/SVTERT24-B: 1.6;U-2197: 2.4
HECW1	KIAA0322, NEDL1	ENSG00000002746	HECT, C2 and WW domain containing E3 ubiquitin protein ligase 1	7	43112599-43566001	Enzymes, Predicted intracellular proteins	Evidence at protein level	HPA007203, HPA007593, HPA007609	Approved		Supported	Cytosol		Not detected	Tissue enhanced		cerebral cortex: 10.9;kidney: 8.2	testis: 3.4	Cell line enhanced		A549: 3.9;U-266/70: 9.1
MAD1L1	HsMAD1, MAD1, PIG9, TP53I9, TXBP181	ENSG00000002822	MAD1 mitotic arrest deficient like 1	7	1815793-2233243	Disease related genes, Predicted intracellular proteins, Predicted secreted proteins	Evidence at protein level	HPA003635, CAB015338	Supported		Supported	Nucleoplasm<br>Nuclear membrane		Expressed in all	Expressed in all			lymph node: 23.3	Expressed in all
LASP1	Lasp-1, MLN50	ENSG00000002834	LIM and SH3 protein 1	17	38869859-38921770	Cancer-related genes, Plasma proteins, Predicted intracellular proteins	Evidence at protein level	HPA012072, CAB022049	Enhanced		Supported	Plasma membrane<br>Focal adhesion sites<br>Cytosol	Liver cancer:2.41e-4 (unfavourable), Endometrial cancer:4.57e-4 (unfavourable)	Expressed in all	Expressed in all			small intestine: 181.3	Expressed in all
SNX11		ENSG00000002919	Sorting nexin 11	17	48103357-48123074	Predicted intracellular proteins	Evidence at protein level	HPA044787, HPA054660	Approved		Approved	Cytosol		Expressed in all	Expressed in all			thyroid gland: 32.1	Expressed in all
TMEM176A	HCA112, MS4B1	ENSG00000002933	Transmembrane protein 176A	7	150800403-150805120	Predicted membrane proteins	Evidence at protein level	HPA008770	Approved		Approved	Mitochondria		Expressed in all	Expressed in all			liver: 583.9	Cell line enriched	30	HSkMC: 493.9
M6PR	CD-M6PR, CD-MPR	ENSG00000003056	Mannose-6-phosphate receptor, cation dependent	12	8940363-8949955	FDA approved drug targets, Predicted intracellular proteins, Predicted membrane proteins, Predicted secreted proteins	Evidence at protein level	CAB034464, HPA040445	Approved				Liver cancer:3.89e-4 (unfavourable)	Expressed in all	Expressed in all			spleen: 175.3	Expressed in all
KLHL13	BKLHD2, FLJ10262, KIAA1309	ENSG00000003096	Kelch like family member 13	X	117897813-118117340	Predicted intracellular proteins	Evidence at protein level	HPA046039, HPA059901	Approved		Approved	Cytosol		Mixed	Tissue enhanced		endometrium: 52.6	smooth muscle: 43.9	Cell line enhanced		HeLa: 40.3;RPTEC TERT1: 80.3;SH-SY5Y: 100.1
CYP26B1	P450RAI-2	ENSG00000003137	Cytochrome P450 family 26 subfamily B member 1	2	72129238-72148038	Disease related genes, Predicted intracellular proteins, Predicted secreted proteins	Evidence at protein level	HPA012567	Uncertain		Approved	Cytosol		Expressed in all	Tissue enhanced		testis: 27.1	skin: 25.0	Cell line enhanced		HaCaT: 13.4;RH-30: 18.5;U-2 OS: 21.9
ICA1	ICA69, ICAp69	ENSG00000003147	Islet cell autoantigen 1	7	8113184-8262687	Predicted intracellular proteins, Predicted membrane proteins	Evidence at protein level	HPA017646, HPA061452	Approved		Supported	Vesicles<br>Cytosol	Renal cancer:4.23e-8 (favourable)	Expressed in all	Mixed			testis: 42.6	Cell line enhanced		SCLC-21H: 73.0;SH-SY5Y: 109.7
DBNDD1	FLJ12582, MGC3101	ENSG00000003249	Dysbindin domain containing 1	16	90004865-90020128	Predicted intracellular proteins	Evidence at protein level	HPA043018	Approved		Approved	Nuclear speckles<br>Cytosol	Renal cancer:2.75e-7 (favourable)	Expressed in all	Tissue enhanced		cerebral cortex: 24.0	skeletal muscle: 15.6	Cell line enhanced		MCF7: 109.1
ALS2	ALS2CR6	ENSG00000003393	ALS2, alsin Rho guanine nucleotide exchange factor	2	201700554-201781189	Disease related genes, Predicted intracellular proteins	Evidence at protein level	HPA046588	Approved		Approved	Intermediate filaments<br>Cytosol		Expressed in all	Expressed in all			cerebral cortex: 16.6	Expressed in all
CASP10	MCH4	ENSG00000003400	Caspase 10	2	201182881-201229406	Cancer-related genes, Disease related genes, Enzymes, Potential drug targets, Predicted intracellular proteins	Evidence at protein level	CAB003780, HPA017059	Approved		Approved	Golgi apparatus<br>Vesicles	Renal cancer:6.05e-7 (unfavourable), Liver cancer:8.54e-4 (unfavourable)	Expressed in all	Mixed			spleen: 24.1	Cell line enhanced		HUVEC TERT2: 21.4
CFLAR	c-FLIP, CASH, CASP8AP1, Casper, CLARP, FLAME, FLIP, I-FLICE, MRIT	ENSG00000003402	CASP8 and FADD like apoptosis regulator	2	201116104-201176687	Cancer-related genes, Enzymes, Predicted intracellular proteins	Evidence at protein level	HPA019044, CAB022157, CAB025216	Uncertain		Supported	Nucleus<br>Nuclear bodies<br>Plasma membrane<br>Cytosol	Head and neck cancer:2.79e-4 (favourable)	Expressed in all	Expressed in all			bone marrow: 159.9	Expressed in all
TFPI	EPI, LACI, TFI, TFPI1	ENSG00000003436	Tissue factor pathway inhibitor	2	187464230-187565760	Candidate cardiovascular disease genes, FDA approved drug targets, Plasma proteins, Predicted secreted proteins	Evidence at protein level	HPA005575, CAB020842	Supported		Approved	Intermediate filaments<br>Cytosol	Cervical cancer:2.02e-4 (unfavourable)	Expressed in all	Expressed in all			placenta: 267.0	Cell line enhanced		HHSteC: 309.8;HUVEC TERT2: 601.4;LHCN-M2: 367.6;TIME: 354.9
NDUFAF7	C2orf56, MidA, PRO1853	ENSG00000003509	NADH:ubiquinone oxidoreductase complex assembly factor 7	2	37231631-37253403	Enzymes, Predicted intracellular proteins	Evidence at protein level	HPA045217	Uncertain				Liver cancer:1.48e-4 (unfavourable), Lung cancer:3.08e-4 (favourable)	Expressed in all	Tissue enriched	5	testis: 69.1	adrenal gland: 12.9	Expressed in all
RBM5	H37, LUCA15	ENSG00000003756	RNA binding motif protein 5	3	50088908-50119021	Predicted intracellular proteins	Evidence at protein level	HPA017335, HPA018011	Approved		Enhanced	Nucleoplasm	Lung cancer:6.46e-4 (favourable), Pancreatic cancer:7.58e-4 (favourable), Liver cancer:9.77e-4 (unfavourable)	Expressed in all	Expressed in all			endometrium: 112.7	Expressed in all
MTMR7		ENSG00000003987	Myotubularin related protein 7	8	17298030-17413528	Predicted intracellular proteins	Evidence at protein level							Mixed	Tissue enhanced		cerebral cortex: 22.9;parathyroid gland: 15.2	thyroid gland: 5.5	Cell line enhanced		SCLC-21H: 12.4;SH-SY5Y: 6.5
SLC7A2	ATRC2, CAT-2, HCAT2	ENSG00000003989	Solute carrier family 7 member 2	8	17497088-17570573	Predicted membrane proteins, Transporters	Evidence at protein level	HPA009277			Supported	Plasma membrane<br>Cell Junctions	Renal cancer:2.65e-7 (unfavourable), Stomach cancer:3.08e-4 (unfavourable)	Expressed in all	Tissue enhanced		parathyroid gland: 380.7	liver: 92.6	Cell line enhanced		HHSteC: 171.6
ARF5		ENSG00000004059	ADP ribosylation factor 5	7	127588345-127591705	Plasma proteins, Predicted intracellular proteins	Evidence at protein level							Expressed in all	Expressed in all			skin: 176.2	Expressed in all
SARM1	KIAA0524, SAMD2, SARM	ENSG00000004139	Sterile alpha and TIR motif containing 1	17	28364356-28404049	Predicted intracellular proteins, Predicted secreted proteins	Evidence at protein level	HPA024359, HPA024759	Uncertain		Approved	Vesicles		Mixed	Mixed			duodenum: 7.5	Cell line enhanced		CACO-2: 26.9
POLDIP2	DKFZP586F1524, PDIP38	ENSG00000004142	DNA polymerase delta interacting protein 2	17	28347177-28357522	Predicted intracellular proteins	Evidence at protein level	HPA007700			Approved	Mitochondria		Expressed in all	Expressed in all			kidney: 109.1	Expressed in all
PLXND1	KIAA0620	ENSG00000004399	Plexin D1	3	129555175-129606818	Plasma proteins, Predicted intracellular proteins, Predicted membrane proteins	Evidence at protein level	CAB020819	Approved				Renal cancer:5.93e-7 (unfavourable)	Expressed in all	Expressed in all			placenta: 161.3	Cell line enhanced		ASC diff: 268.0;HSkMC: 206.8;HUVEC TERT2: 287.4;TIME: 332.2
AK2		ENSG00000004455	Adenylate kinase 2	1	33007940-33080996	Disease related genes, Enzymes, Plasma proteins, Potential drug targets, Predicted intracellular proteins	Evidence at protein level	HPA018479	Approved				Breast cancer:4.37e-4 (favourable), Pancreatic cancer:6.40e-4 (unfavourable), Endometrial cancer:8.65e-4 (unfavourable), Liver cancer:9.32e-4 (unfavourable)	Expressed in all	Expressed in all			kidney: 183.3	Expressed in all
CD38		ENSG00000004468	CD38 molecule	4	15778275-15853230	Cancer-related genes, CD markers, Enzymes, Predicted intracellular proteins	Evidence at protein level	CAB002493, HPA022132, CAB025255, HPA052381	Enhanced		Supported	Plasma membrane	Endometrial cancer:9.68e-4 (favourable)	Expressed in all	Mixed			seminal vesicle: 27.6	Cell line enhanced		Daudi: 91.6;Karpas-707: 24.9;MOLT-4: 26.4;REH: 23.7;U-266/70: 20.4
FKBP4	FKBP52, FKBP59	ENSG00000004478	FK506 binding protein 4	12	2794953-2805423	Enzymes, Plasma proteins, Predicted intracellular proteins	Evidence at protein level	HPA006148, CAB017441, HPA062857	Enhanced		Enhanced	Nucleoplasm<br>Cytosol	Liver cancer:6.12e-5 (unfavourable), Lung cancer:1.44e-4 (unfavourable), Endometrial cancer:7.65e-4 (unfavourable)	Expressed in all	Expressed in all			testis: 107.4	Expressed in all
KDM1A	AOF2, BHC110, KDM1, KIAA0601, LSD1	ENSG00000004487	Lysine demethylase 1A	1	23019448-23083689	Disease related genes, Predicted intracellular proteins, Predicted secreted proteins	Evidence at protein level	CAB005884, HPA053660	Supported		Enhanced	Nucleoplasm<br>Cytosol	Liver cancer:4.47e-12 (unfavourable), Colorectal cancer:6.31e-4 (favourable)	Expressed in all	Expressed in all			testis: 163.3	Expressed in all
RBM6	3G2, DEF-3, DEF3, g16, NY-LU-12	ENSG00000004534	RNA binding motif protein 6	3	49940007-50100045	Cancer-related genes, Plasma proteins, Predicted intracellular proteins	Evidence at protein level	HPA026272, HPA027164	Enhanced		Approved	Nuclear speckles<br>Cytoplasmic bodies	Urothelial cancer:5.13e-5 (favourable), Pancreatic cancer:1.41e-4 (favourable), Renal cancer:8.83e-4 (unfavourable)	Expressed in all	Expressed in all			parathyroid gland: 83.7	Expressed in all
CAMKK1	CAMKKA, DKFZp761M0423, MGC34095	ENSG00000004660	Calcium/calmodulin dependent protein kinase kinase 1	17	3860315-3894891	Enzymes, Predicted intracellular proteins	Evidence at protein level	CAB009111, HPA028062	Approved		Supported	Cytosol	Pancreatic cancer:2.65e-4 (favourable)	Mixed	Tissue enhanced		cerebral cortex: 51.5	seminal vesicle: 14.7	Cell line enhanced		U-87 MG: 27.3
RECQL	RecQ1, RecQL1	ENSG00000004700	RecQ like helicase	12	21468911-21501669	Enzymes, Plasma proteins, Predicted intracellular proteins	Evidence at protein level	CAB009743, HPA030960, HPA064259	Enhanced		Enhanced	Nucleoplasm	Ovarian cancer:3.15e-4 (unfavourable)	Expressed in all	Expressed in all			lymph node: 51.1	Expressed in all
VPS50	CCDC132, DKFZp313I2429, FLJ20097, KIAA1861, VPS54L	ENSG00000004766	VPS50, EARP/GARPII complex subunit	7	93232340-93361121	Predicted intracellular proteins	Evidence at protein level	HPA026679	Approved		Uncertain	Plasma membrane<br>Cytosol	Renal cancer:1.35e-6 (favourable), Liver cancer:7.21e-5 (unfavourable)	Expressed in all	Expressed in all			cerebral cortex: 25.4	Expressed in all
HSPB6	FLJ32389, Hsp20, PPP1R91	ENSG00000004776	Heat shock protein family B (small) member 6	19	35754569-35758079	Predicted intracellular proteins	Evidence at protein level	CAB001974, HPA044153, HPA054811	Enhanced				Urothelial cancer:1.43e-6 (unfavourable), Renal cancer:1.93e-5 (unfavourable)	Expressed in all	Tissue enhanced		skeletal muscle: 843.0	adipose tissue: 666.5	Cell line enhanced		ASC diff: 1220.3;ASC TERT1: 521.5;HHSteC: 505.3;HSkMC: 510.5
ARHGAP33	FLJ39019, SNX26, TCGAP	ENSG00000004777	Rho GTPase activating protein 33	19	35774532-35788822	Predicted intracellular proteins	Evidence at protein level	HPA030117, HPA030118	Supported		Approved	Plasma membrane<br>Actin filaments<br>Cytosol	Renal cancer:3.09e-8 (unfavourable)	Expressed in all	Mixed			cerebral cortex: 25.8	Cell line enhanced		HMC-1: 50.9
NDUFAB1	ACP, ACP1, FASN2A, SDAP	ENSG00000004779	NADH:ubiquinone oxidoreductase subunit AB1	16	23581002-23596356	Predicted intracellular proteins	Evidence at protein level	HPA054364	Uncertain		Supported	Nucleoplasm<br>Mitochondria	Renal cancer:1.94e-7 (favourable)	Expressed in all	Expressed in all			heart muscle: 179.6	Expressed in all
PDK4		ENSG00000004799	Pyruvate dehydrogenase kinase 4	7	95583499-95596491	Enzymes, Predicted intracellular proteins	Evidence at protein level	HPA056731	Approved				Stomach cancer:1.80e-4 (unfavourable)	Expressed in all	Expressed in all			seminal vesicle: 763.0	Cell line enriched	7	ASC diff: 333.3
SLC22A16	CT2, FLIPT2, OAT6, OKB1	ENSG00000004809	Solute carrier family 22 member 16	6	110424687-110476641	Predicted membrane proteins	Evidence at protein level	HPA036902	Uncertain					Tissue enriched	Group enriched	8	bone marrow: 12.9;parathyroid gland: 16.3;testis: 38.6	smooth muscle: 2.7	Group enriched	16	NB-4: 10.5;REH: 14.0;THP-1: 35.6;U-937: 24.4
ZMYND10	BLU, CILD22	ENSG00000004838	Zinc finger MYND-type containing 10	3	50341110-50346852	Disease related genes, Plasma proteins, Predicted intracellular proteins	Evidence at protein level	HPA035255			Approved	Plasma membrane<br>Cytosol	Renal cancer:6.75e-5 (favourable)	Tissue enhanced	Group enriched	16	fallopian tube: 231.5;testis: 284.6	lung: 15.8	Cell line enhanced		T-47d: 6.1;U-87 MG: 4.3
ABCB5	ABCB5alpha, ABCB5beta, EST422562	ENSG00000004846	ATP binding cassette subfamily B member 5	7	20615207-20777038	Predicted intracellular proteins, Predicted membrane proteins, Transporters	Evidence at protein level							Tissue enriched	Tissue enriched	7	epididymis: 32.3	gallbladder: 4.3	Cell line enriched	6	SK-MEL-30: 37.0
ARX	CT121, EIEE1, ISSX, MRX29, MRX32, MRX33, MRX36, MRX38, MRX43, MRX54, MRX76, MRX87, MRXS1, PRTS	ENSG00000004848	Aristaless related homeobox	X	25003694-25016420	Disease related genes, Plasma proteins, Predicted intracellular proteins, Transcription factors	Evidence at protein level						Endometrial cancer:3.54e-7 (unfavourable)	Mixed	Tissue enriched	7	ovary: 97.7	testis: 14.0	Cell line enhanced		HAP1: 2.0;PC-3: 3.6;U-266/70: 6.3
SLC25A13	ARALAR2, CITRIN, CTLN2	ENSG00000004864	Solute carrier family 25 member 13	7	96120220-96322147	Disease related genes, Plasma proteins, Potential drug targets, Predicted intracellular proteins, Transporters	Evidence at protein level	HPA018997	Approved		Supported	Mitochondria	Renal cancer:9.14e-4 (favourable)	Expressed in all	Expressed in all			liver: 77.3	Mixed
ST7	ETS7q, FAM4A, FAM4A1, HELG, RAY1, SEN4, TSG7	ENSG00000004866	Suppression of tumorigenicity 7	7	116953238-117230103	Predicted intracellular proteins, Predicted membrane proteins	Evidence at protein level	HPA038325, HPA038326	Approved		Supported	Nucleoplasm<br>Cytosol	Renal cancer:3.39e-5 (favourable)	Expressed in all	Expressed in all			thyroid gland: 51.0	Mixed
CDC27	ANAPC3, APC3, D0S1430E, D17S978E, NUC2	ENSG00000004897	Cell division cycle 27	17	47117703-47189422	Cancer-related genes, Plasma proteins, Predicted intracellular proteins	Evidence at protein level	CAB016315, HPA028129, HPA052399	Supported		Enhanced	Nucleoplasm	Renal cancer:6.39e-5 (unfavourable), Colorectal cancer:1.77e-4 (favourable), Liver cancer:4.38e-4 (unfavourable), Lung cancer:8.15e-4 (unfavourable)	Expressed in all	Expressed in all			thyroid gland: 71.5	Expressed in all
SLC4A1	AE1, CD233, DI, EPB3, FR, RTA1A, SW, WD, WR	ENSG00000004939	Solute carrier family 4 member 1 (Diego blood group)	17	44248385-44268141	Blood group antigen proteins, CD markers, Disease related genes, Plasma proteins, Potential drug targets, Predicted intracellular proteins, Predicted membrane proteins, Transporters	Evidence at protein level	HPA015584, CAB034438, HPA063911	Enhanced					Tissue enriched	Tissue enriched	8	bone marrow: 238.0	kidney: 30.0	Mixed
CALCR	CTR	ENSG00000004948	Calcitonin receptor	7	93424487-93574730	Predicted membrane proteins, Predicted secreted proteins	Evidence at protein level	HPA028962, HPA061428	Enhanced					Tissue enriched	Tissue enhanced		kidney: 2.1;testis: 1.4	placenta: 1.0	Cell line enhanced		RPTEC TERT1: 1.5;T-47d: 3.6
HCCS	CCHL, MLS	ENSG00000004961	Holocytochrome c synthase	X	11111301-11123078	Disease related genes, Enzymes, Potential drug targets, Predicted secreted proteins	Evidence at protein level	HPA002946	Approved		Enhanced	Mitochondria	Renal cancer:6.17e-8 (favourable), Liver cancer:1.35e-5 (unfavourable), Breast cancer:8.69e-5 (unfavourable)	Expressed in all	Expressed in all			heart muscle: 31.5	Expressed in all
DVL2		ENSG00000004975	Dishevelled segment polarity protein 2	17	7225341-7234545	Predicted intracellular proteins	Evidence at protein level	CAB009312, HPA021611, HPA022914, HPA064732	Approved		Enhanced	Nucleoplasm<br>Nuclear bodies	Liver cancer:4.34e-6 (unfavourable), Pancreatic cancer:3.85e-4 (favourable)	Expressed in all	Expressed in all			ovary: 36.1	Expressed in all
PRSS22	BSSP-4, hBSSP-4, SP001LA	ENSG00000005001	Protease, serine 22	16	2852727-2858170	Enzymes, Predicted secreted proteins	Evidence at protein level	HPA049161	Approved		Approved	Nucleoplasm		Mixed	Tissue enhanced		esophagus: 7.7;stomach: 11.1	salivary gland: 3.1	Cell line enhanced		CAPAN-2: 67.3;SK-BR-3: 14.6;T-47d: 16.5
UPF1	HUPF1, KIAA0221, NORF1, pNORF1, RENT1, smg-2	ENSG00000005007	UPF1, RNA helicase and ATPase	19	18831938-18868236	Plasma proteins, Predicted intracellular proteins	Evidence at protein level	HPA019587, HPA020857	Approved		Supported	Nucleoplasm	Renal cancer:2.97e-6 (favourable), Melanoma:2.72e-4 (unfavourable)	Expressed in all	Expressed in all			parathyroid gland: 56.7	Expressed in all
SKAP2	RA70, SAPS, SCAP2, SKAP-HOM, SKAP55R	ENSG00000005020	Src kinase associated phosphoprotein 2	7	26667062-26995239	Predicted intracellular proteins	Evidence at protein level	HPA005560, HPA024045	Enhanced		Supported	Nucleoplasm<br>Cytosol		Expressed in all	Expressed in all			parathyroid gland: 54.6	Cell line enhanced		CAPAN-2: 125.0
SLC25A5	2F1, ANT2, T2, T3	ENSG00000005022	Solute carrier family 25 member 5	X	119468400-119471319	FDA approved drug targets, Plasma proteins, Predicted membrane proteins, Transporters	Evidence at protein level	HPA046835, HPA071684	Approved		Supported	Mitochondria	Renal cancer:8.06e-6 (favourable), Cervical cancer:7.35e-4 (favourable), Colorectal cancer:7.47e-4 (favourable)	Expressed in all	Expressed in all			duodenum: 769.6	Expressed in all
MCUB	CCDC109B, FLJ20647	ENSG00000005059	Mitochondrial calcium uniporter dominant negative beta subunit	4	109560205-109688726	Predicted membrane proteins, Transporters	Evidence at protein level	HPA048776	Enhanced		Approved	Nucleoplasm<br>Cytosol	Renal cancer:7.35e-6 (unfavourable)	Expressed in all	Mixed			lymph node: 36.2	Mixed
HOXA11	HOX1, HOX1I	ENSG00000005073	Homeobox A11	7	27181510-27185223	Cancer-related genes, Disease related genes, Predicted intracellular proteins, Transcription factors	Evidence at protein level	HPA006770, HPA035623	Enhanced		Supported	Nucleoplasm	Renal cancer:2.57e-5 (unfavourable)	Mixed	Tissue enhanced		endometrium: 96.3;smooth muscle: 68.5	cervix, uterine: 17.9	Cell line enhanced		HEK 293: 46.1;U-937: 37.5
POLR2J	hRPB14, POLR2J1, RPB11, RPB11A, RPB11m	ENSG00000005075	RNA polymerase II subunit J	7	102473118-102478907	Predicted intracellular proteins, RNA polymerase related proteins	Evidence at protein level	HPA042997, HPA044010, HPA046970	Approved		Approved	Nucleoplasm		Expressed in all	Expressed in all			adrenal gland: 72.4	Expressed in all
DHX33	DDX33, DKFZp762F2011, FLJ21972	ENSG00000005100	DEAH-box helicase 33	17	5440912-5469060	Enzymes, Predicted intracellular proteins	Evidence at protein level	HPA073875			Supported	Nucleoli	Prostate cancer:6.10e-4 (unfavourable)	Expressed in all	Expressed in all			parathyroid gland: 13.6	Expressed in all
MEOX1	MOX1	ENSG00000005102	Mesenchyme homeobox 1	17	43640388-43661954	Disease related genes, Predicted intracellular proteins, Transcription factors	Evidence at protein level	HPA045214	Uncertain		Uncertain	Nucleoli<br>Mitochondria		Mixed	Tissue enhanced		adipose tissue: 25.3	spleen: 16.4	Cell line enriched	10	HeLa: 16.8
THSD7A	KIAA0960	ENSG00000005108	Thrombospondin type 1 domain containing 7A	7	11370357-11832198	Predicted membrane proteins	Evidence at protein level	HPA000923	Supported				Renal cancer:2.24e-6 (favourable)	Mixed	Mixed			kidney: 8.4	Cell line enhanced		A549: 9.2;HUVEC TERT2: 5.6;REH: 6.5;SH-SY5Y: 10.8;THP-1: 12.8
LIG3	LIG2	ENSG00000005156	DNA ligase 3	17	34980494-35009743	Enzymes, Plasma proteins, Predicted intracellular proteins	Evidence at protein level	HPA006723	Supported		Supported	Nucleoplasm		Expressed in all	Expressed in all			testis: 38.7	Expressed in all
RPAP3	FLJ21908, spag	ENSG00000005175	RNA polymerase II associated protein 3	12	47661249-47706061	Predicted intracellular proteins	Evidence at protein level	HPA038311, HPA038312	Enhanced		Approved	Cytosol	Liver cancer:2.01e-5 (unfavourable)	Expressed in all	Expressed in all			lymph node: 34.4	Expressed in all
ACSM3	SA, SAH	ENSG00000005187	Acyl-CoA synthetase medium-chain family member 3	16	20610243-20797581	Enzymes, Predicted intracellular proteins	Evidence at protein level	HPA041013	Uncertain				Renal cancer:9.88e-6 (favourable), Ovarian cancer:1.97e-4 (favourable)	Mixed	Tissue enhanced		liver: 93.2	kidney: 90.8	Group enriched	12	HEL: 85.7;HMC-1: 339.4;K-562: 258.6
AC004381.6		ENSG00000005189	Putative RNA exonuclease NEF-sp	16	20806429-20849668	Predicted intracellular proteins	Evidence at protein level	HPA040755, HPA040868	Enhanced		Approved	Nuclear membrane<br>Nucleoli<br>Endoplasmic reticulum		Expressed in all	Tissue enriched	33	testis: 618.5	parathyroid gland: 18.9	Mixed
CIAPIN1	Anamorsin	ENSG00000005194	Cytokine induced apoptosis inhibitor 1	16	57428169-57447528	Predicted intracellular proteins	Evidence at protein level	HPA041350, HPA042182	Enhanced		Supported	Mitochondria	Head and neck cancer:4.35e-4 (unfavourable), Renal cancer:4.42e-4 (favourable)	Expressed in all	Expressed in all			testis: 129.0	Expressed in all
SPPL2B	IMP4, KIAA1532, PSL1	ENSG00000005206	Signal peptide peptidase like 2B	19	2328615-2354806	Enzymes, Predicted membrane proteins	Evidence at protein level	CAB005592, HPA039292	Approved		Approved	Nucleoplasm<br>Plasma membrane<br>Centrosome	Endometrial cancer:5.00e-5 (favourable), Pancreatic cancer:1.33e-4 (favourable), Renal cancer:6.45e-4 (unfavourable)	Expressed in all	Expressed in all			testis: 49.1	Expressed in all
FAM214B	bA182N22.6, FLJ11560, KIAA1539	ENSG00000005238	Family with sequence similarity 214 member B	9	35104112-35116341	Predicted intracellular proteins	Evidence at protein level	HPA048831, HPA055751	Approved		Approved	Nucleus<br>Nucleoli fibrillar center		Expressed in all	Expressed in all			bone marrow: 24.5	Mixed
COPZ2	MGC23008	ENSG00000005243	Coatomer protein complex subunit zeta 2	17	48026167-48038030	Predicted intracellular proteins	Evidence at protein level	HPA055999	Uncertain				Renal cancer:3.45e-9 (unfavourable), Thyroid cancer:2.89e-6 (unfavourable), Urothelial cancer:4.66e-4 (unfavourable)	Expressed in all	Mixed			adipose tissue: 73.1	Cell line enhanced		ASC TERT1: 132.1;fHDF/TERT166: 213.5
PRKAR2B	PRKAR2	ENSG00000005249	Protein kinase cAMP-dependent type II regulatory subunit beta	7	107044649-107161811	Predicted intracellular proteins	Evidence at protein level	HPA008421	Enhanced		Approved	Golgi apparatus<br>Centrosome<br>Mitochondria<br>Cytosol	Pancreatic cancer:4.03e-4 (favourable), Colorectal cancer:6.38e-4 (favourable), Thyroid cancer:8.74e-4 (unfavourable)	Mixed	Tissue enhanced		adipose tissue: 139.4	adrenal gland: 39.1	Cell line enhanced		AN3-CA: 64.4;Daudi: 70.1;U-698: 172.6
MSL3	MSL3L1	ENSG00000005302	Male-specific lethal 3 homolog (Drosophila)	X	11758159-11775753	Plasma proteins, Predicted intracellular proteins	Evidence at protein level	HPA034535, HPA034536	Uncertain		Approved	Nucleoplasm	Renal cancer:3.14e-9 (unfavourable), Urothelial cancer:2.17e-4 (favourable), Head and neck cancer:3.28e-4 (favourable), Liver cancer:4.93e-4 (unfavourable)	Expressed in all	Expressed in all			lymph node: 59.8	Expressed in all
CREBBP	CBP, KAT3A, RSTS, RTS	ENSG00000005339	CREB binding protein	16	3725054-3880726	Cancer-related genes, Disease related genes, Enzymes, Plasma proteins, Potential drug targets, Predicted intracellular proteins	Evidence at protein level	CAB004212, HPA055861	Enhanced		Enhanced	Nucleoplasm<br>Nuclear bodies	Renal cancer:6.24e-5 (favourable)	Expressed in all	Expressed in all			testis: 61.7	Expressed in all
TSPOAP1	BZRAP1, KIAA0612, PRAX-1, RIM-BP1, RIMBP1	ENSG00000005379	TSPO associated protein 1	17	58301228-58328760	Plasma proteins, Predicted intracellular proteins	Evidence at protein level	HPA024662, HPA025244	Enhanced				Pancreatic cancer:9.15e-7 (favourable)	Expressed in all	Expressed in all			cerebral cortex: 69.1	Cell line enhanced		HDLM-2: 164.7;HL-60: 51.5;REH: 119.1
MPO		ENSG00000005381	Myeloperoxidase	17	58269856-58280935	Cancer-related genes, Candidate cardiovascular disease genes, Disease related genes, Enzymes, Plasma proteins, Potential drug targets, Predicted intracellular proteins, Predicted secreted proteins	Evidence at protein level	CAB000059, HPA021147, HPA061464	Enhanced		Supported	Nucleus<br>Vesicles		Tissue enhanced	Tissue enriched	82	bone marrow: 2499.6	salivary gland: 30.6	Group enriched	98	HL-60: 2786.8;NB-4: 2892.7
PON1	ESA, PON	ENSG00000005421	Paraoxonase 1	7	95297676-95324707	Cancer-related genes, Candidate cardiovascular disease genes, Disease related genes, Enzymes, Plasma proteins, Potential drug targets, Predicted secreted proteins, Transporters	Evidence at protein level	HPA001610	Uncertain				Liver cancer:7.24e-7 (favourable)	Tissue enriched	Tissue enriched	69	liver: 233.6	adrenal gland: 3.3	Not detected
GCFC2	C2orf3, DNABF, GCF, TCF9	ENSG00000005436	GC-rich sequence DNA-binding factor 2	2	75652000-75710989	Predicted intracellular proteins	Evidence at protein level	HPA077882			Supported	Nucleoplasm	Thyroid cancer:3.09e-4 (unfavourable), Endometrial cancer:9.59e-4 (unfavourable)	Expressed in all	Expressed in all			skin: 17.0	Expressed in all
WDR54	FLJ12953	ENSG00000005448	WD repeat domain 54	2	74421678-74425755	Predicted intracellular proteins	Evidence at protein level	HPA043257, HPA053558	Enhanced		Approved	Vesicles<br>Cytosol		Expressed in all	Tissue enhanced		fallopian tube: 113.2	testis: 48.2	Expressed in all
CROT	COT	ENSG00000005469	Carnitine O-octanoyltransferase	7	87345681-87399795	Enzymes, Plasma proteins, Predicted intracellular proteins, Transporters	Evidence at protein level	HPA019052, HPA019364, HPA019365	Enhanced		Supported	Vesicles	Renal cancer:2.55e-6 (favourable), Urothelial cancer:4.02e-4 (favourable)	Expressed in all	Expressed in all			thyroid gland: 68.4	Cell line enhanced		RT4: 57.9
ABCB4	GBD1, MDR2, MDR3, PFIC-3, PGY3	ENSG00000005471	ATP binding cassette subfamily B member 4	7	87401697-87480435	Disease related genes, Enzymes, Plasma proteins, Potential drug targets, Predicted intracellular proteins, Predicted membrane proteins, Transporters	Evidence at protein level	HPA049395, HPA053288	Approved		Approved	Nucleoplasm<br>Plasma membrane<br>Actin filaments<br>Focal adhesion sites		Tissue enriched	Tissue enriched	6	liver: 69.3	adrenal gland: 10.7	Group enriched	6	SH-SY5Y: 14.2;WM-115: 25.6
KMT2E	HDCMC04P, MLL5	ENSG00000005483	Lysine methyltransferase 2E	7	105014179-105114361	Enzymes, Predicted intracellular proteins, Predicted membrane proteins	Evidence at protein level	HPA022812, HPA056125	Approved	Approved			Renal cancer:3.80e-5 (unfavourable)	Expressed in all	Expressed in all			endometrium: 51.7	Expressed in all
RHBDD2	NPD007, RHBDL7	ENSG00000005486	Rhomboid domain containing 2	7	75842602-75888926	Enzymes, Predicted membrane proteins	Evidence at protein level	HPA045074, HPA051960	Uncertain		Enhanced	Golgi apparatus	Renal cancer:8.68e-6 (favourable), Colorectal cancer:3.31e-5 (unfavourable), Glioma:1.25e-4 (unfavourable)	Expressed in all	Expressed in all			parathyroid gland: 258.6	Expressed in all
SOX8		ENSG00000005513	SRY-box 8	16	981808-986979	Predicted intracellular proteins, Transcription factors	Evidence at protein level	HPA041640, HPA058665	Enhanced		Supported	Nucleus		Tissue enriched	Tissue enriched	29	cerebral cortex: 109.9	salivary gland: 3.8	Cell line enriched	5	RH-30: 112.8
IBTK	BTBD26, BTKI, DKFZP564B116	ENSG00000005700	Inhibitor of Bruton tyrosine kinase	6	82169983-82247754	Predicted intracellular proteins	Evidence at protein level	HPA023826, HPA048438	Uncertain		Supported	Nucleoplasm	Cervical cancer:3.86e-4 (unfavourable)	Expressed in all	Expressed in all			parathyroid gland: 21.4	Expressed in all
ZNF195		ENSG00000005801	Zinc finger protein 195	11	3339261-3379222	Predicted intracellular proteins, Transcription factors	Evidence at protein level	HPA030605	Uncertain		Approved	Nucleus<br>Cytosol	Urothelial cancer:4.79e-7 (favourable), Liver cancer:3.53e-5 (unfavourable), Renal cancer:7.89e-5 (unfavourable), Prostate cancer:4.24e-4 (unfavourable)	Expressed in all	Expressed in all			epididymis: 21.3	Expressed in all
MYCBP2	FLJ10106, KIAA0916, PAM	ENSG00000005810	MYC binding protein 2, E3 ubiquitin protein ligase	13	77044655-77327050	Enzymes, Predicted intracellular proteins	Evidence at protein level	HPA058807			Supported	Nucleus<br>Vesicles	Renal cancer:5.01e-5 (favourable)	Expressed in all	Expressed in all			skin: 82.7	Expressed in all
FBXL3	FBL3, FBL3A, FBXL3A	ENSG00000005812	F-box and leucine rich repeat protein 3	13	76992598-77027195	Predicted intracellular proteins	Evidence at protein level	HPA053283, HPA065626			Enhanced	Nuclear bodies		Expressed in all	Expressed in all			thyroid gland: 80.8	Expressed in all
ITGAL	CD11A, LFA-1	ENSG00000005844	Integrin subunit alpha L	16	30472658-30523185	CD markers, FDA approved drug targets, Predicted intracellular proteins, Predicted membrane proteins, Predicted secreted proteins	Evidence at protein level	CAB025011	Enhanced				Renal cancer:2.69e-5 (unfavourable), Endometrial cancer:5.63e-5 (favourable), Head and neck cancer:3.34e-4 (favourable), Melanoma:5.57e-4 (favourable)	Expressed in all	Tissue enhanced		lymph node: 79.0;spleen: 80.9	appendix: 52.5	Cell line enriched	5	HMC-1: 570.1
PDK2	PDHK2	ENSG00000005882	Pyruvate dehydrogenase kinase 2	17	50094737-50112152	Enzymes, Predicted intracellular proteins	Evidence at protein level	HPA008287	Supported		Supported	Nucleoplasm<br>Mitochondria	Renal cancer:9.59e-5 (favourable), Cervical cancer:5.87e-4 (favourable)	Expressed in all	Expressed in all			epididymis: 151.5	Mixed
ITGA3	CD49c, GAP-B3, MSK18, VCA-2, VLA3a	ENSG00000005884	Integrin subunit alpha 3	17	50055968-50090481	Cancer-related genes, CD markers, Disease related genes, Predicted intracellular proteins, Predicted membrane proteins	Evidence at protein level	HPA008572, CAB018594	Enhanced		Supported	Plasma membrane	Pancreatic cancer:5.95e-5 (unfavourable), Head and neck cancer:1.36e-4 (unfavourable), Cervical cancer:6.75e-4 (unfavourable)	Expressed in all	Mixed			lung: 99.0	Cell line enhanced		U-87 MG: 917.0
ZFX	ZNF926	ENSG00000005889	Zinc finger protein, X-linked	X	24149173-24216255	Predicted intracellular proteins, Transcription factors	Evidence at protein level	HPA001748, HPA003877, HPA071863	Supported		Approved	Nucleoplasm<br>Nucleoli		Expressed in all	Expressed in all			parathyroid gland: 33.2	Expressed in all
LAMP2	CD107b	ENSG00000005893	Lysosomal associated membrane protein 2	X	120427827-120469365	CD markers, Disease related genes, Plasma proteins, Potential drug targets, Predicted membrane proteins, Transporters	Evidence at protein level	CAB005272, HPA029100	Enhanced					Expressed in all	Expressed in all			gallbladder: 223.2	Expressed in all
ITGA2B	CD41, CD41B, GP2B, PPP1R93	ENSG00000005961	Integrin subunit alpha 2b	17	44372180-44389505	Cancer-related genes, Candidate cardiovascular disease genes, CD markers, Disease related genes, FDA approved drug targets, Plasma proteins, Predicted intracellular proteins, Predicted membrane proteins	Evidence at protein level	CAB018611, HPA031168, HPA031169, HPA031170, HPA031171	Enhanced					Mixed	Tissue enhanced		bone marrow: 11.2;epididymis: 29.3	testis: 4.4	Group enriched	18	HEL: 396.8;HMC-1: 636.9
ASB4	ASB-4	ENSG00000005981	Ankyrin repeat and SOCS box containing 4	7	95478444-95540232	Predicted intracellular proteins	Evidence at transcript level	HPA055240	Uncertain					Tissue enhanced	Group enriched	11	adrenal gland: 50.2;skeletal muscle: 11.5	placenta: 2.8	Cell line enhanced		A549: 4.1;Hep G2: 5.2;SCLC-21H: 5.4
GDE1	MIR16	ENSG00000006007	Glycerophosphodiester phosphodiesterase 1	16	19501689-19522145	Enzymes, Predicted intracellular proteins, Predicted membrane proteins	Evidence at protein level	HPA074747			Approved	Nucleus<br>Nucleoli<br>Vesicles	Renal cancer:3.12e-5 (favourable), Liver cancer:7.52e-5 (unfavourable), Colorectal cancer:3.12e-4 (favourable)	Expressed in all	Expressed in all			parathyroid gland: 67.9	Expressed in all
C19orf60	FLJ20850, FLJ30108, FLJ34606, FLJ37391	ENSG00000006015	Chromosome 19 open reading frame 60	19	18588685-18592336	Predicted intracellular proteins	Evidence at protein level	HPA043414	Approved		Approved	Vesicles	Urothelial cancer:8.47e-4 (favourable)	Expressed in all	Mixed			skeletal muscle: 22.2	Cell line enhanced		PC-3: 78.2
CRLF1	CISS, CISS1, CLF, CLF-1	ENSG00000006016	Cytokine receptor like factor 1	19	18572220-18607741	Disease related genes, Predicted intracellular proteins, Predicted secreted proteins	Evidence at protein level	HPA041493, HPA041793	Approved				Renal cancer:3.96e-4 (unfavourable)	Expressed in all	Tissue enhanced		cerebral cortex: 17.2;placenta: 16.8	adipose tissue: 10.1	Group enriched	8	ASC diff: 706.3;Hep G2: 309.6
OSBPL7	MGC71150, ORP7	ENSG00000006025	Oxysterol binding protein like 7	17	47807372-47821834	Predicted intracellular proteins	Evidence at protein level	HPA036076, HPA053083	Uncertain		Approved	Nucleoplasm<br>Cytosol	Urothelial cancer:1.19e-5 (favourable), Renal cancer:8.30e-4 (unfavourable)	Expressed in all	Mixed			stomach: 33.1	Cell line enhanced		HaCaT: 38.6
TMEM98	DKFZP564K1964	ENSG00000006042	Transmembrane protein 98	17	32927910-32945106	Disease related genes, Predicted membrane proteins	Evidence at protein level	HPA040473, HPA053385	Uncertain		Supported	Nucleoplasm	Renal cancer:3.85e-4 (favourable), Lung cancer:7.10e-4 (favourable), Liver cancer:8.14e-4 (unfavourable)	Expressed in all	Expressed in all			ovary: 238.1	Mixed
YBX2	Contrin, CSDA3, MSY2	ENSG00000006047	Y-box binding protein 2	17	7288252-7294615	Predicted intracellular proteins, Transcription factors	Evidence at protein level	CAB012332, HPA053904, HPA056744	Enhanced		Supported	Nucleoli fibrillar center	Endometrial cancer:6.50e-5 (unfavourable)	Mixed	Tissue enriched	64	testis: 385.4	adipose tissue: 6.0	Cell line enhanced		CACO-2: 8.7;MCF7: 14.2;T-47d: 25.9
KRT33A	Ha-3I, Krt1-3, KRTHA3A	ENSG00000006059	Keratin 33A	17	41346092-41350812	Predicted intracellular proteins	Evidence at protein level	HPA055194	Supported					Tissue enhanced	Group enriched	15	esophagus: 1.4;testis: 1.6	all non-specific tissues: 0.0	Cell line enhanced		RT4: 1.1
MAP3K14	FTDCR1B, HS, HSNIK, NIK	ENSG00000006062	Mitogen-activated protein kinase kinase kinase 14	17	45263121-45317040	Enzymes, Predicted intracellular proteins	Evidence at protein level	HPA027269, HPA027270	Approved		Supported	Nucleus<br>Nucleoli fibrillar center<br>Vesicles<br>Cytosol	Cervical cancer:5.27e-5 (favourable), Renal cancer:2.78e-4 (unfavourable)	Expressed in all	Expressed in all			lymph node: 22.8	Mixed
ABCC8	ABC36, HHF1, HI, HRINS, MRP8, PHHI, SUR, SUR1, TNDM2	ENSG00000006071	ATP binding cassette subfamily C member 8	11	17392885-17476845	Disease related genes, FDA approved drug targets, Plasma proteins, Predicted membrane proteins, Transporters	Evidence at protein level	CAB011451, HPA042318	Approved		Approved	Nucleoli<br>Golgi apparatus<br>Cytosol		Tissue enriched	Tissue enhanced		cerebral cortex: 11.3	adrenal gland: 7.5	Cell line enhanced		A549: 1.7;AN3-CA: 1.8;SCLC-21H: 9.0
CACNG3		ENSG00000006116	Calcium voltage-gated channel auxiliary subunit gamma 3	16	24255553-24362801	Predicted membrane proteins, Transporters	Evidence at protein level	HPA059010	Approved					Tissue enriched	Tissue enriched	28	cerebral cortex: 42.5	adrenal gland: 1.5	Not detected
TMEM132A	FLJ20539, GBP, HSPA5BP1	ENSG00000006118	Transmembrane protein 132A	11	60924463-60937159	Predicted intracellular proteins, Predicted membrane proteins	Evidence at protein level	HPA051979, HPA060492	Enhanced		Approved	Mitochondria	Renal cancer:1.55e-9 (unfavourable), Endometrial cancer:1.98e-5 (favourable)	Expressed in all	Tissue enhanced		cerebral cortex: 94.2	placenta: 25.0	Cell line enhanced		EFO-21: 167.6
AP2B1	ADTB2, CLAPB1	ENSG00000006125	Adaptor related protein complex 2 beta 1 subunit	17	35578046-35726409	Cancer-related genes, Predicted intracellular proteins	Evidence at protein level	CAB017631, HPA056733, HPA067983	Approved		Supported	Vesicles	Renal cancer:2.62e-4 (favourable)	Expressed in all	Expressed in all			parathyroid gland: 265.4	Expressed in all
TAC1	NKNA, NPK, TAC2	ENSG00000006128	Tachykinin precursor 1	7	97731908-97740472	Predicted secreted proteins	Evidence at protein level	CAB004588, HPA014429	Approved					Mixed	Tissue enhanced		cerebral cortex: 77.7;spleen: 47.0	appendix: 13.2	Cell line enriched	14	U-266/70: 16.5
ZNF263	FPM315, ZKSCAN12, ZSCAN44	ENSG00000006194	Zinc finger protein 263	16	3263800-3301401	Predicted intracellular proteins, Transcription factors	Evidence at protein level	HPA035085, HPA035086	Approved		Supported	Nucleoplasm<br>Mitotic spindle<br>Cytosol		Expressed in all	Expressed in all			parathyroid gland: 58.2	Expressed in all
CX3CL1	ABCD-3, C3Xkine, CXC3, CXC3C, fractalkine, neurotactin, NTN, SCYD1	ENSG00000006210	C-X3-C motif chemokine ligand 1	16	57372458-57385048	Plasma proteins, Predicted membrane proteins, Predicted secreted proteins	Evidence at protein level	CAB026192, HPA040361	Approved		Supported	Plasma membrane	Renal cancer:8.52e-7 (favourable), Cervical cancer:9.46e-4 (favourable)	Expressed in all	Tissue enhanced		cerebral cortex: 100.1	lung: 69.3	Cell line enhanced		EFO-21: 28.0;HDLM-2: 78.9;Hep G2: 42.9;RPTEC TERT1: 27.3
SPATA20	FLJ21347, SSP411, Tisp78	ENSG00000006282	Spermatogenesis associated 20	17	50543058-50555852	Predicted intracellular proteins, Predicted secreted proteins	Evidence at protein level	HPA022023, HPA027144, HPA031442	Enhanced		Approved	Nucleoplasm	Urothelial cancer:9.69e-5 (favourable)	Expressed in all	Expressed in all			testis: 97.7	Mixed
CACNA1G	Cav3.1, NBR13	ENSG00000006283	Calcium voltage-gated channel subunit alpha1 G	17	50561068-50627474	Disease related genes, FDA approved drug targets, Plasma proteins, Predicted membrane proteins, Voltage-gated ion channels	Evidence at protein level	HPA004714	Uncertain					Mixed	Tissue enhanced		cerebral cortex: 10.5;cervix, uterine: 8.5	endometrium: 5.2	Cell line enhanced		A549: 8.5;SCLC-21H: 3.3
TNFRSF12A	CD266, FN14, TweakR	ENSG00000006327	TNF receptor superfamily member 12A	16	3018445-3022383	Cancer-related genes, CD markers, Predicted membrane proteins, Predicted secreted proteins	Evidence at protein level	HPA007853	Approved		Approved	Plasma membrane<br>Cytosol	Head and neck cancer:5.50e-4 (unfavourable), Renal cancer:8.78e-4 (unfavourable)	Expressed in all	Expressed in all			parathyroid gland: 199.0	Mixed
DLX6		ENSG00000006377	Distal-less homeobox 6	7	97005548-97011039	Predicted intracellular proteins, Transcription factors	Evidence at transcript level	HPA030608, HPA061460	Uncertain		Approved	Nuclear bodies		Tissue enriched	Tissue enhanced		endometrium: 4.4;placenta: 4.3;testis: 5.4	cervix, uterine: 3.0	Cell line enhanced		AN3-CA: 9.4;BEWO: 32.1;HAP1: 15.7;SCLC-21H: 8.6;SH-SY5Y: 11.6
MAP3K9	MEKK9, MLK1, PRKE1	ENSG00000006432	Mitogen-activated protein kinase kinase kinase 9	14	70722526-70809534	Disease related genes, Enzymes, Potential drug targets, Predicted intracellular proteins, Predicted secreted proteins	Evidence at protein level	HPA000942	Approved		Approved	Nucleus<br>Nucleoli		Mixed	Mixed			testis: 10.1	Cell line enhanced		A-431: 20.2
RALA	RAL	ENSG00000006451	RAS like proto-oncogene A	7	39623483-39708124	Predicted intracellular proteins, RAS pathway related proteins	Evidence at protein level	HPA065232	Approved				Liver cancer:5.32e-5 (unfavourable), Pancreatic cancer:6.30e-4 (unfavourable), Ovarian cancer:7.46e-4 (favourable)	Expressed in all	Expressed in all			lung: 60.3	Expressed in all
BAIAP2L1	IRTKS	ENSG00000006453	BAI1 associated protein 2 like 1	7	98291651-98401068	Predicted intracellular proteins	Evidence at protein level	HPA019484, HPA021257, HPA023874, HPA029503	Enhanced		Enhanced	Plasma membrane<br>Cytosol		Mixed	Mixed			stomach: 55.2	Mixed
KDM7A	JHDM1D, KIAA1718	ENSG00000006459	Lysine demethylase 7A	7	140084746-140177035	Predicted secreted proteins	Evidence at protein level	HPA012114	Uncertain		Approved	Nucleoplasm<br>Nucleoli		Expressed in all	Mixed			cervix, uterine: 14.2	Mixed
ETV1	ER81	ENSG00000006468	ETS variant 1	7	13891228-13991425	Cancer-related genes, Disease related genes, Predicted intracellular proteins, Transcription factors	Evidence at protein level	HPA077249			Approved	Nucleoplasm		Expressed in all	Tissue enhanced		cerebral cortex: 106.3	lung: 43.1	Cell line enhanced		SCLC-21H: 93.4;U-87 MG: 152.1;WM-115: 77.6
AGK	FLJ10842, MULK	ENSG00000006530	Acylglycerol kinase	7	141551189-141655244	Disease related genes, Enzymes, Potential drug targets, Predicted intracellular proteins, Predicted secreted proteins	Evidence at protein level	HPA020959, HPA053471	Supported		Supported	Vesicles<br>Mitochondria		Expressed in all	Expressed in all			parathyroid gland: 26.9	Expressed in all
ALDH3B1	ALDH7	ENSG00000006534	Aldehyde dehydrogenase 3 family member B1	11	68008578-68029282	Enzymes, Predicted intracellular proteins	Evidence at protein level	HPA038525	Uncertain				Colorectal cancer:1.18e-4 (unfavourable), Pancreatic cancer:6.07e-4 (unfavourable)	Expressed in all	Tissue enhanced		fallopian tube: 64.4;lung: 67.7	bone marrow: 30.7	Cell line enhanced		A549: 137.9;CAPAN-2: 136.9
TTC22	FLJ20619	ENSG00000006555	Tetratricopeptide repeat domain 22	1	54779712-54801267	Predicted intracellular proteins	Evidence at protein level	HPA035072	Uncertain				Breast cancer:2.06e-4 (favourable), Liver cancer:7.73e-4 (unfavourable)	Mixed	Tissue enhanced		esophagus: 40.6	skin: 22.7	Cell line enhanced		A-431: 7.9;CAPAN-2: 9.5;HaCaT: 11.0;hTCEpi: 5.0;RPMI-8226: 5.6
PHTF2	DKFZp434D166	ENSG00000006576	Putative homeodomain transcription factor 2	7	77798792-77957503	Predicted membrane proteins, Transcription factors	Evidence at protein level	HPA012312	Uncertain		Approved	Nucleoplasm<br>Cytosol	Renal cancer:3.09e-7 (unfavourable), Thyroid cancer:2.78e-4 (unfavourable)	Expressed in all	Mixed			parathyroid gland: 62.0	Expressed in all
CCL26	eotaxin-3, IMAC, MIP-4a, MIP-4alpha, SCYA26, TSC-1	ENSG00000006606	C-C motif chemokine ligand 26	7	75769533-75789896	Predicted secreted proteins	Evidence at protein level							Tissue enhanced	Tissue enhanced		ovary: 12.0	rectum: 7.6	Cell line enhanced		hTEC/SVTERT24-B: 15.8;PC-3: 42.0;U-2 OS: 13.1
FARP2	FIR, FRG, KIAA0793, PLEKHC3	ENSG00000006607	FERM, ARH/RhoGEF and pleckstrin domain protein 2	2	241356243-241494841	Predicted intracellular proteins	Evidence at protein level	HPA031226, HPA055592	Approved		Approved	Cytosol		Expressed in all	Expressed in all			testis: 37.9	Expressed in all
USH1C	AIE-75, DFNB18, harmonin, NY-CO-37, NY-CO-38, PDZ-73, PDZ73, PDZD7C	ENSG00000006611	USH1 protein network component harmonin	11	17493895-17544416	Cancer-related genes, Disease related genes, Predicted intracellular proteins	Evidence at protein level	CAB013690, HPA027398, HPA027492, HPA028033	Supported		Enhanced	Cytosol	Liver cancer:2.20e-4 (unfavourable), Renal cancer:9.41e-4 (favourable)	Group enriched	Tissue enhanced		duodenum: 99.2;small intestine: 106.9	kidney: 55.4	Cell line enhanced		CACO-2: 50.5;CAPAN-2: 7.4;HeLa: 14.4
GGCT	C7orf24, CRF21, GCTG, Ggc, MGC3077	ENSG00000006625	Gamma-glutamylcyclotransferase	7	30496621-30504844	Enzymes, Plasma proteins, Predicted intracellular proteins	Evidence at protein level	HPA020735, HPA029914	Approved				Liver cancer:7.23e-4 (unfavourable), Breast cancer:7.68e-4 (unfavourable)	Expressed in all	Expressed in all			epididymis: 125.5	Expressed in all
DBF4	ASK, chif, DBF4A, ZDBF1	ENSG00000006634	DBF4 zinc finger	7	87876216-87909541	Predicted intracellular proteins	Evidence at protein level	HPA042923			Approved	Nucleus<br>Nuclear bodies	Renal cancer:6.42e-7 (unfavourable), Liver cancer:4.45e-6 (unfavourable), Melanoma:6.86e-4 (unfavourable)	Expressed in all	Tissue enriched	41	testis: 21.4	gallbladder: 0.5	Mixed
TBXA2R		ENSG00000006638	Thromboxane A2 receptor	19	3594506-3606840	Disease related genes, FDA approved drug targets, G-protein coupled receptors, Predicted membrane proteins	Evidence at protein level	HPA077366			Supported	Nuclear speckles<br>Plasma membrane	Renal cancer:1.45e-4 (unfavourable), Pancreatic cancer:7.17e-4 (favourable)	Expressed in all	Mixed			spleen: 5.2	Cell line enhanced		HeLa: 6.4;U-2197: 6.3
IFRD1	PC4, TIS7	ENSG00000006652	Interferon related developmental regulator 1	7	112422968-112481017	Predicted intracellular proteins, Predicted membrane proteins	Evidence at protein level	HPA024122	Approved		Approved	Plasma membrane<br>Cytosol	Ovarian cancer:5.45e-4 (favourable)	Expressed in all	Expressed in all			bone marrow: 129.9	Expressed in all
LGALS14	CLC2, PPL13	ENSG00000006659	Galectin 14	19	39704306-39709444	Predicted intracellular proteins	Evidence at protein level							Tissue enriched	Tissue enriched	57	placenta: 69.0	skin: 1.2	Cell line enhanced		EFO-21: 3.0;U-266/70: 5.8
COX10		ENSG00000006695	COX10, heme A:farnesyltransferase cytochrome c oxidase assembly factor	17	14069496-14208677	Disease related genes, Predicted intracellular proteins, Predicted membrane proteins	Evidence at protein level	HPA032005, HPA032006	Supported		Supported	Nucleoli<br>Mitochondria<br>Cytosol	Renal cancer:4.32e-6 (favourable), Stomach cancer:8.73e-4 (favourable)	Expressed in all	Expressed in all			testis: 43.1	Expressed in all
GTF2IRD1	BEN, Cream1, GTF3, MusTRD1, RBAP2, WBSCR11, WBSCR12	ENSG00000006704	GTF2I repeat domain containing 1	7	74453790-74602604	Disease related genes, Predicted intracellular proteins	Evidence at protein level	HPA044254	Approved		Supported	Nucleoplasm<br>Cytosol	Endometrial cancer:9.71e-5 (unfavourable)	Expressed in all	Mixed			parathyroid gland: 34.9	Mixed
PAF1	F23149_1, FLJ11123, PD2	ENSG00000006712	PAF1 homolog, Paf1/RNA polymerase II complex component	19	39385852-39391195	Predicted intracellular proteins	Evidence at protein level	HPA041875, HPA043637	Approved		Supported	Nucleoplasm	Pancreatic cancer:8.66e-4 (favourable), Liver cancer:8.68e-4 (unfavourable)	Expressed in all	Expressed in all			testis: 87.1	Expressed in all
VPS41	HVSP41	ENSG00000006715	VPS41, HOPS complex subunit	7	38722963-38932394	Plasma proteins, Predicted intracellular proteins	Evidence at protein level	HPA020080, HPA020299	Approved				Renal cancer:3.40e-8 (favourable)	Expressed in all	Expressed in all			cerebral cortex: 96.8	Expressed in all
ARHGAP44	KIAA0672, RICH-2, RICH2	ENSG00000006740	Rho GTPase activating protein 44	17	12789539-12991643	Predicted intracellular proteins	Evidence at protein level	HPA038814	Uncertain					Mixed	Tissue enhanced		parathyroid gland: 51.6	cerebral cortex: 33.4	Cell line enhanced		HEK 293: 9.0
ELAC2	FLJ10530, HPC2	ENSG00000006744	ElaC ribonuclease Z 2	17	12992391-13018187	Disease related genes, Enzymes, Plasma proteins, Potential drug targets, Predicted intracellular proteins	Evidence at protein level	HPA019535	Approved		Enhanced	Nucleoplasm	Endometrial cancer:3.24e-6 (favourable)	Expressed in all	Expressed in all			parathyroid gland: 55.1	Expressed in all
SCIN	KIAA1905	ENSG00000006747	Scinderin	7	12570577-12660179	Plasma proteins, Predicted intracellular proteins	Evidence at protein level	HPA020518, HPA024264	Enhanced		Enhanced	Plasma membrane	Renal cancer:4.26e-8 (favourable)	Tissue enhanced	Tissue enhanced		placenta: 110.4	kidney: 52.0	Cell line enhanced		RPTEC TERT1: 71.2;SK-BR-3: 76.9
ARSD		ENSG00000006756	Arylsulfatase D	X	2903970-2929351	Predicted intracellular proteins, Predicted membrane proteins	Evidence at protein level	HPA004694, HPA063835	Approved		Approved	Vesicles<br>Lipid droplets	Renal cancer:1.97e-5 (favourable), Endometrial cancer:5.21e-4 (favourable)	Expressed in all	Mixed			fallopian tube: 45.3	Cell line enhanced		EFO-21: 23.1
PNPLA4	DXS1283E, GS2, iPLA2eta	ENSG00000006757	Patatin like phospholipase domain containing 4	X	7898247-7927739	Disease related genes, Enzymes, Plasma proteins, Potential drug targets, Predicted intracellular proteins, Predicted secreted proteins	Evidence at protein level	HPA003656	Approved				Renal cancer:2.23e-12 (favourable), Glioma:4.67e-4 (unfavourable), Head and neck cancer:5.37e-4 (unfavourable)	Expressed in all	Expressed in all			thyroid gland: 50.2	Mixed
MYH13	MyHC-eo	ENSG00000006788	Myosin heavy chain 13	17	10300865-10373130	Plasma proteins, Predicted intracellular proteins	Evidence at protein level							Not detected	Not detected			placenta: 0.7	Cell line enhanced		U-2 OS: 3.1
ADIPOR2	ACDCR2, PAQR2	ENSG00000006831	Adiponectin receptor 2	12	1688574-1788678	Predicted membrane proteins	Evidence at protein level	HPA043737	Approved					Expressed in all	Expressed in all			adipose tissue: 77.1	Expressed in all
CDKL3	NKIAMRE	ENSG00000006837	Cyclin dependent kinase like 3	5	134286350-134371047	Enzymes, Predicted intracellular proteins	Evidence at protein level	HPA027751			Uncertain	Nucleoplasm<br>Vesicles		Mixed	Tissue enriched	9	testis: 28.9	cerebral cortex: 3.2	Mixed
UPP2	UDRPASE2, UP2, UPASE2	ENSG00000007001	Uridine phosphorylase 2	2	157876702-158136154	Enzymes, Predicted intracellular proteins	Evidence at protein level	HPA035225, HPA035226			Approved	Nucleus<br>Vesicles<br>Mitochondria		Tissue enriched	Group enriched	14	kidney: 52.2;liver: 14.3	cerebral cortex: 2.4	Not detected
PRSS21	ESP-1, TEST1	ENSG00000007038	Protease, serine 21	16	2817180-2826304	Enzymes, Plasma proteins, Predicted intracellular proteins, Predicted secreted proteins	Evidence at protein level	HPA008477	Enhanced		Approved	Cytosol		Tissue enhanced	Tissue enriched	10	testis: 49.5	bone marrow: 4.7	Cell line enhanced		CAPAN-2: 22.0;HEL: 25.5;HeLa: 48.0;K-562: 30.5;U-698: 70.6
MARK4	FLJ90097, KIAA1860, MARKL1, Nbla00650, PAR-1D	ENSG00000007047	Microtubule affinity regulating kinase 4	19	45079288-45305283	Enzymes, Predicted intracellular proteins, Predicted membrane proteins	Evidence at protein level	HPA039186	Approved		Approved	Cytosol	Endometrial cancer:8.31e-8 (unfavourable), Head and neck cancer:3.05e-5 (unfavourable)	Expressed in all	Expressed in all			testis: 51.2	Expressed in all
PROM1	AC133, CD133, CORD12, MCDR2, PROML1, RP41, STGD4	ENSG00000007062	Prominin 1	4	15963076-16084378	CD markers, Disease related genes, Predicted intracellular proteins, Predicted membrane proteins, Predicted secreted proteins	Evidence at protein level	HPA004922, CAB011525, HPA031053	Enhanced				Renal cancer:2.56e-5 (favourable)	Expressed in all	Tissue enhanced		cervix, uterine: 67.2	gallbladder: 47.5	Cell line enhanced		AF22: 36.7;CACO-2: 58.5;EFO-21: 62.9;NTERA-2: 99.9;RPTEC TERT1: 69.7
CCDC124		ENSG00000007080	Coiled-coil domain containing 124	19	17933016-17943991	Predicted intracellular proteins	Evidence at protein level	HPA041708, HPA046765	Supported		Enhanced	Plasma membrane<br>Cytosol	Liver cancer:1.68e-4 (unfavourable)	Expressed in all	Expressed in all			cerebral cortex: 72.4	Expressed in all
CEACAM21	FLJ13540, R29124_1	ENSG00000007129	Carcinoembryonic antigen related cell adhesion molecule 21	19	41549518-41586844	Predicted membrane proteins	Evidence at transcript level	HPA043411	Uncertain				Endometrial cancer:1.89e-5 (favourable)	Mixed	Tissue enhanced		bone marrow: 11.0	spleen: 6.5	Cell line enhanced		HMC-1: 6.0;Karpas-707: 3.9;U-266/70: 4.6;U-937: 3.7
PAFAH1B1	LIS1, MDCR, MDS, NudF, PAFAH	ENSG00000007168	Platelet activating factor acetylhydrolase 1b regulatory subunit 1	17	2593210-2685615	Disease related genes, Plasma proteins, Predicted intracellular proteins	Evidence at protein level	CAB004489, HPA020036	Approved		Enhanced	Centrosome	Renal cancer:3.16e-4 (favourable)	Expressed in all	Expressed in all			cerebral cortex: 178.7	Expressed in all
NOS2	HEP-NOS, iNOS, NOS, NOS2A	ENSG00000007171	Nitric oxide synthase 2	17	27756766-27800499	Cancer-related genes, Enzymes, FDA approved drug targets, Plasma proteins, Predicted intracellular proteins	Evidence at protein level	CAB002014	Approved					Tissue enhanced	Group enriched	5	appendix: 18.9;colon: 7.0;duodenum: 12.3;rectum: 9.8;small intestine: 24.1;urinary bladder: 6.5	smooth muscle: 2.5	Group enriched	8	CACO-2: 13.0;SCLC-21H: 14.7
DNAH9	DNAH17L, Dnahc9, DNAL1, DYH9, HL-20, HL20, KIAA0357	ENSG00000007174	Dynein axonemal heavy chain 9	17	11598431-11969748	Plasma proteins, Predicted intracellular proteins	Evidence at protein level	HPA052641	Enhanced				Endometrial cancer:6.79e-5 (favourable)	Tissue enhanced	Tissue enriched	5	fallopian tube: 56.4	testis: 11.1	Cell line enhanced		HDLM-2: 2.8;WM-115: 1.7
KIAA0100	BCOX, BCOX1, CT101, DKFZp686M0843, FMP27, MGC111488	ENSG00000007202	KIAA0100	17	28614440-28645454	Predicted intracellular proteins, Predicted secreted proteins	Evidence at protein level	HPA042781	Uncertain		Approved	Nuclear speckles<br>Cytosol	Liver cancer:3.47e-5 (unfavourable)	Expressed in all	Expressed in all			parathyroid gland: 92.4	Expressed in all
SLC13A2	NaDC-1	ENSG00000007216	Solute carrier family 13 member 2	17	28473293-28497781	Predicted membrane proteins, Transporters	Evidence at protein level	HPA014963	Enhanced				Renal cancer:9.00e-4 (favourable)	Mixed	Tissue enhanced		duodenum: 68.7;small intestine: 54.3	kidney: 19.7	Not detected
GAS7	KIAA0394, MGC1348	ENSG00000007237	Growth arrest specific 7	17	9910609-10198551	Cancer-related genes, Disease related genes, Predicted intracellular proteins	Evidence at protein level	HPA004838, HPA064678	Enhanced		Approved	Plasma membrane<br>Actin filaments<br>Focal adhesion sites	Urothelial cancer:6.89e-4 (unfavourable)	Expressed in all	Tissue enhanced		cerebral cortex: 154.7	cervix, uterine: 47.6	Cell line enriched	11	WM-115: 526.3
TRAPPC6A	HSPC289, MGC2650, TRS33	ENSG00000007255	Trafficking protein particle complex 6A	19	45162928-45178237	Predicted intracellular proteins	Evidence at protein level	HPA043043	Approved				Renal cancer:2.23e-6 (favourable)	Expressed in all	Expressed in all			thyroid gland: 47.5	Expressed in all
MATK	CHK, CTK, DKFZp434N1212, HHYLTK, HYL, HYLTK, Lsk, MGC1708, MGC2101	ENSG00000007264	Megakaryocyte-associated tyrosine kinase	19	3777970-3802129	Cancer-related genes, Enzymes, Predicted intracellular proteins	Evidence at protein level	HPA004847	Approved				Breast cancer:5.27e-4 (favourable)	Expressed in all	Tissue enhanced		cerebral cortex: 22.0	spleen: 19.8	Cell line enhanced		HL-60: 85.8;K-562: 43.3;NB-4: 47.4;SCLC-21H: 36.7
CEACAM7	CEA, CGM2	ENSG00000007306	Carcinoembryonic antigen related cell adhesion molecule 7	19	41673307-41706976	Predicted membrane proteins, Predicted secreted proteins	Evidence at protein level	HPA069621	Supported					Tissue enhanced	Group enriched	7	colon: 583.2;rectum: 691.9	appendix: 91.6	Not detected
CD79B	B29, IGB	ENSG00000007312	CD79b molecule	17	63928740-63932354	Cancer-related genes, CD markers, Disease related genes, Predicted membrane proteins	Evidence at protein level	HPA009178, CAB009751	Enhanced		Uncertain	Nucleoplasm<br>Plasma membrane<br>Cytosol	Head and neck cancer:2.35e-4 (favourable)	Expressed in all	Group enriched	5	appendix: 91.1;lymph node: 311.5;spleen: 157.4;tonsil: 189.1	bone marrow: 36.1	Group enriched	17	Daudi: 751.6;REH: 317.0;U-698: 986.5
SCN4A	HYKPP, HYPP, Nav1.4, SkM1	ENSG00000007314	Sodium voltage-gated channel alpha subunit 4	17	63938554-63972918	Disease related genes, FDA approved drug targets, Predicted membrane proteins, Transporters, Voltage-gated ion channels	Evidence at protein level	HPA053992			Approved	Nucleoplasm<br>Microtubule organizing center		Tissue enhanced	Group enriched	9	adipose tissue: 12.4;skeletal muscle: 47.2	thyroid gland: 3.3	Group enriched	13	REH: 13.6;RH-30: 43.5
ST7L	FAM4B, FLJ20284, ST7R, STLR	ENSG00000007341	Suppression of tumorigenicity 7 like	1	112523518-112620825	Predicted intracellular proteins, Predicted membrane proteins	Evidence at transcript level	HPA042324, HPA075418	Uncertain		Approved	Centrosome	Ovarian cancer:3.04e-5 (favourable), Colorectal cancer:8.34e-5 (favourable), Melanoma:5.16e-4 (unfavourable), Endometrial cancer:8.96e-4 (unfavourable)	Expressed in all	Tissue enriched	5	testis: 65.0	thyroid gland: 12.4	Mixed
TKTL1	TKR, TKT2	ENSG00000007350	Transketolase like 1	X	154295671-154330350	Enzymes, Predicted intracellular proteins	Evidence at protein level	HPA000505, CAB032191	Enhanced					Tissue enriched	Tissue enriched	141	testis: 225.8	heart muscle,lung: 1.5	Cell line enriched	147	THP-1: 315.9
PAX6	AN, AN2, D11S812E, WAGR	ENSG00000007372	Paired box 6	11	31784779-31818062	Disease related genes, Predicted intracellular proteins, Predicted membrane proteins, Transcription factors	Evidence at protein level	HPA030775, CAB034143	Supported		Enhanced	Nucleoplasm		Tissue enhanced	Group enriched	7	cerebral cortex: 22.3;stomach: 11.2	testis: 2.5	Cell line enhanced		AF22: 15.6;AN3-CA: 19.1;HEK 293: 17.3;U-251 MG: 14.4
RPUSD1	C16orf40, MGC19600, RLUCL	ENSG00000007376	RNA pseudouridylate synthase domain containing 1	16	784974-788397	Predicted intracellular proteins	Evidence at protein level	HPA041144, HPA041938	Approved		Approved	Nucleus<br>Golgi apparatus<br>Cell Junctions<br>Cytosol		Expressed in all	Expressed in all			appendix: 13.0	Expressed in all
RHBDF1	C16orf8, Dist1, EGFR-RS, FLJ2235, iRhom1	ENSG00000007384	Rhomboid 5 homolog 1	16	58059-76355	Enzymes, Predicted intracellular proteins, Predicted membrane proteins	Evidence at protein level	HPA077399			Uncertain	Vesicles	Renal cancer:2.49e-5 (unfavourable)	Expressed in all	Mixed			placenta: 39.8	Mixed
LUC7L	hLuc7B1, Luc7, LUC7B1	ENSG00000007392	LUC7 like	16	188969-229463	Predicted intracellular proteins	Evidence at protein level	HPA056424, HPA069321	Supported		Approved	Nucleus<br>Mitochondria	Pancreatic cancer:1.30e-4 (favourable), Renal cancer:2.59e-4 (unfavourable)	Expressed in all	Expressed in all			testis: 41.4	Expressed in all
CACNA2D2	KIAA0558	ENSG00000007402	Calcium voltage-gated channel auxiliary subunit alpha2delta 2	3	50362799-50504244	FDA approved drug targets, Predicted intracellular proteins, Transporters	Evidence at protein level	HPA034771, HPA071829	Enhanced		Approved	Vesicles	Endometrial cancer:7.62e-5 (unfavourable), Pancreatic cancer:1.21e-4 (favourable)	Tissue enhanced	Tissue enriched	6	lung: 72.9	testis: 12.4	Cell line enriched	8	SH-SY5Y: 201.7
BAIAP3	BAP3, KIAA0734	ENSG00000007516	BAI1 associated protein 3	16	1333601-1349441	Predicted intracellular proteins	Evidence at protein level	HPA015627	Uncertain				Renal cancer:1.52e-5 (favourable)	Mixed	Tissue enhanced		adrenal gland: 24.9;cerebral cortex: 25.1;fallopian tube: 42.4	testis: 13.8	Cell line enhanced		CAPAN-2: 17.3
TSR3	C16orf42, MGC24381	ENSG00000007520	TSR3, acp transferase ribosome maturation factor	16	1349240-1351911	Predicted intracellular proteins	Evidence at protein level	HPA040760, HPA046265	Uncertain		Approved	Golgi apparatus<br>Cytosol		Expressed in all	Expressed in all			cerebral cortex: 36.7	Expressed in all
PIGQ	GPI1, hGPI1	ENSG00000007541	Phosphatidylinositol glycan anchor biosynthesis class Q	16	566995-584136	Enzymes, Predicted intracellular proteins, Predicted membrane proteins	Evidence at protein level	HPA039105, HPA039828, HPA061414	Approved		Approved	Nucleoplasm<br>Golgi apparatus<br>Vesicles	Renal cancer:2.53e-6 (favourable)	Expressed in all	Expressed in all			bone marrow: 17.5	Expressed in all
CRAMP1	CRAMP1L, KIAA1426	ENSG00000007545	Cramped chromatin regulator homolog 1	16	1612325-1677908	Predicted intracellular proteins, Transcription factors	Evidence at protein level	HPA041752	Uncertain		Approved	Nucleus<br>Nucleoli<br>Cytosol	Stomach cancer:4.93e-4 (favourable)	Expressed in all	Mixed			testis: 31.8	Expressed in all
TEAD3	ETFR-1, TEAD5, TEF-5	ENSG00000007866	TEA domain transcription factor 3	6	35473597-35497076	Predicted intracellular proteins, Transcription factors	Evidence at protein level	HPA028906	Uncertain				Renal cancer:1.01e-7 (unfavourable), Endometrial cancer:5.09e-4 (unfavourable)	Expressed in all	Mixed			smooth muscle: 80.5	Cell line enhanced		BEWO: 114.2
SELE	CD62E, ELAM, ELAM1, ESEL	ENSG00000007908	Selectin E	1	169722641-169764705	Cancer-related genes, Candidate cardiovascular disease genes, CD markers, Plasma proteins, Predicted intracellular proteins, Predicted membrane proteins	Evidence at protein level	CAB002143	Enhanced					Mixed	Tissue enhanced		parathyroid gland: 45.2;prostate: 46.4	urinary bladder: 27.8	Cell line enriched	6	HUVEC TERT2: 1.0
DNAJC11	FLJ10737	ENSG00000007923	DnaJ heat shock protein family (Hsp40) member C11	1	6634168-6701924	Predicted intracellular proteins, Predicted membrane proteins	Evidence at protein level	HPA028705	Uncertain		Approved	Cytosol	Renal cancer:2.63e-5 (favourable)	Expressed in all	Expressed in all			kidney: 38.4	Expressed in all
FMO3		ENSG00000007933	Flavin containing monooxygenase 3	1	171090877-171117819	Disease related genes, Enzymes, Potential drug targets, Predicted membrane proteins, Predicted secreted proteins	Evidence at protein level	HPA013750	Enhanced				Lung cancer:5.60e-5 (favourable), Renal cancer:1.13e-4 (unfavourable), Liver cancer:3.46e-4 (favourable)	Tissue enriched	Tissue enriched	24	liver: 556.7	fallopian tube: 22.8	Group enriched	13	ASC diff: 23.4;ASC TERT1: 17.9;HSkMC: 5.1
MYLIP	IDOL, MIR	ENSG00000007944	Myosin regulatory light chain interacting protein	6	16129125-16148248	Enzymes, Plasma proteins, Predicted intracellular proteins	Evidence at protein level						Lung cancer:6.44e-6 (favourable), Urothelial cancer:4.11e-5 (favourable), Renal cancer:3.67e-4 (favourable)	Expressed in all	Expressed in all			placenta: 119.3	Mixed
NOX1	GP91-2, MOX1, NOH-1, NOH1	ENSG00000007952	NADPH oxidase 1	X	100843324-100874345	Disease related genes, Plasma proteins, Potential drug targets, Predicted intracellular proteins, Predicted membrane proteins, Transporters	Evidence at protein level						Colorectal cancer:9.71e-4 (favourable)	Tissue enriched	Group enriched	17	colon: 58.7;rectum: 79.9	appendix: 3.9	Cell line enriched	19	CACO-2: 25.5
E2F2	E2F-2	ENSG00000007968	E2F transcription factor 2	1	23506430-23531220	Plasma proteins, Predicted intracellular proteins, Transcription factors	Evidence at protein level	CAB016313	Uncertain					Mixed	Tissue enhanced		bone marrow: 15.3	lymph node: 3.8	Cell line enhanced		Daudi: 33.3
PSMB1	HC5, PMSB1	ENSG00000008018	Proteasome subunit beta 1	6	170535117-170553341	Enzymes, FDA approved drug targets, Plasma proteins, Predicted intracellular proteins	Evidence at protein level	HPA029635, HPA029637, CAB033911	Enhanced		Supported	Nucleus	Renal cancer:3.76e-6 (unfavourable)	Expressed in all	Expressed in all			epididymis: 320.2	Expressed in all
SYN1		ENSG00000008056	Synapsin I	X	47571898-47619943	Disease related genes, Plasma proteins, Predicted intracellular proteins	Evidence at protein level	HPA000397, CAB021929	Enhanced					Tissue enhanced	Tissue enriched	26	cerebral cortex: 378.9	adrenal gland: 14.5	Cell line enhanced		NTERA-2: 17.4;SCLC-21H: 35.6;SH-SY5Y: 8.3
JARID2	JMJ	ENSG00000008083	Jumonji and AT-rich interaction domain containing 2	6	15246296-15522040	Plasma proteins, Predicted intracellular proteins, Transcription factors	Evidence at protein level	HPA063889, CAB069890	Uncertain		Supported	Nucleus<br>Mitochondria		Expressed in all	Mixed			bone marrow: 36.5	Expressed in all
CDKL5	CFAP247, EIEE2, STK9	ENSG00000008086	Cyclin dependent kinase like 5	X	18425583-18653629	Disease related genes, Enzymes, Plasma proteins, Potential drug targets, Predicted intracellular proteins	Evidence at protein level	HPA002847, CAB011577	Supported		Enhanced	Nucleoplasm	Renal cancer:5.54e-4 (favourable)	Mixed	Tissue enhanced		cerebral cortex: 31.0	testis: 14.4	Mixed
CAMK1G	CLICKIII, dJ272L16.1, VWS1	ENSG00000008118	Calcium/calmodulin dependent protein kinase IG	1	209583717-209613938	Enzymes, Plasma proteins, Predicted intracellular proteins, Predicted membrane proteins	Evidence at protein level							Mixed	Tissue enhanced		cerebral cortex: 32.3;ovary: 27.7	seminal vesicle: 7.4	Cell line enhanced		hTEC/SVTERT24-B: 7.0;SK-MEL-30: 1.6
CDK11A	CDC2L2, CDC2L3, CDK11-p110, CDK11-p46, CDK11-p58, p58GTA, PITSLRE	ENSG00000008128	Cyclin dependent kinase 11A	1	1702730-1724324	Enzymes, Predicted intracellular proteins	Evidence at protein level	CAB010467, HPA025061, HPA073626	Enhanced		Supported	Nuclear speckles<br>Cytosol	Renal cancer:1.15e-6 (unfavourable), Melanoma:5.06e-4 (unfavourable)	Expressed in all	Expressed in all			small intestine: 35.1	Expressed in all
NADK	FLJ13052	ENSG00000008130	NAD kinase	1	1751232-1780457	Enzymes, Predicted intracellular proteins	Evidence at protein level	HPA048909, HPA053368	Uncertain		Approved	Nucleoplasm<br>Vesicles		Expressed in all	Expressed in all			spleen: 77.4	Expressed in all
TFAP2B	AP2-B	ENSG00000008196	Transcription factor AP-2 beta	6	50818723-50847613	Cancer-related genes, Disease related genes, Plasma proteins, Predicted intracellular proteins, Transcription factors	Evidence at protein level	HPA034683, HPA062942	Supported		Approved	Nucleoplasm		Tissue enriched	Tissue enhanced		epididymis: 39.4	breast: 9.6	Group enriched	5	AF22: 94.8;SH-SY5Y: 188.6
TFAP2D	TFAP2BL1	ENSG00000008197	Transcription factor AP-2 delta	6	50713828-50772988	Predicted intracellular proteins, Transcription factors	Evidence at protein level	HPA048962	Uncertain					Tissue enriched	Not detected			cerebral cortex: 0.1	Cell line enhanced		HAP1: 1.3
DLEC1	CFAP81, DLC1	ENSG00000008226	Deleted in lung and esophageal cancer 1	3	38039205-38124025	Disease related genes, Plasma proteins, Predicted intracellular proteins	Evidence at protein level	HPA019077	Enhanced		Supported	Cytosol		Mixed	Tissue enhanced		fallopian tube: 29.7;testis: 17.3	lung: 5.9	Not detected
CYTH3	ARNO3, cytohesin-3, GRP1, PSCD3	ENSG00000008256	Cytohesin 3	7	6161776-6272644	Predicted intracellular proteins	Evidence at protein level	HPA013979	Uncertain		Supported	Nucleoplasm<br>Cytosol	Urothelial cancer:2.63e-5 (unfavourable)	Expressed in all	Expressed in all			placenta: 45.5	Mixed
ADAM22	MDC2	ENSG00000008277	ADAM metallopeptidase domain 22	7	87934143-88202889	Predicted membrane proteins, Predicted secreted proteins	Evidence at protein level	HPA050325			Approved	Cell Junctions		Mixed	Tissue enhanced		cerebral cortex: 47.6	prostate: 18.2	Cell line enhanced		Karpas-707: 58.7;SH-SY5Y: 81.7
SYPL1	SYPL	ENSG00000008282	Synaptophysin like 1	7	106090503-106112576	Predicted membrane proteins	Evidence at protein level	HPA014141	Approved				Renal cancer:1.25e-9 (favourable)	Expressed in all	Expressed in all			thyroid gland: 194.9	Mixed
CYB561	CYB561A1, FRRS2	ENSG00000008283	Cytochrome b561	17	63432304-63446378	Predicted membrane proteins, Transporters	Evidence at protein level	HPA014753	Approved				Endometrial cancer:2.95e-5 (favourable), Breast cancer:8.89e-5 (unfavourable)	Expressed in all	Expressed in all			adrenal gland: 163.4	Cell line enhanced		SH-SY5Y: 448.0
SPAG9	CT89, FLJ13450, FLJ14006, FLJ26141, FLJ34602, HLC4, HSS, JIP-4, JIP4, JLP, KIAA0516, MGC117291, MGC14967, MGC74461, PHET, PIG6, SYD1	ENSG00000008294	Sperm associated antigen 9	17	50962174-51120865	Plasma proteins, Predicted intracellular proteins, Predicted membrane proteins	Evidence at protein level	HPA040446, HPA061458	Approved		Enhanced	Microtubule organizing center<br>Cytosol	Urothelial cancer:8.10e-4 (unfavourable)	Expressed in all	Expressed in all			cerebral cortex: 106.2	Expressed in all
CELSR3	ADGRC3, CDHF11, EGFL1, FMI1, HFMI1, MEGF2	ENSG00000008300	Cadherin EGF LAG seven-pass G-type receptor 3	3	48636469-48662915	G-protein coupled receptors, Plasma proteins, Predicted membrane proteins	Evidence at protein level	HPA062866	Approved					Mixed	Group enriched	6	adrenal gland: 1.6;cerebral cortex: 5.9;testis: 3.5	parathyroid gland,stomach: 0.6	Cell line enhanced		SH-SY5Y: 19.4;SiHa: 17.5
AASS	LKRSDH, LORSDH	ENSG00000008311	Aminoadipate-semialdehyde synthase	7	122075647-122144280	Disease related genes, Enzymes, Potential drug targets, Predicted intracellular proteins	Evidence at protein level	HPA020637, HPA020728, HPA020734	Enhanced		Enhanced	Vesicles<br>Mitochondria	Liver cancer:9.81e-4 (favourable)	Expressed in all	Mixed			ovary: 30.7	Cell line enhanced		AN3-CA: 49.4;NTERA-2: 51.8
PLEKHG6	FLJ10665, MYOGEF	ENSG00000008323	Pleckstrin homology and RhoGEF domain containing G6	12	6310436-6328506	Predicted intracellular proteins	Evidence at protein level	HPA041459, HPA058230	Uncertain		Supported	Cell Junctions<br>Centrosome		Mixed	Tissue enhanced		small intestine: 47.7	duodenum: 36.5	Cell line enhanced		BEWO: 147.7;CACO-2: 41.4;RT4: 42.4
SS18L2	KIAA-iso	ENSG00000008324	SS18 like 2	3	42581840-42595114	Predicted intracellular proteins	Evidence at protein level	HPA047377	Uncertain		Approved	Nucleus<br>Nucleoli<br>Mitochondria	Lung cancer:7.03e-4 (favourable)	Expressed in all	Expressed in all			lymph node: 61.0	Expressed in all
MPND	FLJ14981	ENSG00000008382	MPN domain containing	19	4343527-4360086	Enzymes, Predicted intracellular proteins	Evidence at protein level	HPA043274, HPA045475	Approved		Approved	Nucleus<br>Nucleoli	Lung cancer:1.55e-4 (favourable), Cervical cancer:2.99e-4 (favourable), Endometrial cancer:6.12e-4 (favourable), Renal cancer:7.04e-4 (favourable)	Expressed in all	Expressed in all			duodenum: 30.9	Expressed in all
MGST1	GST12, MGST-I	ENSG00000008394	Microsomal glutathione S-transferase 1	12	16347142-16609259	Enzymes, Predicted intracellular proteins, Predicted membrane proteins	Evidence at protein level	HPA044840	Enhanced		Approved	Endoplasmic reticulum<br>Mitochondria	Thyroid cancer:1.97e-4 (favourable), Renal cancer:7.45e-4 (unfavourable)	Expressed in all	Expressed in all			liver: 1602.4	Cell line enhanced		ASC diff: 3718.8
CRY1	PHLL1	ENSG00000008405	Cryptochrome circadian clock 1	12	106991364-107093829	Predicted intracellular proteins	Evidence at protein level	CAB018762	Approved		Supported	Nucleus<br>Nuclear membrane<br>Microtubules		Expressed in all	Expressed in all			testis: 62.1	Mixed
PGLYRP1	PGLYRP, PGRP, PGRP-S, PGRPS, TAG7, TNFSF3L	ENSG00000008438	Peptidoglycan recognition protein 1	19	46019153-46023065	Plasma proteins, Predicted secreted proteins	Evidence at protein level	HPA045702	Enhanced					Not detected	Tissue enriched	57	bone marrow: 421.1	spleen: 7.4	Cell line enhanced		A549: 2.9
NFIX	NF1A	ENSG00000008441	Nuclear factor I X	19	12995608-13098796	Disease related genes, Predicted intracellular proteins, Transcription factors	Evidence at protein level	HPA007533	Supported		Supported	Nucleoplasm	Lung cancer:2.35e-4 (favourable), Liver cancer:4.66e-4 (favourable)	Expressed in all	Expressed in all			cerebral cortex: 191.5	Cell line enhanced		U-138 MG: 192.9;U-2197: 175.5
ST3GAL1	SIAT4A, SIATFL, ST3GalA.1, ST3O	ENSG00000008513	ST3 beta-galactoside alpha-2,3-sialyltransferase 1	8	133454848-133571940	Enzymes, Predicted intracellular proteins, Predicted secreted proteins	Evidence at protein level	HPA040466	Approved					Expressed in all	Expressed in all			thyroid gland: 115.9	Cell line enhanced		PC-3: 125.9;RT4: 84.6
MMP25	MMP20, MMPL1, MT6-MMP	ENSG00000008516	Matrix metallopeptidase 25	16	3046681-3060726	Enzymes, FDA approved drug targets, Predicted intracellular proteins, Predicted secreted proteins	Evidence at protein level	CAB025177	Uncertain				Head and neck cancer:1.09e-5 (favourable)	Tissue enhanced	Tissue enhanced		appendix: 23.3;bone marrow: 24.7;spleen: 20.7	adipose tissue: 6.4	Cell line enriched	11	HMC-1: 95.7
IL32	NK4, TAIF, TAIFb, TAIFd	ENSG00000008517	Interleukin 32	16	3065297-3082192	Plasma proteins, Predicted intracellular proteins, Predicted secreted proteins	Evidence at protein level	HPA029397, CAB030029	Approved				Endometrial cancer:1.33e-4 (favourable)	Expressed in all	Expressed in all			small intestine: 620.5	Cell line enhanced		CACO-2: 405.3;HDLM-2: 655.8;RH-30: 334.4
PKD1	PBP, Pc-1, TRPP1	ENSG00000008710	Polycystin 1, transient receptor potential channel interacting	16	2088710-2135898	Disease related genes, Plasma proteins, Potential drug targets, Predicted intracellular proteins, Predicted membrane proteins, Transporters	Evidence at protein level	CAB046448	Approved				Pancreatic cancer:3.38e-5 (favourable), Head and neck cancer:3.35e-4 (favourable), Colorectal cancer:7.43e-4 (unfavourable)	Expressed in all	Mixed			cerebral cortex: 21.6	Expressed in all
MAPK8IP2	IB2, JIP2, PRKM8IPL	ENSG00000008735	Mitogen-activated protein kinase 8 interacting protein 2	22	50600685-50613981	Predicted intracellular proteins	Evidence at protein level	HPA034780	Uncertain					Mixed	Tissue enriched	8	cerebral cortex: 78.2	adrenal gland: 10.0	Cell line enhanced		SCLC-21H: 24.1;SH-SY5Y: 19.6
MED24	CRSP100, CRSP4, DRIP100, KIAA0130, MED5, THRAP4, TRAP100	ENSG00000008838	Mediator complex subunit 24	17	40019097-40061215	Plasma proteins, Predicted intracellular proteins, Predicted membrane proteins	Evidence at protein level							Expressed in all	Expressed in all			testis: 64.3	Expressed in all
RHOBTB2	DBC2, KIAA0717	ENSG00000008853	Rho related BTB domain containing 2	8	22987417-23020199	Predicted intracellular proteins	Evidence at protein level	HPA060938	Approved		Approved	Plasma membrane	Renal cancer:2.98e-4 (favourable)	Expressed in all	Mixed			lung: 52.7	Expressed in all
HEATR5B	DKFZp686P15184, KIAA1414	ENSG00000008869	HEAT repeat containing 5B	2	36968383-37084342	Predicted intracellular proteins	Evidence at protein level	HPA042025, HPA055639	Approved		Approved	Nucleus<br>Nucleoli<br>Cytosol		Expressed in all	Expressed in all			lymph node: 37.9	Expressed in all
SEC62	Dtrp1, HTP1, TLOC1	ENSG00000008952	SEC62 homolog, preprotein translocation factor	3	169966635-169998373	Predicted membrane proteins	Evidence at protein level	HPA014059, HPA061450	Approved		Approved	Endoplasmic reticulum<br>Intermediate filaments		Expressed in all	Expressed in all			thyroid gland: 203.0	Expressed in all
RPS20	S20	ENSG00000008988	Ribosomal protein S20	8	56067295-56074581	Plasma proteins, Predicted intracellular proteins, Ribosomal proteins	Evidence at protein level	HPA003570	Approved		Supported	Endoplasmic reticulum<br>Cytosol	Renal cancer:1.21e-8 (unfavourable)	Expressed in all	Expressed in all			ovary: 4364.3	Expressed in all
CSDE1	D1S155E, UNR	ENSG00000009307	Cold shock domain containing E1	1	114716913-114758676	Cancer-related genes, Plasma proteins, Predicted intracellular proteins	Evidence at protein level	HPA018846, HPA052221	Enhanced		Enhanced	Cytosol		Expressed in all	Expressed in all			skeletal muscle: 490.3	Expressed in all
UBE3C	KIAA0010, KIAA10	ENSG00000009335	Ubiquitin protein ligase E3C	7	157138913-157269372	Enzymes, Predicted intracellular proteins	Evidence at protein level	HPA039915	Approved		Approved	Nucleoplasm<br>Plasma membrane<br>Mitochondria	Renal cancer:9.18e-6 (favourable)	Expressed in all	Expressed in all			parathyroid gland: 51.1	Expressed in all
REV3L	POLZ, REV3	ENSG00000009413	REV3 like, DNA directed polymerase zeta catalytic subunit	6	111299028-111483715	Enzymes, Plasma proteins, Predicted intracellular proteins	Evidence at protein level	HPA064853, HPA069382	Uncertain		Approved	Nucleoplasm		Expressed in all	Expressed in all			cervix, uterine: 41.2	Expressed in all
TENM1	ODZ1, ODZ3, TEN-M1, TNM	ENSG00000009694	Teneurin transmembrane protein 1	X	124375903-124963817	Predicted membrane proteins	Evidence at protein level	HPA002848	Uncertain					Group enriched	Mixed			prostate: 4.0	Cell line enhanced		MOLT-4: 4.7;RPTEC TERT1: 1.5;SCLC-21H: 2.3;U-138 MG: 3.2
PAX7	Hup1	ENSG00000009709	Paired box 7	1	18631006-18748866	Cancer-related genes, Disease related genes, Predicted intracellular proteins, Transcription factors	Evidence at protein level							Group enriched	Group enriched	7	cerebral cortex: 1.3;skeletal muscle: 2.2	esophagus,testis: 0.2	Group enriched	7	A549: 1.3;CAPAN-2: 1.4;U-2 OS: 3.5
MASP2	MASP1P1	ENSG00000009724	Mannan binding lectin serine peptidase 2	1	11026523-11047233	Disease related genes, Enzymes, Plasma proteins, Potential drug targets, Predicted secreted proteins	Evidence at protein level	HPA029313, HPA029314	Approved		Supported	Golgi apparatus	Liver cancer:1.60e-4 (favourable)	Tissue enriched	Tissue enriched	18	liver: 105.5	skin: 5.7	Cell line enhanced		Hep G2: 12.9
IYD	C6orf71, DEHAL1, dJ422F24.1	ENSG00000009765	Iodotyrosine deiodinase	6	150368892-150405969	Disease related genes, Enzymes, Potential drug targets, Predicted membrane proteins	Evidence at protein level	HPA059627	Enhanced		Supported	Plasma membrane	Liver cancer:6.22e-4 (favourable)	Tissue enriched	Tissue enriched	28	thyroid gland: 794.5	kidney: 27.9	Cell line enhanced		CACO-2: 1.1;SK-BR-3: 2.4
FAM76A	MGC34648	ENSG00000009780	Family with sequence similarity 76 member A	1	27725979-27763122	Predicted intracellular proteins	Evidence at protein level	HPA044762, HPA077897	Uncertain		Approved	Nucleus<br>Cytosol	Renal cancer:2.26e-4 (favourable)	Expressed in all	Expressed in all			testis: 32.4	Expressed in all
TRAF3IP3	T3JAM	ENSG00000009790	TRAF3 interacting protein 3	1	209756032-209782320	Predicted intracellular proteins, Predicted membrane proteins	Evidence at protein level	HPA040796	Enhanced		Approved	Vesicles	Breast cancer:4.11e-4 (favourable), Lung cancer:8.15e-4 (favourable)	Mixed	Tissue enhanced		lymph node: 114.8;spleen: 82.5;tonsil: 82.8	appendix: 67.8	Cell line enhanced		HDLM-2: 106.9;Karpas-707: 33.1;MOLT-4: 48.2;NB-4: 43.3;THP-1: 43.1;U-266/70: 51.7
POMT2	LGMD2N	ENSG00000009830	Protein O-mannosyltransferase 2	14	77274956-77320884	Disease related genes, Enzymes, Potential drug targets, Predicted membrane proteins	Evidence at protein level	HPA003663	Uncertain				Liver cancer:2.40e-4 (unfavourable)	Expressed in all	Expressed in all			testis: 28.9	Expressed in all
VTA1	C6orf55, HSPC228, My012	ENSG00000009844	Vesicle trafficking 1	6	142147162-142224689	Plasma proteins, Predicted intracellular proteins	Evidence at protein level	HPA030968, HPA030969	Approved		Supported	Nucleoplasm<br>Vesicles<br>Cytosol	Liver cancer:6.58e-6 (unfavourable), Breast cancer:7.02e-4 (unfavourable)	Expressed in all	Expressed in all			cerebral cortex: 60.9	Expressed in all
MLXIPL	bHLHd14, CHREBP, MIO, MONDOB, WBSCR14, WS-bHLH	ENSG00000009950	MLX interacting protein like	7	73593194-73624543	Disease related genes, Plasma proteins, Predicted intracellular proteins, Predicted secreted proteins, Transcription factors	Evidence at protein level	HPA064640			Supported	Nucleus		Tissue enriched	Tissue enhanced		adipose tissue: 60.8;duodenum: 58.7	liver: 47.2	Cell line enhanced		Hep G2: 33.0;K-562: 13.2;SCLC-21H: 29.5;T-47d: 10.7
BAZ1B	WBSCR10, WBSCR9, WSTF	ENSG00000009954	Bromodomain adjacent to zinc finger domain 1B	7	73440398-73522278	Disease related genes, Enzymes, Plasma proteins, Potential drug targets, Predicted intracellular proteins	Evidence at protein level	CAB037081, CAB037158, HPA067010	Supported		Supported	Nuclear bodies		Expressed in all	Expressed in all			parathyroid gland: 54.8	Expressed in all
RANBP9	RanBPM	ENSG00000010017	RAN binding protein 9	6	13621498-13711564	Predicted intracellular proteins	Evidence at protein level	CAB033767, HPA050007	Approved		Supported	Nucleoplasm<br>Cytosol	Ovarian cancer:2.47e-4 (favourable), Head and neck cancer:9.97e-4 (favourable)	Expressed in all	Expressed in all			testis: 211.6	Expressed in all
ETV7	TEL-2, TEL2	ENSG00000010030	ETS variant 7	6	36354091-36387800	Predicted intracellular proteins, Transcription factors	Evidence at protein level	HPA029033, HPA049689	Uncertain		Enhanced	Nucleoplasm	Urothelial cancer:2.95e-6 (favourable), Cervical cancer:5.16e-4 (favourable), Ovarian cancer:5.32e-4 (favourable)	Expressed in all	Mixed			skin: 19.9	Cell line enhanced		BEWO: 26.5;BJ hTERT+ SV40 Large T+ RasG12V: 26.4;HDLM-2: 55.2
SPRTN	C1orf124, DKFZP547N043, DVC1, Spartan	ENSG00000010072	SprT-like N-terminal domain	1	231337104-231355023	Disease related genes, Predicted intracellular proteins	Evidence at protein level	HPA025073	Uncertain		Supported	Nucleoplasm		Expressed in all	Mixed			testis: 25.0	Expressed in all
METTL13	CGI-01, KIAA0859	ENSG00000010165	Methyltransferase like 13	1	171781664-171814023	Predicted intracellular proteins	Evidence at protein level	HPA044498, HPA053705	Approved		Approved	Cytosol	Liver cancer:5.68e-4 (unfavourable)	Expressed in all	Expressed in all			testis: 24.7	Expressed in all
DYRK4		ENSG00000010219	Dual specificity tyrosine phosphorylation regulated kinase 4	12	4562204-4615302	Enzymes, Predicted intracellular proteins	Evidence at protein level	HPA028065, HPA056073	Enhanced		Enhanced	Vesicles	Renal cancer:6.52e-6 (unfavourable)	Expressed in all	Tissue enhanced		testis: 66.2	epididymis: 20.7	Mixed
ZNF207		ENSG00000010244	Zinc finger protein 207	17	32350117-32381886	Plasma proteins, Predicted intracellular proteins, Predicted secreted proteins	Evidence at protein level	HPA017013, HPA063908	Enhanced		Enhanced	Nucleus	Renal cancer:4.17e-8 (unfavourable), Liver cancer:7.30e-8 (unfavourable), Colorectal cancer:2.81e-4 (favourable)	Expressed in all	Expressed in all			bone marrow: 151.3	Expressed in all
UQCRC1	D3S3191, QCR1, UQCR1	ENSG00000010256	Ubiquinol-cytochrome c reductase core protein I	3	48599002-48610976	Enzymes, Predicted intracellular proteins	Evidence at protein level	HPA002815, HPA003525, CAB033782	Enhanced		Supported	Mitochondria<br>Cytosol	Renal cancer:2.35e-10 (favourable)	Expressed in all	Expressed in all			skeletal muscle: 88.3	Expressed in all
STARD3NL	MENTHO, MGC3251	ENSG00000010270	STARD3 N-terminal like	7	38178222-38230671	Predicted membrane proteins	Evidence at protein level	HPA019204	Enhanced		Supported	Vesicles	Liver cancer:1.44e-5 (unfavourable), Head and neck cancer:2.20e-4 (unfavourable), Pancreatic cancer:8.48e-4 (favourable)	Expressed in all	Expressed in all			placenta: 70.6	Expressed in all
CD9	BA2, MIC3, MRP-1, P24, TSPAN29	ENSG00000010278	CD9 molecule	12	6199715-6238271	Cancer-related genes, CD markers, Plasma proteins, Predicted membrane proteins, Transporters	Evidence at protein level	CAB002490	Supported		Supported	Plasma membrane	Renal cancer:6.49e-5 (favourable), Thyroid cancer:8.93e-5 (favourable), Pancreatic cancer:1.59e-4 (unfavourable)	Expressed in all	Expressed in all			esophagus: 1013.7	Cell line enhanced		CAPAN-2: 1447.3;TIME: 1977.3
HHATL	C3orf3, GUP1, KIAA1173, MBOAT3, MSTP002, OACT3	ENSG00000010282	Hedgehog acyltransferase-like	3	42692663-42702827	Predicted membrane proteins	Evidence at protein level	HPA018174	Enhanced					Tissue enhanced	Tissue enhanced		heart muscle: 333.1;skeletal muscle: 97.6	cerebral cortex: 53.3	Not detected
NCAPD2	CAP-D2, CNAP1, hCAP-D2, KIAA0159	ENSG00000010292	Non-SMC condensin I complex subunit D2	12	6493356-6531955	Plasma proteins, Predicted intracellular proteins	Evidence at protein level	CAB012423, HPA036947, HPA037363	Supported		Supported	Nucleus<br>Cytosol	Liver cancer:1.79e-8 (unfavourable), Renal cancer:1.13e-7 (unfavourable)	Expressed in all	Expressed in all			lymph node: 28.7	Expressed in all
IFFO1	HOM-TES-103, IFFO	ENSG00000010295	Intermediate filament family orphan 1	12	6538375-6556083	Predicted intracellular proteins	Evidence at protein level	HPA069344	Approved				Renal cancer:7.47e-7 (unfavourable), Pancreatic cancer:6.53e-5 (favourable)	Expressed in all	Mixed			spleen: 12.0	Mixed
GIPR		ENSG00000010310	Gastric inhibitory polypeptide receptor	19	45668244-45683724	G-protein coupled receptors, Predicted intracellular proteins, Predicted membrane proteins, Transporters	Evidence at protein level	CAB022710	Uncertain					Tissue enriched	Tissue enhanced		stomach: 22.4	parathyroid gland: 12.1	Cell line enhanced		HDLM-2: 9.1;HMC-1: 18.5;SCLC-21H: 16.5;U-266/70: 13.1
PHF7	HSPC226, NYD-SP6	ENSG00000010318	PHD finger protein 7	3	52410657-52423641	Predicted intracellular proteins	Evidence at protein level	HPA036283, HPA070305	Enhanced		Supported	Nucleoplasm<br>Golgi apparatus	Renal cancer:1.05e-6 (favourable), Breast cancer:7.38e-5 (favourable), Endometrial cancer:9.44e-5 (favourable)	Expressed in all	Tissue enriched	432	testis: 2183.4	rectum: 5.0	Cell line enhanced		U-266/70: 13.2
SEMA3G	FLJ00014, sem2	ENSG00000010319	Semaphorin 3G	3	52433053-52445085	Predicted secreted proteins	Evidence at protein level	HPA001761	Uncertain				Renal cancer:8.86e-5 (favourable)	Expressed in all	Tissue enhanced		adipose tissue: 82.2	placenta: 42.3	Cell line enhanced		ASC diff: 18.3;HUVEC TERT2: 6.5
NISCH	I-1, IRAS, KIAA0975	ENSG00000010322	Nischarin	3	52455118-52493071	FDA approved drug targets, Predicted intracellular proteins	Evidence at protein level	HPA023189	Approved				Pancreatic cancer:1.91e-4 (favourable)	Expressed in all	Expressed in all			testis: 96.0	Expressed in all
STAB1	CLEVER-1, FEEL-1, FELE-1, FEX1, KIAA0246, SCARH2, STAB-1	ENSG00000010327	Stabilin 1	3	52495338-52524495	Predicted membrane proteins	Evidence at protein level	HPA005434	Approved		Approved	Nucleoplasm<br>Plasma membrane<br>Cytosol	Renal cancer:3.88e-7 (unfavourable), Colorectal cancer:7.59e-4 (unfavourable)	Expressed in all	Expressed in all			spleen: 123.3	Group enriched	38	HUVEC TERT2: 86.2;NB-4: 93.1;TIME: 104.8
FUZ	FLJ22688, Fy	ENSG00000010361	Fuzzy planar cell polarity protein	19	49806869-49817376	Predicted intracellular proteins, Predicted membrane proteins	Evidence at protein level	HPA041779, HPA042196	Uncertain		Approved	Cytosol	Renal cancer:1.50e-5 (favourable)	Expressed in all	Expressed in all			testis: 52.0	Mixed
SLC6A13	GAT2	ENSG00000010379	Solute carrier family 6 member 13	12	220621-262873	Predicted membrane proteins, Transporters	Evidence at protein level	HPA036449, HPA052726			Approved	Nucleus<br>Nucleoli<br>Mitochondria<br>Cytosol		Tissue enriched	Tissue enriched	14	kidney: 154.0	fallopian tube: 11.3	Cell line enriched	7	RPTEC TERT1: 3.5
IDS	SIDS	ENSG00000010404	Iduronate 2-sulfatase	X	149476990-149521096	Disease related genes, Enzymes, Potential drug targets, Predicted secreted proteins	Evidence at protein level							Expressed in all	Tissue enriched	5	cerebral cortex: 435.8	epididymis: 86.8	Expressed in all
PRSS3	PRSS4, TRY3, TRY4	ENSG00000010438	Protease, serine 3	9	33750466-33799231	Enzymes, Plasma proteins, Predicted intracellular proteins, Predicted secreted proteins	Evidence at protein level	HPA062452, HPA063471	Supported		Approved	Endoplasmic reticulum<br>Vesicles	Endometrial cancer:4.30e-4 (unfavourable)	Group enriched	Tissue enriched	64	pancreas: 6301.2	small intestine: 99.1	Cell line enriched	9	PC-3: 632.8
ZNF200		ENSG00000010539	Zinc finger protein 200	16	3222325-3236221	Predicted intracellular proteins, Transcription factors	Evidence at protein level	HPA018981, HPA059310	Uncertain		Approved	Mitochondria		Expressed in all	Tissue enhanced		testis: 31.6	placenta: 8.8	Expressed in all
CD4		ENSG00000010610	CD4 molecule	12	6786858-6820808	CD markers, FDA approved drug targets, Predicted intracellular proteins, Predicted membrane proteins, Predicted secreted proteins	Evidence at protein level	CAB000011, HPA004252, HPA004472, CAB068180	Enhanced		Supported	Plasma membrane	Endometrial cancer:2.16e-4 (favourable), Renal cancer:7.45e-4 (unfavourable)	Expressed in all	Tissue enhanced		parathyroid gland: 549.0	spleen: 220.5	Group enriched	5	HEL: 90.7;HL-60: 32.7;NB-4: 37.0;THP-1: 77.1;U-937: 84.2
LRRC23	B7, LRPB7	ENSG00000010626	Leucine rich repeat containing 23	12	6873569-6914243	Predicted intracellular proteins	Evidence at protein level	HPA037766, HPA057533	Enhanced		Supported	Nucleoli	Breast cancer:6.02e-4 (favourable)	Expressed in all	Group enriched	7	fallopian tube: 165.3;testis: 43.3	epididymis: 15.2	Mixed
BTK	AGMX1, ATK, IMD1, PSCTK1, XLA	ENSG00000010671	Bruton tyrosine kinase	X	101349447-101390796	Cancer-related genes, Disease related genes, Enzymes, FDA approved drug targets, Plasma proteins, Predicted intracellular proteins	Evidence at protein level	HPA001198, HPA002028, CAB016689	Enhanced		Supported	Vesicles		Expressed in all	Tissue enhanced		lymph node: 65.2;tonsil: 70.8	spleen: 52.7	Cell line enhanced		Daudi: 147.2;HEL: 256.7;HMC-1: 868.2
HFE	HLA-H	ENSG00000010704	Hemochromatosis	6	26087281-26098343	Disease related genes, Predicted membrane proteins	Evidence at protein level	HPA017276, HPA053470	Approved		Approved	Nuclear membrane<br>Mitochondria		Expressed in all	Mixed			parathyroid gland: 27.9	Cell line enhanced		T-47d: 50.9
SCMH1	Scml3	ENSG00000010803	Sex comb on midleg homolog 1 (Drosophila)	1	41027200-41242154	Predicted intracellular proteins	Evidence at protein level	HPA048898, HPA053292			Supported	Nucleoplasm<br>Nuclear bodies	Liver cancer:3.82e-4 (unfavourable), Urothelial cancer:5.80e-4 (favourable)	Expressed in all	Expressed in all			parathyroid gland: 56.0	Mixed
FYN	MGC45350, SLK, SYN	ENSG00000010810	FYN proto-oncogene, Src family tyrosine kinase	6	111660332-111873452	Enzymes, Plasma proteins, Predicted intracellular proteins	Evidence at protein level	CAB005034, CAB018387, HPA023887, HPA063770	Approved		Enhanced	Plasma membrane<br>Cytosol	Renal cancer:1.43e-4 (unfavourable), Liver cancer:1.84e-4 (favourable), Pancreatic cancer:4.78e-4 (favourable)	Expressed in all	Expressed in all			cerebral cortex: 166.1	Cell line enhanced		U-2197: 500.5
HIVEP2	HIV-EP2, MBP-2, MIBP1, Schnurri-2, ZAS2, ZNF40B	ENSG00000010818	Human immunodeficiency virus type I enhancer binding protein 2	6	142751467-142956698	Disease related genes, Plasma proteins, Predicted intracellular proteins, Transcription factors	Evidence at protein level	HPA055954			Supported	Nucleoplasm		Expressed in all	Expressed in all			cerebral cortex: 31.1	Mixed
FMO1		ENSG00000010932	Flavin containing monooxygenase 1	1	171248471-171285978	Enzymes, Predicted membrane proteins	Evidence at protein level	HPA023680	Uncertain				Renal cancer:2.81e-4 (favourable)	Tissue enriched	Tissue enriched	9	kidney: 203.2	small intestine: 22.8	Cell line enriched	8	HSkMC: 14.8
ELOA	SIII, TCEB3, TCEB3A	ENSG00000011007	Elongin A	1	23743155-23762059	Plasma proteins, Predicted intracellular proteins	Evidence at protein level	HPA005910	Approved		Approved	Nuclear speckles<br>Cytosol	Liver cancer:1.44e-5 (unfavourable)	Expressed in all	Expressed in all			lung: 38.5	Expressed in all
LYPLA2	APT-2	ENSG00000011009	Lysophospholipase II	1	23790970-23795539	Predicted intracellular proteins	Evidence at protein level	HPA063151			Uncertain	Nucleoplasm<br>Cytosol	Liver cancer:5.84e-5 (unfavourable), Renal cancer:4.99e-4 (favourable)	Expressed in all	Expressed in all			parathyroid gland: 109.2	Expressed in all
CLCN6	CLC-6, KIAA0046	ENSG00000011021	Chloride voltage-gated channel 6	1	11806096-11843144	Plasma proteins, Predicted membrane proteins	Evidence at protein level	HPA032097	Approved		Approved	Plasma membrane<br>Cytosol		Expressed in all	Mixed			cerebral cortex: 31.2	Expressed in all
MRC2	CD280, CLEC13E, ENDO180, KIAA0709	ENSG00000011028	Mannose receptor C type 2	17	62627401-62693597	CD markers, Predicted intracellular proteins, Predicted membrane proteins	Evidence at protein level	HPA041991	Enhanced				Renal cancer:4.94e-7 (unfavourable), Ovarian cancer:1.68e-4 (unfavourable)	Expressed in all	Expressed in all			gallbladder: 39.7	Cell line enhanced		BJ: 151.9;U-138 MG: 176.9
NME1-NME2	NM23-LV, NMELV	ENSG00000011052	NME1-NME2 readthrough	17	51153590-51171744	Predicted intracellular proteins, Predicted secreted proteins	Evidence at protein level	CAB002169, HPA008467, HPA041113, CAB076057	Approved		Supported	Cytosol	Glioma:8.99e-4 (favourable)	Expressed in all	Expressed in all			appendix: 48.7	Expressed in all
SLC6A7	PROT	ENSG00000011083	Solute carrier family 6 member 7	5	150189957-150222788	Predicted membrane proteins, Transporters	Evidence at protein level	HPA028907	Uncertain					Tissue enhanced	Tissue enhanced		cerebral cortex: 16.9;rectum: 4.2	colon: 2.9	Not detected
TSPAN9	NET-5	ENSG00000011105	Tetraspanin 9	12	3077355-3286564	Predicted membrane proteins	Evidence at protein level	HPA014002	Uncertain		Approved	Nucleoplasm<br>Golgi apparatus<br>Cytosol	Melanoma:4.67e-4 (unfavourable)	Expressed in all	Mixed			heart muscle: 79.9	Cell line enhanced		RH-30: 185.6
BTBD7	FLJ10648, FUP1	ENSG00000011114	BTB domain containing 7	14	93237550-93333092	Predicted intracellular proteins	Evidence at protein level	HPA049926, HPA053406	Uncertain		Approved	Focal adhesion sites	Renal cancer:1.69e-6 (favourable)	Expressed in all	Mixed			parathyroid gland: 18.6	Expressed in all
APBA3	mint3, X11L2	ENSG00000011132	Amyloid beta precursor protein binding family A member 3	19	3750819-3761699	Predicted intracellular proteins	Evidence at protein level	HPA045577	Approved		Approved	Vesicles	Pancreatic cancer:1.51e-4 (favourable), Urothelial cancer:1.83e-4 (favourable), Head and neck cancer:4.91e-4 (favourable), Endometrial cancer:5.97e-4 (favourable)	Expressed in all	Mixed			spleen: 6.6	Mixed
MKS1	BBS13, FLJ20345, MKS, POC12	ENSG00000011143	Meckel syndrome, type 1	17	58205437-58219605	Disease related genes, Predicted intracellular proteins	Evidence at protein level	HPA021372, HPA021812	Enhanced				Pancreatic cancer:1.25e-4 (favourable), Renal cancer:1.33e-4 (unfavourable)	Expressed in all	Expressed in all			fallopian tube: 32.0	Expressed in all
ABHD5	CGI-58, NCIE2	ENSG00000011198	Abhydrolase domain containing 5	3	43690113-43734371	Disease related genes, Enzymes, Potential drug targets, Predicted intracellular proteins	Evidence at protein level	CAB020685, HPA035851, HPA035852	Approved		Approved	Vesicles	Renal cancer:9.17e-5 (favourable), Colorectal cancer:8.89e-4 (favourable)	Expressed in all	Expressed in all			adipose tissue: 50.6	Expressed in all
ANOS1	ADMLX, KAL, KAL1, KALIG-1, WFDC19	ENSG00000011201	Anosmin 1	X	8528874-8732186	Disease related genes, Predicted secreted proteins	Evidence at protein level							Mixed	Group enriched	5	cerebral cortex: 32.3;lung: 64.7;parathyroid gland: 48.5;thyroid gland: 15.5	testis: 7.3	Group enriched	5	NTERA-2: 36.7;U-2 OS: 18.3
AKAP8L	HAP95, NAKAP95	ENSG00000011243	A-kinase anchoring protein 8 like	19	15380048-15419141	Predicted intracellular proteins	Evidence at protein level	HPA042485, HPA042546	Enhanced		Supported	Nuclear speckles	Renal cancer:1.08e-7 (unfavourable), Colorectal cancer:3.49e-4 (unfavourable), Pancreatic cancer:8.04e-4 (favourable)	Expressed in all	Expressed in all			testis: 41.6	Expressed in all
MBTD1	FLJ20055, SA49P01	ENSG00000011258	Mbt domain containing 1	17	51177425-51260163	Disease related genes, Predicted intracellular proteins	Evidence at protein level	HPA021876	Approved		Approved	Nucleus<br>Cytosol		Expressed in all	Expressed in all			testis: 46.1	Expressed in all
UTP18	CGI-48, WDR50	ENSG00000011260	UTP18, small subunit processome component	17	51260528-51297936	Predicted intracellular proteins	Evidence at protein level	HPA052378	Approved		Supported	Nucleus<br>Nuclear membrane<br>Nucleoli	Liver cancer:1.99e-4 (unfavourable), Colorectal cancer:3.33e-4 (favourable)	Expressed in all	Expressed in all			testis: 106.1	Expressed in all
RNF216	TRIAD3, UBCE7IP1, ZIN	ENSG00000011275	Ring finger protein 216	7	5620047-5781739	Disease related genes, Enzymes, Plasma proteins, Potential drug targets, Predicted intracellular proteins	Evidence at protein level	HPA018955, HPA021123	Supported		Supported	Nucleoplasm<br>Cytosol	Pancreatic cancer:6.24e-5 (favourable), Liver cancer:2.26e-4 (unfavourable)	Expressed in all	Expressed in all			testis: 50.0	Expressed in all
TTC19	FLJ20343, MGC19520	ENSG00000011295	Tetratricopeptide repeat domain 19	17	15999380-16045015	Disease related genes, Predicted intracellular proteins, Predicted secreted proteins	Evidence at protein level	HPA023010, HPA052380	Enhanced		Enhanced	Mitochondria	Renal cancer:5.67e-4 (favourable)	Expressed in all	Expressed in all			thyroid gland: 18.6	Expressed in all
PTBP1	HNRNP-I, HNRPI, pPTB, PTB, PTB-1, PTB2, PTB3, PTB4	ENSG00000011304	Polypyrimidine tract binding protein 1	19	797075-812327	Plasma proteins, Predicted intracellular proteins	Evidence at protein level	CAB013507	Supported		Supported	Nucleoplasm	Liver cancer:2.71e-4 (unfavourable)	Expressed in all	Expressed in all			parathyroid gland: 173.4	Expressed in all
DPF1	BAF45b, NEUD4, neuro-d4	ENSG00000011332	Double PHD fingers 1	19	38211006-38229714	Predicted intracellular proteins	Evidence at protein level	HPA049148	Enhanced		Approved	Nucleoplasm<br>Mitochondria<br>Cytosol		Tissue enhanced	Tissue enriched	15	cerebral cortex: 27.4	testis: 1.8	Cell line enhanced		SCLC-21H: 26.9
SYT7	IPCA-7, MGC150517, PCANAP7, SYT-VII	ENSG00000011347	Synaptotagmin 7	11	61515313-61581148	Predicted intracellular proteins, Predicted membrane proteins	Evidence at protein level	HPA012869	Enhanced				Renal cancer:1.16e-4 (unfavourable), Head and neck cancer:1.20e-4 (unfavourable)	Expressed in all	Tissue enhanced		cerebral cortex: 108.7;prostate: 84.8	placenta: 26.6	Cell line enhanced		hTERT-HME1: 68.9;RT4: 30.1;SCLC-21H: 34.3;SK-BR-3: 31.0;T-47d: 38.2
LARS2	KIAA0028, LEURS, MGC26121, mtLeuRS	ENSG00000011376	Leucyl-tRNA synthetase 2, mitochondrial	3	45388506-45549421	Disease related genes, Enzymes, Plasma proteins, Potential drug targets, Predicted intracellular proteins	Evidence at protein level	HPA035951, HPA045450, HPA066085	Approved		Supported	Nucleoplasm<br>Mitochondria	Renal cancer:1.32e-11 (favourable), Colorectal cancer:1.71e-4 (favourable)	Expressed in all	Expressed in all			parathyroid gland: 19.2	Expressed in all
PIK3C2A	PI3K-C2alpha	ENSG00000011405	Phosphatidylinositol-4-phosphate 3-kinase catalytic subunit type 2 alpha	11	17077730-17207983	Enzymes, Predicted intracellular proteins	Evidence at protein level	HPA037641, HPA037642	Uncertain		Supported	Nucleus	Renal cancer:1.66e-4 (favourable)	Expressed in all	Expressed in all			parathyroid gland: 94.6	Expressed in all
PLAUR	CD87, UPAR, URKR	ENSG00000011422	Plasminogen activator, urokinase receptor	19	43646095-43670547	Cancer-related genes, CD markers, FDA approved drug targets, Predicted intracellular proteins, Predicted membrane proteins, Predicted secreted proteins	Evidence at protein level	HPA050843, CAB073533	Uncertain		Supported	Plasma membrane	Renal cancer:7.83e-9 (unfavourable), Lung cancer:2.33e-5 (unfavourable)	Expressed in all	Expressed in all			bone marrow: 428.5	Cell line enhanced		U-251 MG: 341.1;U-87 MG: 336.6;WM-115: 338.6
ANLN	ANILLIN, scra, Scraps	ENSG00000011426	Anillin actin binding protein	7	36389806-36453791	Disease related genes, Predicted intracellular proteins	Evidence at protein level	HPA005680, CAB033902, HPA050556, CAB062547, CAB068175	Enhanced		Enhanced	Nucleoplasm<br>Midbody	Renal cancer:0.00e+0 (unfavourable), Liver cancer:5.97e-7 (unfavourable), Pancreatic cancer:2.00e-6 (unfavourable), Lung cancer:6.99e-5 (unfavourable), Endometrial cancer:1.73e-4 (unfavourable)	Expressed in all	Tissue enhanced		cerebral cortex: 87.2	bone marrow: 23.1	Expressed in all
WIZ	ZNF803	ENSG00000011451	Widely interspaced zinc finger motifs	19	15419980-15449951	Plasma proteins, Predicted intracellular proteins, Transcription factors	Evidence at protein level	HPA022923, HPA023774	Supported		Enhanced	Nucleoplasm<br>Midbody	Endometrial cancer:5.12e-5 (unfavourable)	Expressed in all	Expressed in all			testis: 31.1	Expressed in all
RABGAP1	GAPCenA, TBC1D11	ENSG00000011454	RAB GTPase activating protein 1	9	122940833-123104866	Predicted intracellular proteins, Predicted membrane proteins	Evidence at protein level	HPA041651, HPA064860, HPA072273	Enhanced		Enhanced	Cytosol	Renal cancer:6.06e-6 (favourable), Breast cancer:8.09e-4 (unfavourable)	Expressed in all	Expressed in all			thyroid gland: 65.6	Expressed in all
DCN	DSPG2, SLRR1B	ENSG00000011465	Decorin	12	91140484-91183123	Cancer-related genes, Disease related genes, Plasma proteins, Predicted intracellular proteins, Predicted secreted proteins	Evidence at protein level	HPA003315, CAB017118, HPA064736, CAB068930	Enhanced				Renal cancer:1.46e-5 (unfavourable)	Expressed in all	Expressed in all			ovary: 3807.0	Cell line enhanced		ASC diff: 2514.0;ASC TERT1: 1962.9;BJ hTERT+: 2379.1;HSkMC: 1868.4
QPCTL	FLJ20084	ENSG00000011478	Glutaminyl-peptide cyclotransferase like	19	45692483-45703989	Enzymes, Predicted intracellular proteins	Evidence at protein level	HPA040797	Approved		Supported	Golgi apparatus	Renal cancer:2.15e-8 (unfavourable)	Expressed in all	Mixed			thyroid gland: 8.6	Expressed in all
PPP5C	PP5, PPP5	ENSG00000011485	Protein phosphatase 5 catalytic subunit	19	46346994-46392981	Enzymes, Predicted intracellular proteins	Evidence at protein level	CAB022641, HPA029065, HPA056933	Approved		Supported	Vesicles<br>Cytosol	Liver cancer:3.45e-6 (unfavourable)	Expressed in all	Expressed in all			cerebral cortex: 44.3	Expressed in all
CEP68	KIAA0582	ENSG00000011523	Centrosomal protein 68	2	65056366-65087004	Predicted intracellular proteins	Evidence at protein level	HPA040493, HPA040620	Enhanced		Supported	Nucleus<br>Microtubule organizing center	Renal cancer:3.93e-4 (favourable)	Expressed in all	Expressed in all			cerebral cortex: 28.4	Expressed in all
MAP4K3	GLK, MAPKKKK3, RAB8IPL1	ENSG00000011566	Mitogen-activated protein kinase kinase kinase kinase 3	2	39249266-39437312	Cancer-related genes, Enzymes, Plasma proteins, Predicted intracellular proteins	Evidence at protein level	HPA030380	Approved		Approved	Centrosome		Expressed in all	Expressed in all			thyroid gland: 40.9	Expressed in all
ZBTB32	FAXF, FAZF, Rog, TZFP, ZNF538	ENSG00000011590	Zinc finger and BTB domain containing 32	19	35704527-35717038	Predicted intracellular proteins, Transcription factors	Evidence at protein level	HPA076730	Enhanced					Mixed	Tissue enriched	11	testis: 43.3	lymph node: 3.9	Cell line enhanced		HDLM-2: 3.9;hTEC/SVTERT24-B: 2.0
TYROBP	DAP12, KARAP, PLO-SL, PLOSL	ENSG00000011600	TYRO protein tyrosine kinase binding protein	19	35904401-35908295	Disease related genes, Predicted membrane proteins	Evidence at protein level	CAB009493, HPA041899	Enhanced				Renal cancer:1.05e-4 (unfavourable)	Expressed in all	Expressed in all			bone marrow: 386.8	Group enriched	8	HMC-1: 603.3;THP-1: 266.6
TMEM159	promethin	ENSG00000011638	Transmembrane protein 159	16	21158377-21180616	Predicted intracellular proteins, Predicted membrane proteins	Evidence at protein level	HPA018033, HPA063509	Approved		Approved	Vesicles	Renal cancer:8.11e-5 (favourable), Pancreatic cancer:1.59e-4 (unfavourable)	Expressed in all	Mixed			skin: 45.2	Mixed
GABRA3		ENSG00000011677	Gamma-aminobutyric acid type A receptor alpha3 subunit	X	152166234-152451358	FDA approved drug targets, Predicted membrane proteins	Evidence at protein level	HPA000839	Approved	Supported				Tissue enriched	Tissue enriched	7	cerebral cortex: 28.8	placenta: 4.1	Cell line enhanced		HMC-1: 7.4;Karpas-707: 10.3;PC-3: 7.8;U-2 OS: 7.3;U-266/84: 9.5;U-87 MG: 8.1
BRCA1	BRCC1, FANCS, PPP1R53, RNF53	ENSG00000012048	BRCA1, DNA repair associated	17	43044295-43170245	Cancer-related genes, Disease related genes, Enzymes, Plasma proteins, Potential drug targets, Predicted intracellular proteins	Evidence at protein level	CAB001946, HPA034966, HPA057371	Enhanced					Expressed in all	Mixed			testis: 23.9	Expressed in all
ERCC1	RAD10	ENSG00000012061	ERCC excision repair 1, endonuclease non-catalytic subunit	19	45407333-45478828	Cancer-related genes, Disease related genes, Predicted intracellular proteins	Evidence at protein level	CAB004390, HPA029773, HPA050182, CAB072859, CAB072860	Enhanced		Enhanced	Nucleoplasm	Renal cancer:9.00e-5 (unfavourable), Liver cancer:9.69e-4 (unfavourable)	Expressed in all	Expressed in all			skin: 71.3	Expressed in all
CD22	SIGLEC-2, SIGLEC2	ENSG00000012124	CD22 molecule	19	35319261-35347355	CD markers, Plasma proteins, Predicted intracellular proteins, Predicted membrane proteins, Predicted secreted proteins	Evidence at protein level	CAB002418, HPA024353	Enhanced					Mixed	Tissue enhanced		lymph node: 264.4;ovary: 162.2;spleen: 151.7;tonsil: 210.1	appendix: 98.1	Group enriched	11	Daudi: 201.6;REH: 76.6;U-698: 153.7;WM-115: 49.6
SEMA3B	LUCA-1, SemA, sema5, SEMAA, semaV	ENSG00000012171	Semaphorin 3B	3	50267558-50277546	Cancer-related genes, Predicted intracellular proteins, Predicted secreted proteins	Evidence at protein level	HPA030651	Approved				Breast cancer:1.27e-4 (favourable)	Expressed in all	Mixed			adrenal gland: 75.5	Cell line enhanced		Hep G2: 74.9;WM-115: 171.7
MBTPS2	KFSD, S2P	ENSG00000012174	Membrane bound transcription factor peptidase, site 2	X	21839636-21885424	Disease related genes, Enzymes, Potential drug targets, Predicted membrane proteins	Evidence at protein level	HPA005494, CAB009486	Approved		Approved	Nucleoplasm<br>Mitochondria<br>Cytosol		Expressed in all	Expressed in all			parathyroid gland: 19.3	Expressed in all
PRICKLE3	LMO6	ENSG00000012211	Prickle planar cell polarity protein 3	X	49175264-49186528	Predicted intracellular proteins	Evidence at protein level	HPA000998, HPA001442	Uncertain		Approved	Nucleus<br>Plasma membrane<br>Centrosome	Renal cancer:5.73e-6 (unfavourable), Urothelial cancer:4.84e-5 (favourable)	Expressed in all	Mixed			skin: 11.7	Mixed
LTF	HLF2	ENSG00000012223	Lactotransferrin	3	46435645-46485234	Cancer-related genes, Plasma proteins, Predicted intracellular proteins, Predicted secreted proteins	Evidence at protein level	CAB008646, CAB016201, HPA057177, HPA059976	Enhanced				Renal cancer:6.30e-5 (favourable)	Expressed in all	Tissue enhanced		bone marrow: 2804.3;cervix, uterine: 1030.7	seminal vesicle: 532.6	Group enriched	10	RPMI-8226: 28.9;TIME: 11.6
EXTL3	botv, REGR	ENSG00000012232	Exostosin like glycosyltransferase 3	8	28600469-28755599	Enzymes, Predicted intracellular proteins, Predicted membrane proteins	Evidence at protein level	CAB025387	Approved				Liver cancer:1.14e-5 (unfavourable), Renal cancer:2.47e-5 (favourable)	Expressed in all	Expressed in all			parathyroid gland: 36.8	Expressed in all
NR1H4	FXR, HRR-1, HRR1, RIP14	ENSG00000012504	Nuclear receptor subfamily 1 group H member 4	12	100473708-100564413	Disease related genes, FDA approved drug targets, Nuclear receptors, Predicted intracellular proteins, Transcription factors, Transporters	Evidence at protein level	HPA047699			Approved	Nucleoplasm		Group enriched	Tissue enhanced		liver: 66.6;small intestine: 44.4	kidney: 29.9	Group enriched	26	Hep G2: 20.2;HHSteC: 14.1;RPTEC TERT1: 34.8
ELOVL5	dJ483K16.1, HELO1, SCA38	ENSG00000012660	ELOVL fatty acid elongase 5	6	53267398-53349179	Disease related genes, Enzymes, Potential drug targets, Predicted intracellular proteins, Predicted membrane proteins	Evidence at protein level	CAB017042, HPA047752, HPA054197	Enhanced		Enhanced	Endoplasmic reticulum	Renal cancer:1.94e-6 (unfavourable), Thyroid cancer:6.80e-4 (unfavourable)	Expressed in all	Expressed in all			adipose tissue: 257.0	Expressed in all
ALOX5	5-LOX	ENSG00000012779	Arachidonate 5-lipoxygenase	10	45374176-45446119	Enzymes, FDA approved drug targets, Predicted intracellular proteins	Evidence at protein level	HPA071285	Enhanced		Supported	Nucleoplasm	Renal cancer:1.80e-5 (unfavourable), Urothelial cancer:7.18e-4 (favourable)	Expressed in all	Tissue enhanced		lung: 41.3	bone marrow: 28.8	Cell line enhanced		BEWO: 10.4;Daudi: 22.8;HMC-1: 20.7;RT4: 14.0;U-266/70: 11.3
KDM5D	HY, HYA, JARID1D, KIAA0234, SMCY	ENSG00000012817	Lysine demethylase 5D	Y	19703865-19744939	Plasma proteins, Predicted intracellular proteins, Transcription factors	Evidence at protein level	HPA049086			Approved	Nucleoli fibrillar center	Head and neck cancer:3.58e-5 (favourable)	Mixed	Mixed			small intestine: 36.5	Cell line enhanced		HEL: 49.4;U-698: 32.8
CALCOCO1	calphoglin, Cocoa, KIAA1536	ENSG00000012822	Calcium binding and coiled-coil domain 1	12	53708517-53727745	Predicted intracellular proteins	Evidence at protein level	HPA038313, HPA038314	Approved		Enhanced	Cytosol		Expressed in all	Expressed in all			skin: 160.7	Expressed in all
UBR7	C14orf130	ENSG00000012963	Ubiquitin protein ligase E3 component n-recognin 7 (putative)	14	93207056-93229215	Enzymes, Predicted intracellular proteins	Evidence at protein level	HPA000861	Approved		Approved	Nucleus	Liver cancer:8.12e-5 (unfavourable), Renal cancer:9.76e-5 (favourable)	Expressed in all	Expressed in all			parathyroid gland: 23.3	Expressed in all
MAP4K5	GCKR, KHS, KHS1	ENSG00000012983	Mitogen-activated protein kinase kinase kinase kinase 5	14	50418501-50561126	Predicted intracellular proteins	Evidence at protein level	HPA036696	Uncertain		Approved	Plasma membrane<br>Cytosol		Expressed in all	Expressed in all			endometrium: 55.2	Expressed in all
EHD3	PAST3	ENSG00000013016	EH domain containing 3	2	31234337-31269447	Plasma proteins, Predicted intracellular proteins	Evidence at protein level	HPA049890, HPA049986, HPA066751	Approved		Approved	Plasma membrane	Renal cancer:1.02e-4 (unfavourable)	Expressed in all	Tissue enhanced		cerebral cortex: 64.2	esophagus: 28.8	Cell line enhanced		BJ: 68.8;BJ hTERT+: 162.4;HEL: 71.6
PSMC4	MGC13687, MGC23214, MGC8570, MIP224, S6, TBP-7, TBP7	ENSG00000013275	Proteasome 26S subunit, ATPase 4	19	39971005-39981441	Plasma proteins, Predicted intracellular proteins	Evidence at protein level	HPA002044, HPA005471	Approved		Supported	Nucleus<br>Cytosol		Expressed in all	Expressed in all			parathyroid gland: 43.2	Expressed in all
MAN2B2	KIAA0935	ENSG00000013288	Mannosidase alpha class 2B member 2	4	6575175-6623362	Enzymes, Plasma proteins, Predicted secreted proteins	Evidence at protein level	HPA037005	Uncertain				Endometrial cancer:7.59e-4 (favourable)	Expressed in all	Expressed in all			thyroid gland: 37.7	Expressed in all
SLC7A14	KIAA1613, PPP1R142	ENSG00000013293	Solute carrier family 7 member 14	3	170459584-170586074	Disease related genes, Potential drug targets, Predicted membrane proteins, Transporters	Evidence at protein level	HPA045929	Approved					Group enriched	Tissue enriched	8	cerebral cortex: 26.7	adrenal gland: 3.1	Cell line enhanced		LHCN-M2: 2.7;SCLC-21H: 3.7
CLDN11	OSP, OTM	ENSG00000013297	Claudin 11	3	170418865-170860380	Predicted membrane proteins	Evidence at protein level	CAB009789, HPA013166	Enhanced				Breast cancer:6.31e-4 (favourable)	Tissue enhanced	Tissue enhanced		cerebral cortex: 89.0;testis: 183.6	ovary: 61.7	Cell line enhanced		ASC diff: 254.1;ASC TERT1: 324.5;EFO-21: 266.5;HUVEC TERT2: 345.5;TIME: 539.4
SLC25A39	CGI-69, FLJ22407	ENSG00000013306	Solute carrier family 25 member 39	17	44319625-44324870	Predicted intracellular proteins, Predicted membrane proteins, Transporters	Evidence at transcript level	HPA026785	Approved				Renal cancer:3.58e-5 (favourable), Liver cancer:5.90e-5 (unfavourable)	Expressed in all	Expressed in all			bone marrow: 181.1	Expressed in all
MVP	LRP, VAULT1	ENSG00000013364	Major vault protein	16	29820394-29848039	Cancer-related genes, Predicted intracellular proteins, Transporters	Evidence at protein level	HPA002321, CAB002752, CAB022717, HPA064740	Enhanced		Enhanced	Cytosol	Renal cancer:5.49e-5 (favourable), Breast cancer:4.51e-4 (favourable)	Expressed in all	Expressed in all			small intestine: 165.7	Expressed in all
NUB1	BS4, NUB1L, NYREN18	ENSG00000013374	Negative regulator of ubiquitin like proteins 1	7	151341699-151378449	Predicted intracellular proteins	Evidence at protein level	HPA021220, HPA050722, HPA053648	Approved		Enhanced	Nucleus<br>Nucleoli	Liver cancer:8.70e-4 (unfavourable)	Expressed in all	Expressed in all			testis: 97.9	Expressed in all
PGM3	AGM1, DKFZP434B187, PAGM	ENSG00000013375	Phosphoglucomutase 3	6	83161150-83193936	Disease related genes, Enzymes, Potential drug targets, Predicted intracellular proteins	Evidence at protein level	CAB004998, HPA029759, HPA029760	Enhanced		Approved	Nucleoplasm<br>Cytosol	Renal cancer:2.39e-7 (unfavourable), Cervical cancer:5.67e-4 (unfavourable), Breast cancer:8.78e-4 (unfavourable), Ovarian cancer:9.96e-4 (favourable)	Expressed in all	Expressed in all			prostate: 82.2	Expressed in all
RWDD2A	dJ747H23.2, MGC13523, RWDD2	ENSG00000013392	RWD domain containing 2A	6	83193379-83198932	Predicted intracellular proteins	Evidence at protein level	HPA030105, HPA030106, HPA030107	Uncertain				Ovarian cancer:3.82e-5 (favourable), Pancreatic cancer:1.38e-4 (favourable), Glioma:7.17e-4 (favourable)	Expressed in all	Mixed			prostate: 18.7	Mixed
CLK1		ENSG00000013441	CDC like kinase 1	2	200853009-200864744	Enzymes, Predicted intracellular proteins, Predicted membrane proteins	Evidence at protein level	CAB033141, HPA062405	Approved		Supported	Nucleoplasm<br>Nuclear membrane	Urothelial cancer:2.28e-4 (favourable)	Expressed in all	Expressed in all			bone marrow: 113.5	Expressed in all
POLR3B	FLJ10388, RPC2	ENSG00000013503	RNA polymerase III subunit B	12	106357658-106510198	Disease related genes, Enzymes, Potential drug targets, Predicted intracellular proteins, RNA polymerase related proteins	Evidence at protein level	HPA036466	Supported		Approved	Nuclear speckles	Renal cancer:1.21e-4 (favourable)	Expressed in all	Mixed			parathyroid gland: 24.1	Expressed in all
ANGEL1	Ccr4e, KIAA0759	ENSG00000013523	Angel homolog 1	14	76786178-76826246	Predicted intracellular proteins, Predicted secreted proteins	Evidence at protein level	HPA000948	Uncertain		Approved	Nucleoplasm	Lung cancer:3.43e-4 (favourable), Pancreatic cancer:5.46e-4 (favourable)	Expressed in all	Expressed in all			testis: 68.3	Expressed in all
RNF14	ARA54, HFB30, TRIAD2	ENSG00000013561	Ring finger protein 14	5	141958328-141990291	Plasma proteins, Predicted intracellular proteins	Evidence at protein level	HPA008716	Approved		Supported	Cytosol	Renal cancer:1.71e-4 (favourable), Thyroid cancer:2.21e-4 (unfavourable)	Expressed in all	Expressed in all			testis: 137.2	Expressed in all
DNASE1L1	DNAS1L1, DNASEX, DNL1L, XIB	ENSG00000013563	Deoxyribonuclease 1 like 1	X	154401238-154412112	Predicted secreted proteins	Evidence at protein level	HPA072635	Approved				Renal cancer:2.19e-4 (favourable)	Expressed in all	Expressed in all			skeletal muscle: 56.6	Expressed in all
DDX11	CHL1, CHLR1, KRG2, WABS	ENSG00000013573	DEAD/H-box helicase 11	12	31073845-31104791	Disease related genes, Enzymes, Potential drug targets, Predicted intracellular proteins	Evidence at protein level	HPA065197	Supported		Supported	Nucleus<br>Nucleoli fibrillar center<br>Centrosome	Renal cancer:5.23e-8 (unfavourable), Liver cancer:2.40e-4 (unfavourable)	Expressed in all	Expressed in all			skin: 19.3	Expressed in all
HEBP1	HBP, HEBP	ENSG00000013583	Heme binding protein 1	12	12974864-13000273	Predicted intracellular proteins	Evidence at protein level	HPA056417, HPA075277	Approved		Approved	Nucleus<br>Vesicles		Expressed in all	Expressed in all			duodenum: 234.7	Expressed in all
GPRC5A	PEIG-1, RAI3, RAIG1, TIG1	ENSG00000013588	G protein-coupled receptor class C group 5 member A	12	12890782-12917937	G-protein coupled receptors, Predicted intracellular proteins, Predicted membrane proteins	Evidence at protein level	HPA007928, HPA046526	Enhanced		Enhanced	Vesicles<br>Plasma membrane	Pancreatic cancer:4.63e-6 (unfavourable), Renal cancer:9.02e-5 (unfavourable)	Mixed	Tissue enhanced		lung: 302.0	thyroid gland: 91.3	Cell line enhanced		CAPAN-2: 1167.5;SiHa: 520.3
MAMLD1	CG1, CXorf6, F18	ENSG00000013619	Mastermind like domain containing 1	X	150361422-150514178	Disease related genes, Predicted intracellular proteins	Evidence at protein level	HPA003923	Uncertain		Supported	Nucleoplasm		Expressed in all	Tissue enhanced		testis: 18.7	ovary: 16.0	Cell line enhanced		BJ hTERT+ SV40 Large T+ RasG12V: 22.8;U-2197: 34.4
CD6	Tp120	ENSG00000013725	CD6 molecule	11	60971680-61020377	CD markers, Predicted membrane proteins, Predicted secreted proteins	Evidence at protein level	CAB002489, CAB016252	Enhanced				Head and neck cancer:5.10e-6 (favourable), Cervical cancer:1.57e-5 (favourable), Renal cancer:1.82e-4 (unfavourable), Breast cancer:1.95e-4 (favourable), Endometrial cancer:2.41e-4 (favourable)	Mixed	Tissue enhanced		appendix: 28.5;lymph node: 49.2	tonsil: 26.8	Cell line enriched	17	MOLT-4: 31.3
TACC3	ERIC1	ENSG00000013810	Transforming acidic coiled-coil containing protein 3	4	1721490-1745176	Predicted intracellular proteins	Evidence at protein level	HPA005781, HPA006050, CAB010111, HPA022039	Enhanced		Enhanced	Vesicles<br>Mitotic spindle<br>Microtubule organizing center<br>Centrosome<br>Cytosol	Renal cancer:0.00e+0 (unfavourable), Liver cancer:3.30e-4 (unfavourable)	Expressed in all	Tissue enhanced		testis: 74.9	lymph node: 55.8	Expressed in all
UFL1	KIAA0776, Maxer, NLBP, RCAD	ENSG00000014123	UFM1 specific ligase 1	6	96521595-96555276	Predicted intracellular proteins	Evidence at protein level	HPA030558, HPA030559, HPA030560	Enhanced		Supported	Endoplasmic reticulum		Expressed in all	Expressed in all			thyroid gland: 47.1	Expressed in all
POLA2	FLJ21662	ENSG00000014138	DNA polymerase alpha 2, accessory subunit	11	65261762-65305589	Predicted intracellular proteins	Evidence at protein level	HPA037570	Enhanced		Supported	Nucleoplasm	Renal cancer:4.09e-8 (unfavourable), Liver cancer:2.11e-6 (unfavourable), Cervical cancer:4.61e-4 (favourable)	Expressed in all	Mixed			lymph node,tonsil: 12.5	Expressed in all
ZC3H3	KIAA0150, ZC3HDC3	ENSG00000014164	Zinc finger CCCH-type containing 3	8	143437655-143541453	Predicted intracellular proteins	Evidence at protein level	HPA023658, HPA050577	Uncertain		Uncertain	Nucleoplasm<br>Golgi apparatus	Renal cancer:4.38e-7 (unfavourable), Liver cancer:4.06e-4 (unfavourable)	Expressed in all	Expressed in all			testis: 13.5	Expressed in all
CAPN1	CANP, CANPL1, muCANP, muCL	ENSG00000014216	Calpain 1	11	65180566-65212006	Disease related genes, Enzymes, Plasma proteins, Potential drug targets, Predicted intracellular proteins	Evidence at protein level	HPA005992	Enhanced		Supported	Cytosol	Renal cancer:7.06e-8 (favourable), Pancreatic cancer:4.30e-4 (unfavourable)	Expressed in all	Expressed in all			esophagus: 243.9	Expressed in all
ACPP	ACP-3, ACP3, PAP	ENSG00000014257	Acid phosphatase, prostate	3	132317367-132368298	Cancer-related genes, Enzymes, Plasma proteins, Predicted intracellular proteins, Predicted membrane proteins, Predicted secreted proteins	Evidence at protein level	CAB000071, HPA004335, HPA063916	Enhanced					Tissue enriched	Tissue enriched	145	prostate: 6030.6	esophagus: 41.4	Cell line enhanced		BJ hTERT+: 14.1;RPMI-8226: 39.1;U-87 MG: 14.6
MDH1		ENSG00000014641	Malate dehydrogenase 1	2	63588609-63607197	Cancer-related genes, Citric acid cycle related proteins, Enzymes, Plasma proteins, Predicted intracellular proteins	Evidence at protein level	HPA027296, CAB047333, HPA054276	Uncertain		Supported	Centrosome<br>Cytosol	Endometrial cancer:7.13e-4 (unfavourable), Renal cancer:9.95e-4 (favourable)	Expressed in all	Expressed in all			heart muscle: 715.9	Expressed in all
SLC30A9	C4orf1, GAC63, HUEL, ZNT9	ENSG00000014824	Solute carrier family 30 member 9	4	41990472-42090457	Predicted membrane proteins, Transporters	Evidence at protein level	HPA004014	Approved				Renal cancer:2.86e-14 (favourable)	Expressed in all	Expressed in all			parathyroid gland: 36.1	Expressed in all
MTMR11	CRA	ENSG00000014914	Myotubularin related protein 11	1	149928651-149936869	Predicted intracellular proteins	Evidence at protein level	HPA030351	Approved		Approved	Centrosome		Expressed in all	Mixed			rectum: 27.6	Mixed
COX15	CEMCOX2	ENSG00000014919	COX15, cytochrome c oxidase assembly homolog	10	99711844-99732100	Disease related genes, Predicted membrane proteins	Evidence at protein level	HPA037727, HPA037728, HPA066096	Uncertain		Supported	Mitochondria	Renal cancer:9.21e-6 (favourable)	Expressed in all	Expressed in all			thyroid gland: 36.0	Expressed in all
CCDC88C	DAPLE, HkRP2, KIAA1509, SCA40	ENSG00000015133	Coiled-coil domain containing 88C	14	91271323-91417844	Disease related genes, Plasma proteins, Predicted intracellular proteins	Evidence at protein level	HPA005832	Approved		Approved	Nucleus<br>Nucleoli fibrillar center	Renal cancer:2.80e-4 (unfavourable), Lung cancer:2.90e-4 (favourable), Head and neck cancer:3.47e-4 (favourable)	Expressed in all	Mixed			lymph node: 22.2	Cell line enhanced		SCLC-21H: 60.6;U-266/84: 47.6
YAF2		ENSG00000015153	YY1 associated factor 2	12	42157104-42238349	Predicted intracellular proteins	Evidence at protein level	HPA026867	Enhanced		Supported	Nucleoplasm		Expressed in all	Expressed in all			cerebral cortex: 29.5	Expressed in all
ZMYND11	BS69	ENSG00000015171	Zinc finger MYND-type containing 11	10	134465-254637	Disease related genes, Plasma proteins, Predicted intracellular proteins, Predicted membrane proteins	Evidence at protein level	HPA015816			Supported	Nucleoplasm	Renal cancer:4.76e-7 (favourable)	Expressed in all	Expressed in all			parathyroid gland: 201.0	Mixed
WAS	IMD2, THC, WASP, WASPA	ENSG00000015285	Wiskott-Aldrich syndrome	X	48676596-48691427	Cancer-related genes, Disease related genes, Predicted intracellular proteins	Evidence at protein level	HPA002022, CAB004290	Enhanced				Renal cancer:5.58e-6 (unfavourable), Head and neck cancer:3.78e-4 (favourable), Endometrial cancer:4.95e-4 (favourable)	Expressed in all	Tissue enhanced		appendix: 69.0;lymph node: 60.8;spleen: 68.8	bone marrow: 37.5	Cell line enhanced		HMC-1: 135.1;U-937: 66.6
DPEP1		ENSG00000015413	Dipeptidase 1 (renal)	16	89613308-89638456	Enzymes, FDA approved drug targets, Predicted secreted proteins	Evidence at protein level	HPA009426, HPA012783	Enhanced		Approved	Nucleus<br>Cell Junctions	Renal cancer:6.84e-4 (favourable)	Tissue enriched	Tissue enhanced		kidney: 262.6;small intestine: 418.9	pancreas: 92.8	Cell line enhanced		Hep G2: 22.4;HHSteC: 11.8;U-937: 36.5
BID		ENSG00000015475	BH3 interacting domain death agonist	22	17734138-17774770	Predicted intracellular proteins	Evidence at protein level	HPA000722, CAB003771	Enhanced		Supported	Cytosol	Renal cancer:3.50e-13 (unfavourable)	Expressed in all	Expressed in all			bone marrow: 54.5	Expressed in all
MATR3	KIAA0723, MGC9105, MPD2, VCPDM	ENSG00000015479	Matrin 3	5	139293648-139331677	Disease related genes, Plasma proteins, Predicted intracellular proteins, Predicted secreted proteins	Evidence at protein level	CAB033552, HPA036564, HPA036565	Enhanced					Mixed	Expressed in all			cerebral cortex: 331.3	Expressed in all
NPC1L1		ENSG00000015520	NPC1 like intracellular cholesterol transporter 1	7	44512535-44541315	FDA approved drug targets, Predicted membrane proteins	Evidence at protein level	CAB070127, CAB070128	Enhanced					Group enriched	Tissue enhanced		duodenum: 57.1;small intestine: 57.9	liver: 14.2	Group enriched	7	CACO-2: 5.9;Hep G2: 12.2;SCLC-21H: 17.4
XYLT2	PXYLT2, XT-II	ENSG00000015532	Xylosyltransferase 2	17	50346092-50363138	Disease related genes, Enzymes, Potential drug targets, Predicted intracellular proteins, Predicted secreted proteins	Evidence at protein level	HPA016456			Approved	Nuclear bodies<br>Cytosol		Expressed in all	Expressed in all			stomach: 31.5	Expressed in all
RGPD5	BS-63, DKFZp686I1842, RGP5	ENSG00000015568	RANBP2-like and GRIP domain containing 5	2	109792758-109857695	Predicted intracellular proteins	Evidence at protein level	HPA045704, HPA049497, HPA051675, HPA067564	Uncertain		Uncertain	Nuclear membrane<br>Vesicles		Not detected	Tissue enhanced		testis: 6.6	duodenum: 3.2	Mixed
STMN4	RB3	ENSG00000015592	Stathmin 4	8	27235323-27258420	Predicted intracellular proteins	Evidence at protein level	HPA027765			Uncertain	Golgi apparatus<br>Vesicles		Tissue enriched	Tissue enriched	25	cerebral cortex: 338.4	adrenal gland: 13.3	Cell line enriched	29	SCLC-21H: 102.2
NUDCD3	KIAA1068, NudCL	ENSG00000015676	NudC domain containing 3	7	44379121-44490880	Predicted intracellular proteins	Evidence at protein level	HPA019136, HPA019528, HPA019529	Enhanced		Approved	Nucleus<br>Plasma membrane<br>Cytosol	Renal cancer:9.16e-4 (favourable)	Expressed in all	Mixed			cerebral cortex: 12.4	Expressed in all
ISL1	Isl-1, ISLET1	ENSG00000016082	ISL LIM homeobox 1	5	51383391-51394738	Predicted intracellular proteins, Transcription factors	Evidence at protein level	HPA057416	Approved		Enhanced	Nucleoplasm		Tissue enhanced	Group enriched	5	placenta: 10.7;prostate: 15.5;seminal vesicle: 25.9;stomach: 9.8	testis: 2.9	Cell line enriched	14	SH-SY5Y: 307.2
CHDH		ENSG00000016391	Choline dehydrogenase	3	53812335-53846390	Enzymes, Predicted intracellular proteins	Evidence at protein level	HPA036633, HPA058130	Enhanced				Renal cancer:1.88e-8 (favourable)	Mixed	Tissue enhanced		kidney: 40.1	small intestine: 16.4	Cell line enhanced		CACO-2: 9.5;Hep G2: 24.3;T-47d: 10.6
IL20RA	IL-20R1, ZCYTOR7	ENSG00000016402	Interleukin 20 receptor subunit alpha	6	136999971-137045180	Predicted intracellular proteins, Predicted membrane proteins, Predicted secreted proteins	Evidence at protein level	CAB024990, HPA042281	Approved		Approved	Cytosol	Endometrial cancer:1.43e-6 (favourable), Head and neck cancer:2.29e-5 (favourable)	Mixed	Tissue enhanced		skin: 45.0	breast: 33.5	Group enriched	7	CAPAN-2: 8.4;HaCaT: 6.1;RT4: 9.2;SH-SY5Y: 11.4;T-47d: 10.0
CLCA1	CaCC, CLCRG1	ENSG00000016490	Chloride channel accessory 1	1	86468368-86500289	Predicted secreted proteins, Transporters	Evidence at protein level	HPA052787, HPA059301	Enhanced				Colorectal cancer:2.98e-4 (favourable)	Group enriched	Group enriched	8	colon: 699.6;duodenum: 882.2;rectum: 1126.3;small intestine: 1522.4	appendix: 133.7	Cell line enhanced		BEWO: 1.9;NB-4: 1.5;RPMI-8226: 1.8;SH-SY5Y: 1.9;U-2197: 1.3
CLCA4	CaCC2	ENSG00000016602	Chloride channel accessory 4	1	86547078-86580754	Predicted membrane proteins	Evidence at protein level	HPA017045	Uncertain				Colorectal cancer:7.47e-4 (favourable), Head and neck cancer:8.63e-4 (favourable)	Tissue enhanced	Group enriched	6	colon: 249.5;esophagus: 365.5;rectum: 158.4	urinary bladder: 41.0	Cell line enriched	1215	RT4: 342.2
GLT8D1	AD-017, FLJ14611	ENSG00000016864	Glycosyltransferase 8 domain containing 1	3	52694488-52706032	Predicted intracellular proteins, Predicted membrane proteins	Evidence at protein level	HPA010588	Approved		Approved	Mitochondria	Endometrial cancer:2.76e-4 (favourable)	Expressed in all	Expressed in all			testis: 116.9	Expressed in all
ATP2C1	ATP2C1A, BCPM, KIAA1347, PMR1, SPCA1	ENSG00000017260	ATPase secretory pathway Ca2+ transporting 1	3	130850595-131016712	Disease related genes, Enzymes, FDA approved drug targets, Predicted membrane proteins, Transporters	Evidence at protein level	CAB010207, HPA035116, HPA069684	Supported		Enhanced	Golgi apparatus	Liver cancer:5.06e-6 (unfavourable), Pancreatic cancer:1.52e-4 (unfavourable), Renal cancer:1.55e-4 (favourable)	Expressed in all	Expressed in all			prostate: 138.3	Expressed in all
IGF1	IGF-I, IGF1A, IGFI	ENSG00000017427	Insulin like growth factor 1	12	102395867-102480645	Disease related genes, Plasma proteins, Predicted secreted proteins, RAS pathway related proteins	Evidence at protein level	HPA048946	Approved				Endometrial cancer:1.04e-4 (favourable)	Mixed	Tissue enhanced		cervix, uterine: 126.8	smooth muscle: 98.2	Cell line enhanced		ASC diff: 21.1;HDLM-2: 45.4;K-562: 19.8;U-266/70: 10.2
SLC38A5	JM24, SN2	ENSG00000017483	Solute carrier family 38 member 5	X	48458537-48470256	Predicted membrane proteins, Transporters	Evidence at protein level	HPA047411	Approved		Approved	Vesicles<br>Plasma membrane<br>Cytosol	Renal cancer:2.22e-16 (unfavourable), Pancreatic cancer:2.13e-4 (unfavourable)	Expressed in all	Mixed			pancreas: 50.0	Cell line enhanced		HBEC3-KT: 233.9;HeLa: 214.9;RPMI-8226: 374.4
RALBP1	RIP, RIP1, RLIP76	ENSG00000017797	RalA binding protein 1	18	9475009-9538116	Predicted intracellular proteins, RAS pathway related proteins, Transporters	Evidence at protein level	CAB046010, HPA046651	Approved		Approved	Nuclear membrane<br>Vesicles<br>Cytosol	Renal cancer:5.39e-6 (favourable), Ovarian cancer:8.47e-4 (favourable)	Expressed in all	Expressed in all			seminal vesicle: 70.4	Expressed in all
RUFY3	KIAA0871, RIPx, Singar1, ZFYVE30	ENSG00000018189	RUN and FYVE domain containing 3	4	70704204-70807315	Predicted intracellular proteins	Evidence at protein level	HPA022952, HPA022970	Enhanced		Supported	Cytosol	Pancreatic cancer:8.02e-5 (favourable), Head and neck cancer:1.28e-4 (favourable), Liver cancer:8.95e-4 (unfavourable)	Expressed in all	Expressed in all			cerebral cortex: 143.0	Expressed in all
CNTN1	F3, GP135	ENSG00000018236	Contactin 1	12	40692442-41072418	Disease related genes, Plasma proteins, Predicted secreted proteins	Evidence at protein level	CAB025200, HPA070467	Enhanced				Urothelial cancer:3.75e-4 (unfavourable)	Tissue enhanced	Tissue enhanced		cerebral cortex: 225.5	ovary: 65.6	Cell line enhanced		A549: 218.0;HaCaT: 38.4;SCLC-21H: 85.1;SH-SY5Y: 46.5
SLC11A1	LSH, NRAMP, NRAMP1	ENSG00000018280	Solute carrier family 11 member 1	2	218382029-218396894	Predicted membrane proteins, Transporters	Evidence at protein level	HPA029590	Uncertain				Renal cancer:2.58e-8 (unfavourable)	Mixed	Tissue enhanced		appendix: 9.1;lung: 13.0	spleen: 4.6	Not detected
WWTR1	DKFZp586I1419, TAZ	ENSG00000018408	WW domain containing transcription regulator 1	3	149517235-149736714	Cancer-related genes, Predicted intracellular proteins	Evidence at protein level	HPA007415, CAB017483, CAB068248	Enhanced		Enhanced	Nucleoplasm<br>Nuclear bodies<br>Cytosol		Expressed in all	Mixed			endometrium: 71.0	Cell line enhanced		EFO-21: 230.5
AGPS	ADAP-S, ADAS, ADHAPS, ADPS, ALDHPSY	ENSG00000018510	Alkylglycerone phosphate synthase	2	177392644-177559299	Disease related genes, Enzymes, Plasma proteins, Potential drug targets, Predicted intracellular proteins, Predicted secreted proteins	Evidence at protein level	HPA030209, HPA030210, HPA030211	Supported		Enhanced	Peroxisomes	Liver cancer:8.62e-6 (unfavourable), Pancreatic cancer:8.35e-4 (unfavourable), Renal cancer:9.45e-4 (favourable)	Expressed in all	Expressed in all			parathyroid gland: 50.4	Mixed
CXorf56	FLJ22965	ENSG00000018610	Chromosome X open reading frame 56	X	119538149-119565408	Predicted intracellular proteins	Evidence at protein level	HPA038245, HPA038617, HPA064831	Uncertain		Approved	Nucleus<br>Centrosome	Breast cancer:3.45e-4 (unfavourable)	Expressed in all	Expressed in all			thyroid gland: 24.1	Expressed in all
ATP1A2	FHM2, MHP2	ENSG00000018625	ATPase Na+/K+ transporting subunit alpha 2	1	160115759-160143591	Disease related genes, Enzymes, Plasma proteins, Potential drug targets, Predicted membrane proteins, Transporters	Evidence at protein level	CAB022230	Approved					Tissue enriched	Group enriched	6	cerebral cortex: 434.2;skeletal muscle: 307.0	heart muscle: 57.5	Cell line enhanced		AF22: 50.7;HHSteC: 12.3;RH-30: 16.2;U-87 MG: 10.1
TTC27	FLJ20272	ENSG00000018699	Tetratricopeptide repeat domain 27	2	32628032-32821051	Predicted intracellular proteins	Evidence at protein level	HPA031246	Approved		Approved	Nucleoli<br>Mitochondria	Liver cancer:1.42e-5 (unfavourable), Renal cancer:7.32e-4 (unfavourable)	Expressed in all	Expressed in all			testis: 23.4	Expressed in all
ZNF582	FLJ30927	ENSG00000018869	Zinc finger protein 582	19	56375846-56393545	Predicted intracellular proteins, Transcription factors	Evidence at transcript level	HPA028858	Uncertain		Approved	Nucleoplasm<br>Cytosol		Mixed	Mixed			thyroid gland: 12.4	Cell line enhanced		HEK 293: 26.0
VSIG2	CTH, CTXL	ENSG00000019102	V-set and immunoglobulin domain containing 2	11	124747472-124752238	Predicted membrane proteins	Evidence at protein level	HPA035919, HPA050147	Enhanced		Approved	Nucleoplasm		Mixed	Tissue enhanced		stomach: 583.7	rectum: 151.1	Group enriched	7	HEL: 14.9;RT4: 55.8
PHLDB1	FLJ00141, KIAA0638, LL5a	ENSG00000019144	Pleckstrin homology like domain family B member 1	11	118606440-118658038	Predicted intracellular proteins	Evidence at protein level	HPA037959, HPA038448, HPA061506	Approved		Approved	Nucleoplasm	Renal cancer:6.36e-6 (unfavourable)	Expressed in all	Mixed			adipose tissue: 56.5	Cell line enhanced		ASC TERT1: 74.2
MARCO	SCARA2	ENSG00000019169	Macrophage receptor with collagenous structure	2	118942166-118994660	Plasma proteins, Predicted intracellular proteins, Predicted membrane proteins	Evidence at protein level	HPA063793	Enhanced		Approved	Golgi apparatus<br>Vesicles		Mixed	Tissue enhanced		appendix: 123.2;lung: 288.2	adipose tissue: 78.0	Cell line enhanced		HaCaT: 1.5;THP-1: 1.7;U-2 OS: 2.7;U-266/70: 1.1
CYP24A1	CP24, CYP24, P450-CC24	ENSG00000019186	Cytochrome P450 family 24 subfamily A member 1	20	54153449-54173973	Disease related genes, Enzymes, Potential drug targets, Predicted intracellular proteins	Evidence at protein level	HPA022261, HPA063771	Enhanced		Supported	Nucleoplasm<br>Plasma membrane<br>Mitochondria		Mixed	Tissue enhanced		endometrium: 24.8;urinary bladder: 50.8	placenta: 14.1	Group enriched	13	A549: 372.2;Hep G2: 83.4
PRDM11	PFM8	ENSG00000019485	PR/SET domain 11	11	45095806-45235110	Plasma proteins, Predicted intracellular proteins	Evidence at protein level	HPA057072	Approved					Mixed	Mixed			thyroid gland: 13.9	Mixed
SYT13	KIAA1427	ENSG00000019505	Synaptotagmin 13	11	45240301-45286319	Predicted intracellular proteins	Evidence at protein level	HPA046224, HPA056602	Uncertain		Supported	Vesicles	Endometrial cancer:7.79e-5 (unfavourable)	Mixed	Tissue enhanced		cerebral cortex: 69.9;gallbladder: 32.9	small intestine: 14.4	Group enriched	9	A549: 17.3;NTERA-2: 8.8;RPTEC TERT1: 43.3;SCLC-21H: 17.8
SNAI2	SLUG, SLUGH, SLUGH1, SNAIL2	ENSG00000019549	Snail family transcriptional repressor 2	8	48917768-48921740	Disease related genes, Predicted intracellular proteins, Transcription factors	Evidence at protein level	CAB011671	Supported		Approved	Nucleus	Renal cancer:4.69e-8 (unfavourable), Urothelial cancer:7.16e-4 (unfavourable), Pancreatic cancer:7.83e-4 (unfavourable)	Expressed in all	Mixed			cervix, uterine: 71.0	Cell line enhanced		ASC diff: 194.2;ASC TERT1: 202.4;LHCN-M2: 229.9;U-138 MG: 243.9
CD74	DHLAG	ENSG00000019582	CD74 molecule	5	150401637-150412929	Cancer-related genes, CD markers, Disease related genes, Predicted membrane proteins	Evidence at protein level	CAB002506, HPA010592	Enhanced		Supported	Golgi apparatus	Endometrial cancer:6.53e-6 (favourable), Breast cancer:1.06e-4 (favourable)	Expressed in all	Expressed in all			spleen: 6545.9	Cell line enhanced		CAPAN-2: 1796.9;Daudi: 2297.1;HDLM-2: 4315.9;REH: 2549.8
HGF	DFNB39, F-TCF, HGFB, HPTA, SF	ENSG00000019991	Hepatocyte growth factor	7	81699006-81770438	Cancer-related genes, Candidate cardiovascular disease genes, Disease related genes, Enzymes, Plasma proteins, Potential drug targets, Predicted intracellular proteins, Predicted secreted proteins, RAS pathway related proteins	Evidence at protein level	CAB010333, HPA040360, HPA044088	Approved		Approved	Centrosome<br>Cytosol	Renal cancer:5.59e-4 (unfavourable)	Mixed	Tissue enriched	16	placenta: 438.8	gallbladder: 27.5	Cell line enhanced		ASC TERT1: 118.1;HHSteC: 111.7;HL-60: 63.0;hTEC/SVTERT24-B: 86.9;Karpas-707: 174.5;U-87 MG: 60.7
ZRANB1	TRABID	ENSG00000019995	Zinc finger RANBP2-type containing 1	10	124942123-124988189	Enzymes, Predicted intracellular proteins	Evidence at protein level	HPA029239, HPA029240, HPA029241	Approved		Supported	Nucleoplasm<br>Cytosol		Expressed in all	Expressed in all			testis: 35.9	Expressed in all
NCDN	NCDN-1, NCDN-2	ENSG00000020129	Neurochondrin	1	35557473-35567274	Predicted intracellular proteins	Evidence at protein level	HPA023676	Enhanced	Supported	Supported	Cytosol	Liver cancer:1.91e-5 (unfavourable), Pancreatic cancer:3.73e-4 (favourable)	Expressed in all	Tissue enriched	13	cerebral cortex: 284.4	adrenal gland: 22.7	Expressed in all
ADGRA2	DKFZp434C211, DKFZp434J0911, FLJ14390, GPR124, KIAA1531, TEM5	ENSG00000020181	Adhesion G protein-coupled receptor A2	8	37784191-37844896	G-protein coupled receptors, Predicted intracellular proteins, Predicted membrane proteins	Evidence at protein level	HPA012393	Uncertain				Renal cancer:3.18e-7 (unfavourable)	Expressed in all	Expressed in all			seminal vesicle: 89.6	Cell line enhanced		ASC diff: 66.7;ASC TERT1: 45.4;BJ hTERT+: 61.4;fHDF/TERT166: 60.9
ZFP64	dJ548G19.1, dJ831D17.1, FLJ10734, FLJ12628, ZNF338	ENSG00000020256	ZFP64 zinc finger protein	20	52051663-52204308	Predicted intracellular proteins, Transcription factors	Evidence at protein level	HPA035112, HPA058387	Uncertain		Approved	Nucleus	Liver cancer:9.86e-7 (unfavourable)	Expressed in all	Expressed in all			skin: 13.8	Expressed in all
MNAT1	MAT1, RNF66	ENSG00000020426	MNAT1, CDK activating kinase assembly factor	14	60734742-60969953	Predicted intracellular proteins	Evidence at protein level	HPA000701, HPA001154, CAB004495	Approved		Enhanced	Nucleoplasm	Head and neck cancer:2.45e-4 (unfavourable), Renal cancer:3.46e-4 (favourable)	Expressed in all	Expressed in all			parathyroid gland: 88.9	Expressed in all
SAMD4A	DKFZP434H0350, hSmaug1, KIAA1053, SAMD4, Smaug, SMG, SMGA	ENSG00000020577	Sterile alpha motif domain containing 4A	14	54567097-54793315	Predicted intracellular proteins	Evidence at protein level	HPA043061, HPA065309	Approved		Approved	Cell Junctions<br>Cytosol		Expressed in all	Tissue enhanced		testis: 102.6	skeletal muscle: 32.7	Mixed
RUNX3	AML2, CBFA3, PEBP2A3	ENSG00000020633	Runt related transcription factor 3	1	24899511-24965121	Predicted intracellular proteins, Transcription factors	Evidence at protein level	HPA004195, CAB025416, HPA059006	Enhanced		Supported	Nucleus<br>Cytosol	Renal cancer:5.59e-5 (unfavourable), Colorectal cancer:8.71e-4 (unfavourable)	Expressed in all	Tissue enhanced		spleen: 50.5	bone marrow: 45.2	Cell line enhanced		HDLM-2: 125.1;Karpas-707: 125.3;SK-MEL-30: 77.0
MRE11	ATLD, MRE11A	ENSG00000020922	MRE11 homolog, double strand break repair nuclease	11	94415578-94493908	Cancer-related genes, Disease related genes, Plasma proteins, Predicted intracellular proteins	Evidence at protein level	HPA002691, CAB004081	Supported		Enhanced	Nucleoplasm	Liver cancer:7.14e-4 (unfavourable)	Expressed in all	Expressed in all			endometrium: 18.7	Expressed in all
PLEKHB1	KPL1, PHR1, PHRET1	ENSG00000021300	Pleckstrin homology domain containing B1	11	73646178-73662819	Predicted intracellular proteins	Evidence at protein level						Renal cancer:1.99e-6 (favourable), Pancreatic cancer:6.02e-4 (favourable)	Expressed in all	Group enriched	7	cerebral cortex: 494.8;parathyroid gland: 148.4	thyroid gland: 48.4	Cell line enhanced		EFO-21: 18.8;Hep G2: 52.2;U-266/84: 21.1
SERPINB1	anti-elastase, EI, ELANH2, PI2	ENSG00000021355	Serpin family B member 1	6	2832332-2842006	Plasma proteins, Predicted intracellular proteins	Evidence at protein level	HPA018871, HPA018882, HPA052642	Enhanced		Supported	Cytoplasmic bodies		Expressed in all	Expressed in all			esophagus: 464.5	Cell line enhanced		U-937: 105.0
CYP3A43		ENSG00000021461	Cytochrome P450 family 3 subfamily A member 43	7	99828013-99866102	Enzymes, Plasma proteins, Predicted intracellular proteins, Predicted membrane proteins	Evidence at protein level	HPA066463, HPA072245	Supported		Uncertain	Cytosol	Liver cancer:3.41e-4 (favourable)	Tissue enriched	Tissue enriched	15	liver: 22.7	testis: 1.5	Not detected
SLC7A9	CSNU3	ENSG00000021488	Solute carrier family 7 member 9	19	32830509-32869766	Disease related genes, Potential drug targets, Predicted membrane proteins, Transporters	Evidence at protein level	HPA042591	Enhanced					Group enriched	Group enriched	10	duodenum: 79.0;kidney: 70.1;small intestine: 123.5	liver: 8.9	Group enriched	20	BEWO: 3.3;CACO-2: 6.7;Hep G2: 5.4
SPAST	ADPSP, FSP2, KIAA1083, SPG4	ENSG00000021574	Spastin	2	32063611-32157637	Disease related genes, Enzymes, Plasma proteins, Potential drug targets, Predicted intracellular proteins, Predicted membrane proteins	Evidence at protein level	HPA017311	Approved		Approved	Nucleoplasm<br>Cytosol	Liver cancer:1.62e-4 (unfavourable), Renal cancer:4.15e-4 (unfavourable)	Expressed in all	Mixed			cerebral cortex: 20.0	Expressed in all
NRXN3	C14orf60, KIAA0743	ENSG00000021645	Neurexin 3	14	78170373-79868290	Plasma proteins, Predicted intracellular proteins, Predicted membrane proteins	Evidence at protein level	HPA002727	Approved				Renal cancer:1.83e-7 (favourable)	Mixed	Tissue enhanced		cerebral cortex: 43.0;smooth muscle: 28.9	seminal vesicle: 15.3	Cell line enhanced		BJ hTERT+ SV40 Large T+: 8.7;RT4: 19.0
OSBPL5	KIAA1534, ORP5	ENSG00000021762	Oxysterol binding protein like 5	11	3087116-3166739	Plasma proteins, Predicted intracellular proteins, Predicted membrane proteins, Transporters	Evidence at protein level	HPA038335, HPA038712, HPA058727	Approved		Enhanced	Vesicles		Expressed in all	Mixed			spleen: 19.8	Cell line enhanced		NB-4: 47.3
AQR	fSAP164, IBP160, KIAA0560	ENSG00000021776	Aquarius intron-binding spliceosomal factor	15	34851782-34969839	Plasma proteins, Predicted intracellular proteins, Predicted membrane proteins	Evidence at protein level	HPA040624, HPA055647			Enhanced	Nucleoplasm	Renal cancer:4.83e-4 (favourable)	Expressed in all	Mixed			testis: 10.1	Expressed in all
CPS1		ENSG00000021826	Carbamoyl-phosphate synthase 1	2	210477682-210679107	Disease related genes, Enzymes, FDA approved drug targets, Plasma proteins, Predicted intracellular proteins	Evidence at protein level	CAB003781, HPA021400	Enhanced		Approved	Nucleoli	Liver cancer:6.93e-5 (favourable)	Tissue enriched	Group enriched	23	duodenum: 234.5;liver: 697.8;small intestine: 144.1	testis: 15.3	Cell line enhanced		HeLa: 249.1;SK-BR-3: 84.1
C8B		ENSG00000021852	Complement C8 beta chain	1	56929210-56966140	Disease related genes, Plasma proteins, Predicted intracellular proteins, Predicted secreted proteins	Evidence at protein level	HPA023694	Supported				Liver cancer:9.31e-5 (favourable)	Tissue enriched	Tissue enriched	54	liver: 435.5	lung: 8.1	Cell line enhanced		Hep G2: 1.0
FHL1	bA535K18.1, FHL1B, FLH1A, KYO-T, MGC111107, SLIM1, XMPMA	ENSG00000022267	Four and a half LIM domains 1	X	136146702-136211359	Disease related genes, Plasma proteins, Predicted intracellular proteins, Predicted secreted proteins	Evidence at protein level	HPA001040, HPA001391, CAB020817	Enhanced		Supported	Plasma membrane<br>Cytosol	Urothelial cancer:2.11e-4 (unfavourable)	Expressed in all	Expressed in all			skeletal muscle: 3804.7	Cell line enhanced		BJ hTERT+: 219.3
RTFDC1	C20orf43, CDAO5, HSPC164	ENSG00000022277	Replication termination factor 2 domain containing 1	20	56468585-56519449	Plasma proteins, Predicted intracellular proteins	Evidence at protein level	HPA053986	Approved		Approved	Nucleus<br>Nucleoli	Liver cancer:1.31e-4 (unfavourable), Endometrial cancer:6.35e-4 (unfavourable)	Expressed in all	Expressed in all			cerebral cortex: 140.4	Expressed in all
GABRA1	EJM5	ENSG00000022355	Gamma-aminobutyric acid type A receptor alpha1 subunit	5	161847063-161899981	Disease related genes, FDA approved drug targets, Predicted intracellular proteins, Predicted membrane proteins, Predicted secreted proteins, Transporters	Evidence at protein level	CAB022502, HPA055746	Enhanced					Tissue enriched	Tissue enriched	46	cerebral cortex: 85.0	adrenal gland: 1.8	Not detected
NLRP2	CLR19.9, FLJ20510, NALP2, NBS1, PAN1, PYPAF2	ENSG00000022556	NLR family pyrin domain containing 2	19	54953130-55001142	Predicted intracellular proteins	Evidence at protein level	HPA020765, HPA021183	Uncertain		Supported	Golgi apparatus<br>Vesicles<br>Cytosol	Pancreatic cancer:2.91e-4 (unfavourable)	Tissue enriched	Mixed			testis: 5.6	Cell line enhanced		BEWO: 33.1;K-562: 11.5;U-266/84: 11.6
SLC45A4	KIAA1126	ENSG00000022567	Solute carrier family 45 member 4	8	141207166-141308305	Predicted membrane proteins, Transporters	Evidence at protein level	HPA023154	Uncertain		Approved	Plasma membrane	Renal cancer:1.73e-6 (favourable)	Expressed in all	Mixed			testis: 21.0	Mixed
RNF10	KIAA0262, RIE2	ENSG00000022840	Ring finger protein 10	12	120533480-120577594	Predicted intracellular proteins	Evidence at protein level	HPA052643	Approved		Approved	Nucleoplasm<br>Mitochondria	Liver cancer:5.30e-5 (unfavourable)	Expressed in all	Expressed in all			testis: 179.5	Expressed in all
ZNF839	C14orf131	ENSG00000022976	Zinc finger protein 839	14	102317377-102342702	Predicted intracellular proteins	Evidence at protein level	HPA020434	Uncertain		Approved	Nucleoplasm<br>Plasma membrane	Pancreatic cancer:4.57e-4 (favourable), Renal cancer:5.00e-4 (favourable)	Expressed in all	Expressed in all			testis: 37.2	Expressed in all
ZDHHC6	FLJ21952, ZNF376	ENSG00000023041	Zinc finger DHHC-type containing 6	10	112424428-112446917	Enzymes, Predicted membrane proteins	Evidence at protein level	HPA014357	Approved					Expressed in all	Expressed in all			small intestine: 50.7	Expressed in all
GRAMD1B	KIAA1201	ENSG00000023171	GRAM domain containing 1B	11	123358428-123627774	Predicted intracellular proteins, Predicted membrane proteins, Transporters	Evidence at protein level	HPA008557	Approved		Approved	Nucleus<br>Nucleoli<br>Intermediate filaments	Renal cancer:4.30e-7 (unfavourable)	Mixed	Tissue enhanced		adrenal gland: 135.1	cerebral cortex: 39.5	Cell line enhanced		A549: 57.9;HDLM-2: 155.3
RNH1	RAI, RNH	ENSG00000023191	Ribonuclease/angiogenin inhibitor 1	11	494512-507300	Plasma proteins, Predicted intracellular proteins	Evidence at protein level	HPA039223, HPA040781	Enhanced		Enhanced	Nucleoplasm<br>Cytosol	Renal cancer:2.14e-5 (favourable)	Expressed in all	Expressed in all			skin: 73.1	Expressed in all
NDUFS1	CI-75k	ENSG00000023228	NADH:ubiquinone oxidoreductase core subunit S1	2	206114817-206159603	Disease related genes, Enzymes, Potential drug targets, Predicted intracellular proteins	Evidence at protein level	HPA064605, CAB070844	Approved		Supported	Mitochondria	Renal cancer:1.47e-12 (favourable), Breast cancer:3.85e-4 (unfavourable)	Expressed in all	Expressed in all			heart muscle: 71.1	Expressed in all
RB1CC1	ATG17, Cc1, DRAGOU14, FIP200, KIAA0203, PPP1R131	ENSG00000023287	RB1 inducible coiled-coil 1	8	52622456-52745843	Predicted intracellular proteins	Evidence at protein level	HPA024391, HPA053049	Approved		Supported	Nuclear membrane<br>Cytosol	Endometrial cancer:1.61e-4 (unfavourable)	Expressed in all	Expressed in all			testis: 63.4	Expressed in all
ERP44	KIAA0573, PDIA10, TXNDC4	ENSG00000023318	Endoplasmic reticulum protein 44	9	99979179-100099040	Plasma proteins, Predicted secreted proteins	Evidence at protein level	HPA001318	Supported				Head and neck cancer:5.69e-4 (unfavourable)	Expressed in all	Expressed in all			epididymis: 47.4	Expressed in all
ALAS1	ALAS, ALAS3	ENSG00000023330	5'-aminolevulinate synthase 1	3	52198086-52214327	Enzymes, Plasma proteins, Predicted intracellular proteins	Evidence at protein level	CAB017498, HPA035860	Enhanced		Enhanced	Nucleoplasm<br>Mitochondria	Renal cancer:6.06e-7 (favourable), Liver cancer:1.82e-5 (favourable)	Expressed in all	Expressed in all			adrenal gland: 761.4	Expressed in all
BIRC3	API2, c-IAP2, cIAP2, hiap-1, MALT2, MIHC, RNF49	ENSG00000023445	Baculoviral IAP repeat containing 3	11	102317450-102339403	Cancer-related genes, Disease related genes, Enzymes, Plasma proteins, Potential drug targets, Predicted intracellular proteins	Evidence at protein level	HPA002317	Enhanced	Approved	Supported	Nucleoplasm<br>Cytosol	Renal cancer:6.66e-6 (unfavourable), Pancreatic cancer:3.03e-4 (unfavourable), Breast cancer:3.60e-4 (favourable), Colorectal cancer:9.35e-4 (favourable)	Expressed in all	Tissue enhanced		lymph node: 138.1	appendix: 117.5	Cell line enhanced		CAPAN-2: 106.1;Daudi: 77.5;HDLM-2: 96.2;hTERT-HME1: 79.1
AKAP11	AKAP220, DKFZp781I12161, FLJ11304, KIAA0629, PPP1R44, PRKA11	ENSG00000023516	A-kinase anchoring protein 11	13	42272153-42323267	Plasma proteins, Predicted intracellular proteins	Evidence at protein level	HPA039089	Enhanced		Approved	Nucleoli<br>Plasma membrane<br>Cytosol	Cervical cancer:9.26e-4 (unfavourable)	Expressed in all	Expressed in all			cerebral cortex: 51.6	Expressed in all
GLRX2	bA101E13.1, GRX2	ENSG00000023572	Glutaredoxin 2	1	193096468-193106114	Predicted intracellular proteins	Evidence at protein level	HPA023087, HPA057224	Supported		Enhanced	Nucleoplasm	Renal cancer:3.30e-7 (unfavourable)	Expressed in all	Expressed in all			testis: 46.2	Expressed in all
SNAPC1	PTFgamma, SNAP43	ENSG00000023608	Small nuclear RNA activating complex polypeptide 1	14	61762357-61796428	Predicted intracellular proteins	Evidence at protein level	HPA067076, HPA072276			Supported	Nucleus<br>Nucleoli		Expressed in all	Mixed			testis: 35.6	Expressed in all
DERA	CGI-26, DEOC	ENSG00000023697	Deoxyribose-phosphate aldolase	12	15911172-16037282	Enzymes, Predicted intracellular proteins	Evidence at protein level	HPA055897			Supported	Nucleus	Thyroid cancer:3.64e-5 (favourable), Pancreatic cancer:1.32e-4 (unfavourable)	Expressed in all	Expressed in all			kidney: 74.7	Expressed in all
STRAP	MAWD, pt-wd, UNRIP	ENSG00000023734	Serine/threonine kinase receptor associated protein	12	15882391-15903478	Cancer-related genes, Plasma proteins, Predicted intracellular proteins	Evidence at protein level	HPA027320, HPA055557, HPA073876	Approved		Enhanced	Nucleoplasm<br>Cytosol	Liver cancer:6.83e-6 (unfavourable), Urothelial cancer:5.10e-4 (unfavourable), Thyroid cancer:9.07e-4 (unfavourable)	Expressed in all	Expressed in all			cerebral cortex: 144.2	Expressed in all
ABCC2	CMOAT, cMRP, DJS, MRP2	ENSG00000023839	ATP binding cassette subfamily C member 2	10	99782732-99852192	Cancer-related genes, Disease related genes, FDA approved drug targets, Plasma proteins, Predicted membrane proteins, Transporters	Evidence at protein level	HPA004860, CAB037271	Enhanced				Renal cancer:1.93e-5 (unfavourable)	Tissue enhanced	Group enriched	10	duodenum: 43.5;gallbladder: 42.7;kidney: 20.9;liver: 67.6;small intestine: 49.5	breast: 4.4	Cell line enhanced		A549: 203.8;Hep G2: 155.8
DEF6	IBP, SLAT, SWAP70L	ENSG00000023892	DEF6, guanine nucleotide exchange factor	6	35297852-35321771	Predicted intracellular proteins	Evidence at protein level	HPA038975, HPA038976	Enhanced		Enhanced	Nucleoplasm	Renal cancer:1.02e-8 (unfavourable), Breast cancer:3.02e-6 (favourable), Cervical cancer:1.08e-4 (favourable), Colorectal cancer:1.71e-4 (unfavourable), Endometrial cancer:2.37e-4 (favourable)	Expressed in all	Mixed			lymph node: 56.1	Cell line enhanced		U-937: 93.5
PLEKHO1	CKIP-1, OC120	ENSG00000023902	Pleckstrin homology domain containing O1	1	150149183-150164720	Predicted intracellular proteins	Evidence at protein level	HPA061018			Supported	Mitochondria	Renal cancer:6.47e-11 (unfavourable)	Expressed in all	Mixed			appendix: 78.1	Mixed
GCLM	GLCLR	ENSG00000023909	Glutamate-cysteine ligase modifier subunit	1	93885205-93909456	Cancer-related genes, Predicted intracellular proteins	Evidence at protein level	CAB009568, HPA023696, CAB040554	Uncertain		Approved	Nucleoplasm<br>Plasma membrane<br>Cytosol	Liver cancer:9.83e-6 (unfavourable)	Expressed in all	Expressed in all			thyroid gland: 28.2	Expressed in all
UBR2	bA49A4.1, C6orf133, dJ392M17.3, KIAA0349	ENSG00000024048	Ubiquitin protein ligase E3 component n-recognin 2	6	42564062-42693504	Enzymes, Plasma proteins, Predicted intracellular proteins, Predicted membrane proteins	Evidence at protein level	HPA027869, HPA027880	Approved		Approved	Nucleoplasm<br>Plasma membrane	Ovarian cancer:1.65e-4 (favourable)	Expressed in all	Expressed in all			parathyroid gland: 30.5	Expressed in all
EHD2	PAST2	ENSG00000024422	EH domain containing 2	19	47713343-47743134	Predicted intracellular proteins	Evidence at protein level	HPA047394, HPA049890, HPA049986, HPA066751	Approved		Supported	Plasma membrane	Renal cancer:3.98e-4 (unfavourable), Ovarian cancer:8.75e-4 (unfavourable)	Expressed in all	Tissue enhanced		adipose tissue: 208.8	smooth muscle: 111.7	Mixed
DEPDC1	DEP.8, DEPDC1A, FLJ20354, SDP35	ENSG00000024526	DEP domain containing 1	1	68474152-68497221	Predicted intracellular proteins	Evidence at protein level	CAB017845	Approved		Supported	Nucleus<br>Nucleoli fibrillar center	Colorectal cancer:8.70e-5 (favourable)	Mixed	Tissue enhanced		testis: 14.5	lymph node: 5.8	Mixed
CCDC28A	C6orf80, CCRL1AP, DKFZp586D0623	ENSG00000024862	Coiled-coil domain containing 28A	6	138773509-138793319	Disease related genes, Predicted intracellular proteins	Evidence at protein level	HPA055125	Approved		Approved	Cytosol	Renal cancer:1.11e-5 (favourable)	Expressed in all	Expressed in all			thyroid gland: 90.7	Expressed in all
RRAGD	bA11D8.2.1, DKFZP761H171	ENSG00000025039	Ras related GTP binding D	6	89364636-89412270	Predicted intracellular proteins	Evidence at protein level	HPA068664	Approved		Approved	Nucleoplasm<br>Centrosome	Renal cancer:8.47e-8 (favourable), Liver cancer:7.80e-4 (unfavourable)	Expressed in all	Expressed in all			thyroid gland: 46.8	Cell line enhanced		Karpas-707: 45.9;SCLC-21H: 39.1;U-266/70: 61.2
HSF2		ENSG00000025156	Heat shock transcription factor 2	6	122399546-122433119	Plasma proteins, Predicted intracellular proteins, Transcription factors	Evidence at protein level	CAB016067, HPA031455	Approved		Supported	Nucleoplasm	Liver cancer:1.51e-6 (unfavourable), Renal cancer:7.65e-4 (unfavourable)	Expressed in all	Expressed in all			testis: 71.4	Expressed in all
PHF20	C20orf104, dJ1121G12.1, TDRD20A	ENSG00000025293	PHD finger protein 20	20	35771974-35950381	Cancer-related genes, Plasma proteins, Predicted intracellular proteins	Evidence at protein level	HPA029619, HPA029620, HPA029621	Approved		Supported	Nucleoplasm<br>Nuclear membrane<br>Cytosol	Liver cancer:2.49e-4 (unfavourable)	Expressed in all	Expressed in all			cerebral cortex: 22.4	Expressed in all
HSD17B6	HSE, RODH, SDR9C6	ENSG00000025423	Hydroxysteroid 17-beta dehydrogenase 6	12	56752161-56787790	Enzymes, Predicted intracellular proteins	Evidence at protein level	HPA059141	Enhanced		Approved	Nucleus<br>Vesicles	Liver cancer:6.32e-4 (favourable)	Tissue enriched	Tissue enriched	10	liver: 930.6	seminal vesicle: 96.0	Cell line enhanced		SCLC-21H: 12.9
NR1H3	LXR-a, RLD-1	ENSG00000025434	Nuclear receptor subfamily 1 group H member 3	11	47248300-47269032	Nuclear receptors, Plasma proteins, Predicted intracellular proteins, Transcription factors	Evidence at protein level	HPA036443, CAB037109	Approved				Renal cancer:1.40e-5 (unfavourable), Urothelial cancer:3.40e-4 (favourable), Endometrial cancer:5.05e-4 (favourable), Liver cancer:5.60e-4 (unfavourable)	Expressed in all	Expressed in all			adipose tissue: 55.2	Mixed
TYMP	ECGF1, MNGIE	ENSG00000025708	Thymidine phosphorylase	22	50525752-50530056	Cancer-related genes, Disease related genes, Enzymes, Plasma proteins, Potential drug targets, Predicted intracellular proteins	Evidence at protein level	HPA000530, HPA001072, CAB002518	Enhanced		Approved	Nuclear bodies<br>Golgi apparatus	Renal cancer:3.50e-8 (unfavourable), Endometrial cancer:4.34e-5 (favourable)	Expressed in all	Tissue enhanced		appendix: 100.6	spleen: 53.1	Cell line enhanced		CAPAN-2: 37.3;HHSteC: 84.7;Karpas-707: 72.1;U-266/70: 36.4
NCAPH2	384D8-2, CAP-H2, hCAP-H2	ENSG00000025770	Non-SMC condensin II complex subunit H2	22	50508216-50523472	Predicted intracellular proteins	Evidence at protein level	HPA067932, HPA069056	Enhanced		Enhanced	Nucleoplasm<br>Cytokinetic bridge	Cervical cancer:2.24e-8 (favourable), Liver cancer:8.25e-4 (unfavourable)	Expressed in all	Expressed in all			bone marrow: 49.4	Expressed in all
TOMM34	HTOM34P, TOM34	ENSG00000025772	Translocase of outer mitochondrial membrane 34	20	44942130-44960486	Predicted intracellular proteins	Evidence at protein level	HPA018845, HPA056875	Enhanced		Enhanced	Cytosol	Liver cancer:8.71e-6 (unfavourable), Head and neck cancer:4.47e-5 (unfavourable), Thyroid cancer:5.45e-4 (favourable)	Expressed in all	Expressed in all			testis: 182.2	Expressed in all
SEC63	DNAJC23, ERdj2, PRO2507, SEC63L	ENSG00000025796	SEC63 homolog, protein translocation regulator	6	107867756-107958189	Disease related genes, Potential drug targets, Predicted membrane proteins, Transporters	Evidence at protein level	HPA053295, HPA060535	Enhanced		Supported	Endoplasmic reticulum	Breast cancer:3.32e-4 (unfavourable), Cervical cancer:4.01e-4 (unfavourable), Renal cancer:6.16e-4 (unfavourable)	Expressed in all	Expressed in all			thyroid gland: 87.4	Expressed in all
KPNA6	FLJ11249, IPOA7, KPNA7, MGC17918	ENSG00000025800	Karyopherin subunit alpha 6	1	32108038-32176568	Plasma proteins, Predicted intracellular proteins, Transporters	Evidence at protein level	HPA018863	Supported		Approved	Nucleoplasm<br>Cytosol	Liver cancer:9.28e-5 (unfavourable)	Expressed in all	Expressed in all			parathyroid gland: 49.4	Expressed in all
VIM		ENSG00000026025	Vimentin	10	17228259-17237593	Disease related genes, Plasma proteins, Predicted intracellular proteins	Evidence at protein level	CAB000080, HPA001762, CAB058687	Enhanced		Approved	Intermediate filaments	Renal cancer:8.69e-8 (unfavourable), Endometrial cancer:9.75e-6 (favourable)	Expressed in all	Expressed in all			ovary: 4304.6	Cell line enhanced		ASC TERT1: 12818.5
FAS	APO-1, APT1, CD95, FAS1, TNFRSF6	ENSG00000026103	Fas cell surface death receptor	10	88990582-89015785	Cancer-related genes, Candidate cardiovascular disease genes, CD markers, Disease related genes, Predicted membrane proteins, Predicted secreted proteins	Evidence at protein level	HPA027444	Enhanced		Approved	Plasma membrane<br>Cytosol		Expressed in all	Mixed			rectum: 32.9	Cell line enhanced		Karpas-707: 104.1
RNASET2	bA514O12.3, FLJ10907, RNASE6PL	ENSG00000026297	Ribonuclease T2	6	166929504-166957191	Disease related genes, Predicted intracellular proteins, Predicted secreted proteins	Evidence at protein level	HPA029013, HPA066509	Approved				Renal cancer:1.70e-14 (unfavourable)	Expressed in all	Expressed in all			spleen: 279.9	Cell line enhanced		EFO-21: 187.2;THP-1: 346.2
CD44	CD44R, CSPG8, HCELL, IN, MC56, MDU2, MDU3, MIC4, Pgp1	ENSG00000026508	CD44 molecule (Indian blood group)	11	35138870-35232402	Blood group antigen proteins, Cancer-related genes, CD markers, FDA approved drug targets, Plasma proteins, Predicted intracellular proteins, Predicted membrane proteins, Predicted secreted proteins	Evidence at protein level	CAB000112, CAB000316, HPA005785	Enhanced		Enhanced	Golgi apparatus<br>Plasma membrane	Renal cancer:1.78e-8 (unfavourable)	Expressed in all	Expressed in all			skin: 530.1	Mixed
KCNG1	K13, KCNG, kH2, Kv6.1	ENSG00000026559	Potassium voltage-gated channel modifier subfamily G member 1	20	51003656-51023129	Predicted intracellular proteins, Predicted membrane proteins, Voltage-gated ion channels	Evidence at protein level	HPA039530, HPA040024	Approved		Approved	Vesicles		Tissue enhanced	Tissue enhanced		endometrium: 23.4;seminal vesicle: 18.1	placenta: 10.1	Cell line enhanced		hTCEpi: 38.3;U-138 MG: 39.5
AGPAT4	dJ473J16.2, LPAAT-delta	ENSG00000026652	1-acylglycerol-3-phosphate O-acyltransferase 4	6	161129979-161274061	Enzymes, Predicted intracellular proteins, Predicted membrane proteins	Evidence at protein level	HPA053287, HPA060525	Approved		Approved	Nucleoli<br>Golgi apparatus<br>Vesicles	Cervical cancer:1.45e-4 (unfavourable), Renal cancer:4.08e-4 (unfavourable)	Expressed in all	Tissue enhanced		cerebral cortex: 24.7	placenta: 12.3	Cell line enhanced		AF22: 25.4
SLAMF7	19A, CD319, CRACC, CS1	ENSG00000026751	SLAM family member 7	1	160739057-160754821	CD markers, FDA approved drug targets, Predicted intracellular proteins, Predicted membrane proteins, Predicted secreted proteins	Evidence at protein level	CAB015445, HPA055945, HPA061654	Enhanced		Approved	Vesicles	Renal cancer:8.57e-5 (unfavourable), Ovarian cancer:3.93e-4 (favourable)	Mixed	Mixed			spleen: 58.3	Group enriched	7	SK-MEL-30: 45.6;U-266/70: 216.2
BTN3A1	BT3.1, BTF5, BTN3.1, CD277	ENSG00000026950	Butyrophilin subfamily 3 member A1	6	26402237-26415216	CD markers, Predicted membrane proteins, Predicted secreted proteins	Evidence at protein level	HPA012565	Approved		Uncertain	Vesicles	Renal cancer:4.15e-5 (unfavourable), Urothelial cancer:4.81e-4 (favourable)	Expressed in all	Expressed in all			spleen: 112.6	Mixed
MIPEP	MIP	ENSG00000027001	Mitochondrial intermediate peptidase	13	23730189-23889419	Disease related genes, Enzymes, Plasma proteins, Potential drug targets, Predicted intracellular proteins	Evidence at protein level	HPA030676, HPA031669, HPA031670	Approved		Enhanced	Mitochondria	Renal cancer:7.66e-12 (favourable)	Expressed in all	Expressed in all			fallopian tube: 27.4	Expressed in all
PRKCH	PKC-L, PKCL, PRKCL	ENSG00000027075	Protein kinase C eta	14	61187559-61550976	Cancer-related genes, Disease related genes, Enzymes, Potential drug targets, Predicted intracellular proteins	Evidence at protein level	HPA026294, HPA053709	Approved		Approved	Plasma membrane<br>Cytosol	Head and neck cancer:8.55e-6 (favourable)	Expressed in all	Expressed in all			lymph node: 61.7	Cell line enhanced		BEWO: 78.7;HUVEC TERT2: 90.5;MOLT-4: 60.3;TIME: 58.5
INSRR	IRR	ENSG00000027644	Insulin receptor related receptor	1	156840063-156859018	Enzymes, Predicted membrane proteins	Evidence at protein level	HPA025285	Uncertain					Not detected	Tissue enhanced		adrenal gland: 1.8;kidney: 1.4;testis: 2.2	prostate: 0.6	Group enriched	10	SCLC-21H: 5.5;SH-SY5Y: 17.2
IFNGR1	CD119, IFNGR	ENSG00000027697	Interferon gamma receptor 1	6	137197484-137219449	CD markers, Disease related genes, FDA approved drug targets, Predicted intracellular proteins, Predicted membrane proteins, Predicted secreted proteins	Evidence at protein level	CAB025889, HPA063871	Approved				Renal cancer:5.48e-4 (unfavourable)	Expressed in all	Expressed in all			spleen: 221.9	Expressed in all
B4GALT7	beta4Gal-T7, XGALT-1	ENSG00000027847	Beta-1,4-galactosyltransferase 7	5	177600100-177610347	Disease related genes, Enzymes, Potential drug targets, Predicted intracellular proteins	Evidence at protein level	HPA042330	Supported				Glioma:1.90e-4 (unfavourable)	Expressed in all	Expressed in all			thyroid gland: 27.3	Expressed in all
SH2D2A	F2771, TSAd	ENSG00000027869	SH2 domain containing 2A	1	156806243-156816862	Predicted intracellular proteins	Evidence at protein level						Renal cancer:5.26e-12 (unfavourable), Urothelial cancer:1.31e-4 (favourable), Breast cancer:4.96e-4 (favourable)	Expressed in all	Tissue enhanced		appendix: 15.0	lymph node: 10.5	Cell line enhanced		HDLM-2: 42.7;HMC-1: 29.0;Karpas-707: 57.7
VRK2		ENSG00000028116	Vaccinia related kinase 2	2	57907651-58159920	Enzymes, Predicted intracellular proteins, Predicted membrane proteins	Evidence at protein level	CAB046459, HPA047503	Approved		Supported	Endoplasmic reticulum	Liver cancer:6.32e-6 (unfavourable), Renal cancer:4.66e-5 (unfavourable), Pancreatic cancer:4.65e-4 (unfavourable)	Expressed in all	Expressed in all			thyroid gland: 29.1	Mixed
TNFRSF1B	CD120b, p75, TNF-R-II, TNF-R75, TNFBR, TNFR2, TNFR80	ENSG00000028137	TNF receptor superfamily member 1B	1	12167003-12209228	Cancer-related genes, Candidate cardiovascular disease genes, CD markers, Plasma proteins, Predicted membrane proteins, Predicted secreted proteins	Evidence at protein level	HPA004796	Approved				Renal cancer:8.35e-5 (unfavourable), Testis cancer:8.68e-4 (unfavourable)	Expressed in all	Tissue enhanced		appendix: 100.4	spleen: 77.8	Cell line enhanced		CAPAN-2: 31.7;K-562: 41.3;THP-1: 35.7;U-87 MG: 34.0
VEZT	DKFZP761C241	ENSG00000028203	Vezatin, adherens junctions transmembrane protein	12	95217746-95302790	Predicted intracellular proteins, Predicted membrane proteins	Evidence at protein level	HPA004811, HPA017066	Approved		Supported	Nucleoplasm<br>Cytosol	Renal cancer:1.93e-5 (unfavourable), Liver cancer:1.71e-4 (unfavourable), Stomach cancer:3.68e-4 (unfavourable)	Expressed in all	Expressed in all			thyroid gland: 31.4	Expressed in all
POU2F2	OCT2, OTF2	ENSG00000028277	POU class 2 homeobox 2	19	42086110-42196585	Cancer-related genes, Predicted intracellular proteins, Transcription factors	Evidence at protein level	CAB002513, HPA049056, HPA062096, HPA064404	Enhanced		Enhanced	Nucleoplasm<br>Vesicles	Renal cancer:7.57e-11 (unfavourable)	Mixed	Tissue enhanced		lymph node: 62.3;tonsil: 44.4	appendix,spleen: 37.6	Cell line enhanced		BJ hTERT+: 42.5;Daudi: 81.0;hTEC/SVTERT24-B: 42.8;U-266/70: 57.7;U-266/84: 54.8;U-698: 61.5
BRD9	FLJ13441	ENSG00000028310	Bromodomain containing 9	5	850291-892824	Predicted intracellular proteins	Evidence at protein level	HPA021465, HPA023197	Uncertain		Approved	Nucleoplasm	Liver cancer:5.88e-7 (unfavourable), Renal cancer:2.37e-6 (unfavourable)	Expressed in all	Expressed in all			cerebral cortex: 14.7	Expressed in all
SNX1	HsT17379, MGC8664, SNX1A, Vps5	ENSG00000028528	Sorting nexin 1	15	64094123-64146090	Predicted intracellular proteins	Evidence at protein level	HPA047373, HPA052761	Approved		Enhanced	Endosomes<br>Lysosomes	Renal cancer:9.88e-6 (favourable)	Expressed in all	Expressed in all			thyroid gland: 163.5	Expressed in all
TBPL1	STUD, TLF, TLP, TRF2	ENSG00000028839	TATA-box binding protein like 1	6	133952170-133990432	Predicted intracellular proteins, Transcription factors	Evidence at protein level	HPA071810, HPA071813	Enhanced		Enhanced	Nucleoplasm<br>Nucleoli	Liver cancer:7.91e-5 (unfavourable), Renal cancer:4.14e-4 (unfavourable), Glioma:4.67e-4 (favourable), Pancreatic cancer:7.23e-4 (favourable)	Expressed in all	Tissue enriched	8	testis: 227.4	thyroid gland: 28.2	Expressed in all
ARNTL2	bHLHe6, BMAL2, CLIF, MOP9, PASD9	ENSG00000029153	Aryl hydrocarbon receptor nuclear translocator like 2	12	27332854-27425289	Predicted intracellular proteins, Transcription factors	Evidence at protein level	HPA059074, HPA065355	Uncertain		Enhanced	Nucleus<br>Nucleoli	Pancreatic cancer:5.29e-6 (unfavourable), Renal cancer:1.56e-5 (unfavourable)	Mixed	Tissue enhanced		esophagus: 31.2	tonsil: 20.2	Cell line enhanced		U-2197: 148.2
BCLAF1	BTF, KIAA0164	ENSG00000029363	BCL2 associated transcription factor 1	6	136256627-136289851	Cancer-related genes, Plasma proteins, Predicted intracellular proteins	Evidence at protein level	HPA006484, HPA006669, HPA027770	Enhanced		Enhanced	Nuclear speckles	Breast cancer:1.64e-4 (unfavourable), Colorectal cancer:3.44e-4 (favourable)	Expressed in all	Expressed in all			bone marrow: 88.4	Expressed in all
SLC39A9	FLJ11274	ENSG00000029364	Solute carrier family 39 member 9	14	69398015-69462388	Predicted membrane proteins, Transporters	Evidence at protein level	HPA007921, HPA075390	Enhanced		Approved	Endoplasmic reticulum	Renal cancer:1.05e-6 (favourable)	Expressed in all	Expressed in all			parathyroid gland: 45.0	Expressed in all
ANK1	ANK, SPH1	ENSG00000029534	Ankyrin 1	8	41653220-41896762	Disease related genes, Plasma proteins, Potential drug targets, Predicted intracellular proteins, Predicted secreted proteins, Transporters	Evidence at protein level	HPA004842, HPA056953	Supported					Mixed	Tissue enriched	5	skeletal muscle: 348.3	heart muscle: 63.9	Group enriched	5	HEL: 84.7;K-562: 96.3;RH-30: 157.8
IBSP	BSP, BSP-II, SP-II	ENSG00000029559	Integrin binding sialoprotein	4	87799581-87812435	Cancer-related genes, Predicted secreted proteins	Evidence at protein level							Tissue enhanced	Tissue enhanced		cerebral cortex: 1.6;cervix, uterine: 1.3	gallbladder,placenta: 0.3	Cell line enriched	6	U-138 MG: 7.3
TFB1M	CGI-75, mtTFB	ENSG00000029639	Transcription factor B1, mitochondrial	6	155257509-155314493	Disease related genes, Predicted intracellular proteins	Evidence at protein level	HPA029428	Approved					Expressed in all	Expressed in all			testis: 19.6	Expressed in all
RABEP1	neurocrescin, RAB5EP, rabaptin-5, RABPT5	ENSG00000029725	Rabaptin, RAB GTPase binding effector protein 1	17	5282265-5385812	Cancer-related genes, Predicted intracellular proteins	Evidence at protein level	CAB004549, HPA019669, HPA024235, HPA024691	Enhanced		Enhanced	Vesicles	Pancreatic cancer:6.43e-4 (favourable)	Expressed in all	Expressed in all			parathyroid gland: 88.9	Expressed in all
HMGB3	HMG2A, HMG4, MGC90319	ENSG00000029993	High mobility group box 3	X	150980509-150990775	Disease related genes, Plasma proteins, Predicted intracellular proteins	Evidence at protein level	HPA062583	Enhanced		Approved	Nucleus<br>Nucleoli	Ovarian cancer:9.85e-5 (favourable), Renal cancer:6.15e-4 (favourable)	Expressed in all	Expressed in all			placenta: 196.4	Expressed in all
NUP160	FLJ22583, KIAA0197	ENSG00000030066	Nucleoporin 160	11	47778087-47848555	Predicted intracellular proteins, Transporters	Evidence at protein level							Expressed in all	Expressed in all			parathyroid gland: 39.6	Expressed in all
BAK1	BAK, BCL2L7, CDN1	ENSG00000030110	BCL2 antagonist/killer 1	6	33572547-33580293	Predicted membrane proteins, Transporters	Evidence at protein level	CAB005029	Enhanced				Renal cancer:1.64e-5 (unfavourable), Endometrial cancer:1.71e-4 (unfavourable), Liver cancer:4.52e-4 (unfavourable), Lung cancer:5.64e-4 (unfavourable)	Expressed in all	Expressed in all			duodenum: 47.9	Expressed in all
MUSK		ENSG00000030304	Muscle associated receptor tyrosine kinase	9	110668771-110801620	Disease related genes, Enzymes, Potential drug targets, Predicted intracellular proteins, Predicted membrane proteins	Evidence at protein level							Not detected	Mixed			testis: 3.0	Group enriched	19	LHCN-M2: 20.0;RH-30: 23.3
IKZF2	Helios, ZNFN1A2	ENSG00000030419	IKAROS family zinc finger 2	2	212999691-213152427	Predicted intracellular proteins, Transcription factors	Evidence at protein level	HPA059142	Approved		Approved	Nucleoplasm<br>Nuclear bodies<br>Cytosol		Mixed	Mixed			esophagus: 21.4	Cell line enhanced		MOLT-4: 24.8;RT4: 22.8
GRN	CLN11, PCDGF, PGRN	ENSG00000030582	Granulin precursor	17	44345086-44353102	Disease related genes, Plasma proteins, Predicted intracellular proteins, Predicted secreted proteins	Evidence at protein level	HPA008763, CAB019394, HPA028747	Approved		Enhanced	Endoplasmic reticulum<br>Endosomes<br>Lysosomes	Glioma:6.36e-4 (unfavourable)	Expressed in all	Expressed in all			lung: 439.4	Expressed in all
FAM13B	ARHGAP49, C5orf5, FAM13B1, KHCHP, N61	ENSG00000031003	Family with sequence similarity 13 member B	5	137937960-138051961	Predicted intracellular proteins	Evidence at protein level	HPA036525, HPA041819, HPA071936	Uncertain		Approved	Nucleoplasm	Renal cancer:3.55e-5 (favourable)	Expressed in all	Expressed in all			testis: 63.4	Expressed in all
ARHGAP31	CDGAP	ENSG00000031081	Rho GTPase activating protein 31	3	119294373-119420714	Disease related genes, Predicted intracellular proteins	Evidence at protein level	HPA036380	Approved				Renal cancer:8.45e-4 (favourable)	Expressed in all	Mixed			lung: 29.1	Cell line enhanced		HUVEC TERT2: 29.2;TIME: 31.7
CENPQ	C6orf139, CENP-Q, FLJ10545	ENSG00000031691	Centromere protein Q	6	49463378-49493107	Predicted intracellular proteins	Evidence at protein level	HPA029043, HPA046634, HPA054965	Approved		Enhanced	Nucleoplasm	Liver cancer:2.21e-5 (unfavourable), Endometrial cancer:4.64e-4 (unfavourable), Ovarian cancer:6.26e-4 (favourable)	Expressed in all	Mixed			testis: 11.0	Expressed in all
SARS	SERS	ENSG00000031698	Seryl-tRNA synthetase	1	109213918-109238169	Enzymes, Plasma proteins, Predicted intracellular proteins	Evidence at protein level	HPA016939, HPA064668	Uncertain		Enhanced	Cytosol	Liver cancer:6.13e-5 (unfavourable), Head and neck cancer:5.75e-4 (unfavourable)	Expressed in all	Expressed in all			thyroid gland: 240.7	Expressed in all
RANBP3		ENSG00000031823	RAN binding protein 3	19	5916139-5978142	Cancer-related genes, Predicted intracellular proteins	Evidence at protein level	HPA043375, HPA043389	Enhanced		Enhanced	Nucleoplasm	Endometrial cancer:1.22e-5 (favourable), Pancreatic cancer:4.14e-4 (favourable), Thyroid cancer:8.14e-4 (favourable)	Expressed in all	Expressed in all			testis: 60.1	Expressed in all
ARID4A	RBBP1, RBP-1, RBP1	ENSG00000032219	AT-rich interaction domain 4A	14	58298385-58373887	Predicted intracellular proteins, Transcription factors	Evidence at protein level	HPA048899			Supported	Nucleoplasm<br>Plasma membrane<br>Cytosol	Head and neck cancer:1.91e-4 (favourable), Lung cancer:7.82e-4 (favourable)	Expressed in all	Expressed in all			cerebral cortex: 24.0	Expressed in all
TSSC1		ENSG00000032389	Tumor suppressing subtransferable candidate 1	2	3188925-3377882	Predicted intracellular proteins	Evidence at protein level	HPA031231, HPA031232, HPA031233, HPA031234	Approved		Supported	Nucleus<br>Nucleoli<br>Intermediate filaments	Liver cancer:3.67e-7 (unfavourable)	Expressed in all	Expressed in all			thyroid gland: 34.8	Expressed in all
PNPLA6	iPLA2delta, NTE, SPG39, sws	ENSG00000032444	Patatin like phospholipase domain containing 6	19	7534004-7561764	Disease related genes, Enzymes, Potential drug targets, Predicted intracellular proteins, Predicted membrane proteins	Evidence at protein level	HPA007522	Uncertain				Pancreatic cancer:3.51e-5 (favourable), Head and neck cancer:5.25e-4 (favourable), Renal cancer:7.53e-4 (favourable)	Expressed in all	Expressed in all			testis: 49.1	Expressed in all
IFT88	D13S1056E, hTg737, MGC26259, Tg737, TTC10	ENSG00000032742	Intraflagellar transport 88	13	20567069-20691437	Predicted intracellular proteins	Evidence at protein level						Renal cancer:1.33e-4 (favourable), Pancreatic cancer:5.17e-4 (favourable)	Expressed in all	Expressed in all			testis: 126.6	Expressed in all
ALG1	CDG1K, HMAT1, HMT-1, Mat-1	ENSG00000033011	ALG1, chitobiosyldiphosphodolichol beta-mannosyltransferase	16	5033960-5087379	Disease related genes, Enzymes, Potential drug targets, Predicted intracellular proteins, Predicted membrane proteins, Predicted secreted proteins	Evidence at protein level	HPA060392	Approved		Approved	Nucleoli fibrillar center<br>Endoplasmic reticulum	Colorectal cancer:5.79e-4 (favourable), Testis cancer:6.93e-4 (unfavourable)	Expressed in all	Expressed in all			parathyroid gland: 33.4	Expressed in all
ZCCHC8	DKFZp434E2220	ENSG00000033030	Zinc finger CCHC-type containing 8	12	122471600-122501073	Cancer-related genes, Predicted intracellular proteins	Evidence at protein level	HPA037483, HPA037484	Supported		Enhanced	Nucleoplasm<br>Nuclear bodies	Renal cancer:5.36e-4 (unfavourable), Melanoma:7.40e-4 (unfavourable)	Expressed in all	Expressed in all			bone marrow: 33.1	Expressed in all
ABCF2	ABC28, EST133090, HUSSY-18, M-ABC1	ENSG00000033050	ATP binding cassette subfamily F member 2	7	151207837-151227230	Predicted intracellular proteins	Evidence at protein level	HPA020091, CAB020682, HPA021815, HPA030388	Enhanced		Supported	Cytosol	Liver cancer:9.52e-6 (unfavourable)	Expressed in all	Expressed in all			parathyroid gland: 52.2	Expressed in all
CHPF2	ChSy-3, CSGlcA-T, KIAA1402	ENSG00000033100	Chondroitin polymerizing factor 2	7	151232489-151238827	Enzymes, Predicted intracellular proteins, Predicted secreted proteins	Evidence at protein level	HPA020992	Approved		Approved	Nucleoplasm<br>Cytosol	Pancreatic cancer:2.51e-4 (favourable), Liver cancer:9.47e-4 (unfavourable)	Expressed in all	Expressed in all			gallbladder,spleen: 23.5	Expressed in all
LRRC7	densin-180, KIAA1365	ENSG00000033122	Leucine rich repeat containing 7	1	69568398-70151945	Predicted intracellular proteins	Evidence at protein level							Not detected	Tissue enhanced		cerebral cortex: 14.4	testis,thyroid gland: 4.2	Cell line enhanced		HaCaT: 13.5;HEL: 41.5;SCLC-21H: 6.0
FUT8		ENSG00000033170	Fucosyltransferase 8	14	65410592-65744121	Enzymes, Predicted intracellular proteins, Predicted membrane proteins	Evidence at protein level	CAB017129, HPA040863, HPA043410	Enhanced		Enhanced	Golgi apparatus<br>Cytosol		Expressed in all	Mixed			cerebral cortex: 31.5	Expressed in all
UBA6	FLJ10808, UBE1L2	ENSG00000033178	Ubiquitin like modifier activating enzyme 6	4	67612652-67701179	Enzymes, Predicted intracellular proteins	Evidence at protein level	HPA037001	Uncertain		Enhanced	Nucleoplasm<br>Cytosol	Renal cancer:7.01e-5 (unfavourable)	Expressed in all	Expressed in all			testis: 18.7	Expressed in all
GAB2	KIAA0571	ENSG00000033327	GRB2 associated binding protein 2	11	78215297-78418348	Predicted intracellular proteins, RAS pathway related proteins	Evidence at protein level	HPA000271, HPA001368, CAB022159	Enhanced		Supported	Plasma membrane	Renal cancer:9.32e-5 (favourable)	Expressed in all	Expressed in all			cerebral cortex: 35.5	Cell line enhanced		SH-SY5Y: 66.1
ATP6V0A1	a1, ATP6N1, ATP6N1A, Stv1, Vph1, VPP1	ENSG00000033627	ATPase H+ transporting V0 subunit a1	17	42458844-42522611	Predicted intracellular proteins, Predicted membrane proteins, Transporters	Evidence at protein level	HPA022144	Enhanced		Approved	Nuclear speckles<br>Golgi apparatus<br>Vesicles<br>Cytosol	Renal cancer:1.28e-4 (favourable), Pancreatic cancer:2.05e-4 (favourable), Urothelial cancer:6.90e-4 (unfavourable)	Expressed in all	Expressed in all			cerebral cortex: 200.9	Mixed
PIAS1	DDXBP1, GBP, GU/RH-II, ZMIZ3	ENSG00000033800	Protein inhibitor of activated STAT 1	15	68054179-68198603	Predicted intracellular proteins	Evidence at protein level	HPA005743, CAB012304	Supported		Approved	Microtubules		Expressed in all	Expressed in all			testis: 37.7	Expressed in all
SLC4A7	NBC3, SBC2, SLC4A6	ENSG00000033867	Solute carrier family 4 member 7	3	27372721-27484420	Predicted membrane proteins, Transporters	Evidence at protein level	CAB022494, HPA035857	Enhanced		Supported	Plasma membrane<br>Focal adhesion sites<br>Cytosol	Renal cancer:7.91e-6 (unfavourable)	Expressed in all	Tissue enhanced		duodenum: 57.7	breast: 23.8	Expressed in all
APBA2	D15S1518E, HsT16821, LIN-10, MGC:14091, MINT2, X11L	ENSG00000034053	Amyloid beta precursor protein binding family A member 2	15	28884483-29118315	Predicted intracellular proteins	Evidence at protein level	CAB037065	Uncertain					Tissue enhanced	Tissue enhanced		cerebral cortex: 12.2	spleen: 3.3	Cell line enhanced		HEL: 7.6;SH-SY5Y: 21.2;U-937: 11.6
MAP2K3	MAPKK3, MEK3, MKK3, PRKMK3	ENSG00000034152	Mitogen-activated protein kinase kinase 3	17	21284672-21315240	Disease related genes, Enzymes, Potential drug targets, Predicted intracellular proteins	Evidence at protein level	CAB018548	Approved		Supported	Nucleoplasm<br>Cytosol		Expressed in all	Expressed in all			bone marrow: 129.9	Expressed in all
EFCAB1	FLJ11767	ENSG00000034239	EF-hand calcium binding domain 1	8	48710789-48735311	Predicted intracellular proteins	Evidence at protein level	HPA023527, HPA069955	Enhanced		Approved	Nucleoplasm<br>Plasma membrane		Tissue enhanced	Tissue enhanced		fallopian tube: 149.8;testis: 47.1	ovary: 23.9	Cell line enhanced		A-431: 5.8;ASC TERT1: 4.4;CAPAN-2: 2.8;SCLC-21H: 5.8
TMSB10	TB10	ENSG00000034510	Thymosin beta 10	2	84905625-84906675	Plasma proteins, Predicted intracellular proteins	Evidence at protein level						Renal cancer:8.49e-7 (unfavourable), Thyroid cancer:4.97e-5 (favourable)	Expressed in all	Expressed in all			epididymis: 3706.7	Expressed in all
ASTE1	HT001	ENSG00000034533	Asteroid homolog 1 (Drosophila)	3	131013875-131027649	Predicted intracellular proteins	Evidence at protein level	HPA037010, HPA037011	Enhanced		Approved	Endoplasmic reticulum	Liver cancer:4.03e-5 (unfavourable), Endometrial cancer:2.34e-4 (unfavourable), Cervical cancer:3.09e-4 (favourable)	Expressed in all	Mixed			thyroid gland: 11.7	Expressed in all
RNF19A	DKFZp566B1346, dorfin, RNF19	ENSG00000034677	Ring finger protein 19A, RBR E3 ubiquitin protein ligase	8	100257060-100336218	Predicted intracellular proteins, Predicted membrane proteins	Evidence at protein level	CAB011455, HPA023652	Approved				Urothelial cancer:3.28e-5 (favourable), Renal cancer:7.99e-5 (unfavourable)	Expressed in all	Expressed in all			testis: 95.3	Expressed in all
PEX3		ENSG00000034693	Peroxisomal biogenesis factor 3	6	143450807-143490010	Disease related genes, Potential drug targets, Predicted membrane proteins, Transporters	Evidence at protein level	HPA042830, HPA058006	Enhanced		Supported	Nucleoplasm<br>Peroxisomes	Renal cancer:3.80e-4 (favourable)	Expressed in all	Expressed in all			adrenal gland: 54.3	Expressed in all
GABARAPL2	ATG8, ATG8C, GATE-16, GATE16, GEF2	ENSG00000034713	GABA type A receptor associated protein like 2	16	75566351-75577881	Predicted intracellular proteins	Evidence at protein level	HPA036726	Uncertain		Approved	Nucleoplasm<br>Cytosol	Renal cancer:5.95e-8 (favourable), Head and neck cancer:7.63e-4 (unfavourable)	Expressed in all	Expressed in all			cerebral cortex: 319.3	Expressed in all
MYOC	GLC1A, JOAG1, TIGR	ENSG00000034971	Myocilin	1	171635417-171652683	Disease related genes, Plasma proteins, Predicted secreted proteins	Evidence at protein level	HPA027364	Approved					Tissue enriched	Tissue enhanced		adipose tissue: 45.4	esophagus: 21.4	Not detected
SH3YL1	DKFZP586F1318, Ray	ENSG00000035115	SH3 and SYLF domain containing 1	2	217730-266398	Predicted intracellular proteins	Evidence at protein level	HPA030926, HPA030927	Approved		Approved	Nucleus	Renal cancer:7.70e-4 (favourable)	Expressed in all	Expressed in all			kidney: 150.0	Mixed
FAM136A	FLJ14668	ENSG00000035141	Family with sequence similarity 136 member A	2	70295975-70302090	Predicted intracellular proteins	Evidence at protein level	HPA030103, HPA030104	Enhanced		Approved	Mitochondria	Renal cancer:1.33e-6 (unfavourable), Liver cancer:2.66e-4 (unfavourable)	Expressed in all	Expressed in all			thyroid gland: 34.5	Expressed in all
VCL		ENSG00000035403	Vinculin	10	73995193-74121363	Disease related genes, Plasma proteins, Predicted intracellular proteins	Evidence at protein level	HPA002131, CAB002453, HPA063777	Enhanced		Enhanced	Focal adhesion sites	Pancreatic cancer:2.75e-4 (unfavourable)	Expressed in all	Expressed in all			smooth muscle: 326.5	Expressed in all
DEPDC1B	BRCC3, XTP1	ENSG00000035499	DEP domain containing 1B	5	60596912-60700190	Predicted intracellular proteins	Evidence at protein level	HPA038255, HPA072558	Approved		Approved	Nucleoplasm<br>Golgi apparatus<br>Cytosol	Lung cancer:6.93e-5 (unfavourable), Colorectal cancer:2.42e-4 (favourable), Liver cancer:3.08e-4 (unfavourable), Endometrial cancer:8.55e-4 (unfavourable)	Expressed in all	Tissue enhanced		gallbladder: 33.0;testis: 22.6	lymph node: 10.8	Mixed
DAPK2	DRP-1, MGC119312	ENSG00000035664	Death associated protein kinase 2	15	63907036-64072033	Enzymes, Predicted intracellular proteins, Predicted membrane proteins	Evidence at protein level	HPA071581			Supported	Golgi apparatus<br>Vesicles	Lung cancer:5.63e-4 (favourable)	Tissue enriched	Tissue enhanced		thyroid gland: 49.1	lung: 29.9	Cell line enhanced		HMC-1: 16.0
NSMAF	FAN, GRAMD5	ENSG00000035681	Neutral sphingomyelinase activation associated factor	8	58583504-58659844	Predicted intracellular proteins	Evidence at protein level	HPA023067, HPA023148, HPA023151	Uncertain		Approved	Nucleoli	Renal cancer:4.61e-9 (unfavourable)	Expressed in all	Expressed in all			parathyroid gland: 33.6	Expressed in all
ADSS		ENSG00000035687	Adenylosuccinate synthase	1	244408494-244452134	Enzymes, Plasma proteins, Predicted intracellular proteins	Evidence at protein level	HPA024400	Enhanced		Supported	Plasma membrane<br>Cytosol		Expressed in all	Expressed in all			testis: 117.0	Expressed in all
STAP1	BRDG1, STAP-1	ENSG00000035720	Signal transducing adaptor family member 1	4	67558728-67607337	Predicted intracellular proteins	Evidence at protein level	HPA038529	Enhanced		Uncertain	Nucleoplasm<br>Vesicles		Tissue enriched	Group enriched	6	appendix: 23.8;kidney: 13.2;lymph node: 59.6;spleen: 26.6;tonsil: 56.3	testis: 6.1	Cell line enhanced		Daudi: 141.5;U-698: 60.7;U-937: 22.3
TIMP2	CSC-21K	ENSG00000035862	TIMP metallopeptidase inhibitor 2	17	78852977-78925387	Cancer-related genes, Candidate cardiovascular disease genes, Plasma proteins, Predicted intracellular proteins, Predicted secreted proteins	Evidence at protein level	CAB010203	Approved					Expressed in all	Expressed in all			ovary: 1178.9	Cell line enhanced		ASC TERT1: 1134.2
RFC1	A1, MHCBFB, PO-GA, RFC140	ENSG00000035928	Replication factor C subunit 1	4	39287456-39366375	Plasma proteins, Predicted intracellular proteins	Evidence at protein level	CAB009520, HPA046116, HPA069306	Supported		Enhanced	Nucleus	Colorectal cancer:4.43e-5 (favourable)	Expressed in all	Expressed in all			parathyroid gland: 66.7	Expressed in all
TBC1D23	FLJ11046	ENSG00000036054	TBC1 domain family member 23	3	100261000-100325251	Predicted intracellular proteins, Predicted membrane proteins	Evidence at protein level	HPA038151, HPA038152	Approved		Enhanced	Golgi apparatus	Endometrial cancer:5.37e-4 (unfavourable)	Expressed in all	Expressed in all			testis: 32.9	Expressed in all
CUL3		ENSG00000036257	Cullin 3	2	224470150-224585397	Disease related genes, Predicted intracellular proteins	Evidence at protein level	CAB002678	Supported					Expressed in all	Expressed in all			testis: 403.1	Expressed in all
MYOM2		ENSG00000036448	Myomesin 2	8	2045040-2165552	Predicted intracellular proteins	Evidence at protein level	HPA001765, HPA005953	Enhanced		Approved	Mitochondria		Mixed	Group enriched	19	heart muscle: 197.4;skeletal muscle: 110.2	breast: 8.1	Group enriched	8	HEK 293: 4.8;SCLC-21H: 2.6;U-266/84: 2.0
OTC		ENSG00000036473	Ornithine carbamoyltransferase	X	38352545-38421450	Disease related genes, Enzymes, Plasma proteins, Potential drug targets, Predicted intracellular proteins	Evidence at protein level	HPA000243, HPA000570	Enhanced		Supported	Mitochondria		Tissue enriched	Group enriched	26	duodenum: 114.4;liver: 195.4;small intestine: 96.9	colon: 5.3	Not detected
CYP46A1	CYP46	ENSG00000036530	Cytochrome P450 family 46 subfamily A member 1	14	99684304-99727301	Enzymes, Predicted intracellular proteins, Predicted secreted proteins	Evidence at protein level	HPA040702	Uncertain					Tissue enriched	Tissue enriched	21	cerebral cortex: 64.1	heart muscle: 3.0	Group enriched	5	AF22: 2.4;U-937: 5.4
ZZZ3	ATAC1, DKFZP564I052	ENSG00000036549	Zinc finger ZZ-type containing 3	1	77562416-77683419	Predicted intracellular proteins	Evidence at protein level	HPA053663, HPA054913, HPA066197	Uncertain		Approved	Nucleus<br>Nucleoli	Liver cancer:6.96e-5 (unfavourable)	Expressed in all	Expressed in all			thyroid gland: 32.9	Expressed in all
SLC18A1	CGAT, VAT1, VMAT1	ENSG00000036565	Solute carrier family 18 member A1	8	20144855-20183206	FDA approved drug targets, Predicted membrane proteins, Transporters	Evidence at protein level	HPA006877, HPA063797	Enhanced					Tissue enhanced	Tissue enriched	11	adrenal gland: 32.6	rectum: 3.0	Cell line enriched	9	SH-SY5Y: 70.0
USP2	UBP41	ENSG00000036672	Ubiquitin specific peptidase 2	11	119355215-119381726	Enzymes, Predicted intracellular proteins	Evidence at protein level	HPA006777, HPA007222	Approved		Supported	Plasma membrane<br>Cytosol	Renal cancer:3.09e-11 (favourable)	Expressed in all	Tissue enhanced		testis: 119.4	skeletal muscle: 59.3	Cell line enhanced		U-266/70: 43.2
CASR	FHH, GPRC2A, HHC, HHC1, NSHPT	ENSG00000036828	Calcium sensing receptor	3	122183683-122291629	Disease related genes, FDA approved drug targets, G-protein coupled receptors, Plasma proteins, Predicted membrane proteins, Transporters	Evidence at protein level	HPA039686, HPA050335	Enhanced					Tissue enriched	Tissue enriched	58	parathyroid gland: 1441.4	kidney: 24.6	Not detected
TUBG2		ENSG00000037042	Tubulin gamma 2	17	42659305-42667006	Predicted intracellular proteins	Evidence at protein level	CAB011495	Approved		Supported	Microtubule organizing center	Liver cancer:4.68e-5 (unfavourable), Renal cancer:3.49e-4 (unfavourable)	Expressed in all	Expressed in all			cerebral cortex: 77.4	Mixed
RPL26L1	RPL26P1	ENSG00000037241	Ribosomal protein L26 like 1	5	172958729-172969771	Predicted intracellular proteins, Ribosomal proteins	Evidence at protein level	HPA030449	Approved		Supported	Nucleoli<br>Endoplasmic reticulum<br>Cytosol	Head and neck cancer:2.49e-4 (unfavourable)	Expressed in all	Expressed in all			testis: 124.9	Expressed in all
FLT4	PCL, VEGFR3	ENSG00000037280	Fms related tyrosine kinase 4	5	180601506-180649624	Cancer-related genes, Disease related genes, Enzymes, FDA approved drug targets, Plasma proteins, Predicted intracellular proteins, Predicted membrane proteins, Predicted secreted proteins, RAS pathway related proteins	Evidence at protein level	CAB000099, HPA046519, HPA067906	Approved		Enhanced	Nuclear speckles<br>Plasma membrane<br>Cell Junctions		Expressed in all	Mixed			spleen: 18.3	Cell line enhanced		BEWO: 11.8;HEK 293: 14.1;T-47d: 13.7;TIME: 12.7
NSUN2	FLJ20303, Misu, MRT5, TRM4	ENSG00000037474	NOP2/Sun RNA methyltransferase family member 2	5	6599239-6633291	Disease related genes, Enzymes, Potential drug targets, Predicted intracellular proteins	Evidence at protein level	HPA037896	Enhanced		Supported	Nucleus	Renal cancer:5.69e-5 (unfavourable)	Expressed in all	Expressed in all			breast: 44.2	Expressed in all
FBXO42	Fbx42, KIAA1332	ENSG00000037637	F-box protein 42	1	16246839-16352454	Predicted intracellular proteins	Evidence at protein level	HPA025071	Approved		Approved	Nucleoplasm	Liver cancer:3.72e-4 (unfavourable)	Expressed in all	Expressed in all			skin: 29.9	Expressed in all
MFAP3		ENSG00000037749	Microfibrillar associated protein 3	5	154038906-154220478	Predicted intracellular proteins, Predicted membrane proteins, Predicted secreted proteins	Evidence at protein level	HPA015883, HPA049198	Approved		Approved	Nucleoplasm<br>Golgi apparatus	Cervical cancer:4.28e-4 (unfavourable)	Expressed in all	Expressed in all			parathyroid gland: 74.8	Expressed in all
MRI1	MGC3207, MRDI, mtnA, Ypr118w	ENSG00000037757	Methylthioribose-1-phosphate isomerase 1	19	13764532-13774282	Enzymes, Predicted intracellular proteins	Evidence at protein level	HPA042744, CAB045988	Approved		Supported	Nucleoplasm<br>Nucleoli fibrillar center<br>Cytosol		Expressed in all	Expressed in all			placenta: 23.1	Mixed
METTL1	C12orf1, TRM8, TRMT8	ENSG00000037897	Methyltransferase like 1	12	57768471-57772793	Enzymes, Plasma proteins, Predicted intracellular proteins	Evidence at protein level	HPA020914, HPA050450	Uncertain		Enhanced	Nucleus	Renal cancer:3.55e-6 (unfavourable), Liver cancer:4.25e-6 (unfavourable)	Expressed in all	Expressed in all			epididymis: 22.8	Cell line enriched	6	RH-30: 242.6
HOXC8	HOX3, HOX3A	ENSG00000037965	Homeobox C8	12	54009106-54012362	Predicted intracellular proteins, Transcription factors	Evidence at protein level	HPA028911, CAB037020	Uncertain		Approved	Nucleoplasm<br>Microtubules	Renal cancer:1.47e-5 (unfavourable)	Mixed	Tissue enhanced		epididymis: 21.1;smooth muscle: 12.6	adrenal gland: 7.7	Cell line enhanced		ASC diff: 33.3;fHDF/TERT166: 46.1;HSkMC: 28.1;LHCN-M2: 36.5
AGA	ASRG	ENSG00000038002	Aspartylglucosaminidase	4	177430770-177442503	Disease related genes, Enzymes, Plasma proteins, Potential drug targets, Predicted intracellular proteins, Predicted secreted proteins	Evidence at protein level	HPA031415, HPA031417	Enhanced				Liver cancer:1.99e-4 (unfavourable), Head and neck cancer:8.61e-4 (unfavourable)	Expressed in all	Expressed in all			epididymis: 35.3	Expressed in all
PI4K2B	FLJ11105, PI4KIIB, PIK42B	ENSG00000038210	Phosphatidylinositol 4-kinase type 2 beta	4	25233975-25279092	Enzymes, Predicted intracellular proteins	Evidence at protein level	HPA004099	Approved		Supported	Cytosol	Colorectal cancer:9.64e-5 (favourable)	Expressed in all	Mixed			thyroid gland: 33.9	Expressed in all
BOD1L1	BOD1L, FAM44A, FLJ33215, KIAA1327	ENSG00000038219	Biorientation of chromosomes in cell division 1 like 1	4	13568738-13627723	Predicted intracellular proteins	Evidence at protein level	HPA036943, HPA037362, HPA041290	Approved		Enhanced	Nucleoplasm	Renal cancer:3.48e-6 (favourable)	Expressed in all	Expressed in all			parathyroid gland: 39.3	Expressed in all
MAT2B	MATIIbeta, SDR23E1	ENSG00000038274	Methionine adenosyltransferase 2B	5	163503114-163519336	Predicted intracellular proteins	Evidence at protein level	HPA037721, HPA037722	Uncertain				Renal cancer:4.51e-7 (favourable)	Expressed in all	Expressed in all			thyroid gland: 133.5	Expressed in all
TLL1		ENSG00000038295	Tolloid like 1	4	165873258-166103895	Disease related genes, Enzymes, Plasma proteins, Potential drug targets, Predicted intracellular proteins	Evidence at protein level	HPA060767			Approved	Vesicles		Mixed	Tissue enhanced		placenta: 10.5	gallbladder: 4.4	Cell line enhanced		HeLa: 4.3;Karpas-707: 7.1;PC-3: 3.3
EDC4	Ge-1, HEDLS, RCD-8	ENSG00000038358	Enhancer of mRNA decapping 4	16	67873023-67884503	Predicted intracellular proteins	Evidence at protein level	HPA041164, HPA043038	Supported		Enhanced	Nucleoplasm<br>Cytoplasmic bodies	Liver cancer:7.61e-4 (unfavourable)	Expressed in all	Expressed in all			parathyroid gland: 28.7	Expressed in all
TRIO	ARHGEF23	ENSG00000038382	Trio Rho guanine nucleotide exchange factor	5	14143702-14532128	Cancer-related genes, Disease related genes, Enzymes, Potential drug targets, Predicted intracellular proteins, Predicted secreted proteins	Evidence at protein level	HPA008157, HPA064664	Supported		Approved	Vesicles<br>Cytosol	Renal cancer:3.11e-5 (unfavourable), Endometrial cancer:1.90e-4 (unfavourable)	Expressed in all	Expressed in all			cerebral cortex: 47.2	Cell line enhanced		hTEC/SVTERT24-B: 190.1;U-87 MG: 248.3
VCAN	CSPG2, PG-M	ENSG00000038427	Versican	5	83471465-83582303	Disease related genes, Plasma proteins, Predicted intracellular proteins, Predicted secreted proteins	Evidence at protein level	HPA004726, CAB008979	Enhanced		Supported	Vesicles	Stomach cancer:1.41e-4 (unfavourable), Renal cancer:5.17e-4 (unfavourable), Melanoma:7.59e-4 (unfavourable)	Expressed in all	Tissue enhanced		appendix: 105.5;placenta: 104.6	smooth muscle: 67.1	Cell line enhanced		AF22: 296.8;RPTEC TERT1: 288.7;U-2197: 156.9
CLEC16A	Gop-1, KIAA0350	ENSG00000038532	C-type lectin domain family 16 member A	16	10944488-11182189	Disease related genes, Predicted intracellular proteins, Predicted secreted proteins	Evidence at protein level	HPA035814, HPA035815, HPA061385	Approved		Approved	Nucleus<br>Vesicles	Renal cancer:2.92e-6 (favourable)	Expressed in all	Expressed in all			testis: 60.3	Expressed in all
MSR1	CD204, SCARA1	ENSG00000038945	Macrophage scavenger receptor 1	8	16107878-16567490	Cancer-related genes, CD markers, Disease related genes, Plasma proteins, Predicted intracellular proteins, Predicted membrane proteins	Evidence at protein level	HPA000272, CAB032491	Enhanced					Expressed in all	Tissue enhanced		lung: 187.7	gallbladder: 50.2	Group enriched	6	BJ hTERT+: 86.3;REH: 37.8
CDH1	CD324, UVO, uvomorulin	ENSG00000039068	Cadherin 1	16	68737225-68835548	Cancer-related genes, CD markers, Disease related genes, Plasma proteins, Predicted membrane proteins, Predicted secreted proteins	Evidence at protein level	CAB000087, HPA004812, CAB028364, CAB072855, CAB072856, CAB072857	Enhanced		Supported	Golgi apparatus<br>Plasma membrane<br>Cell Junctions	Renal cancer:2.06e-4 (favourable)	Expressed in all	Tissue enhanced		parathyroid gland: 475.1	thyroid gland: 266.2	Cell line enhanced		BEWO: 645.6;CAPAN-2: 281.0;HaCaT: 273.9
SKIV2L2	Dob1, fSAP118, KIAA0052, Mtr4	ENSG00000039123	Ski2 like RNA helicase 2	5	55307760-55425581	Enzymes, Plasma proteins, Predicted intracellular proteins	Evidence at protein level	HPA037379	Supported		Supported	Nucleus		Expressed in all	Expressed in all			parathyroid gland: 37.1	Expressed in all
DNAH5	CILD3, Dnahc5, HL1, KTGNR, PCD	ENSG00000039139	Dynein axonemal heavy chain 5	5	13690331-13944543	Disease related genes, Plasma proteins, Predicted intracellular proteins	Evidence at protein level	HPA037469, HPA037470	Enhanced					Tissue enhanced	Tissue enhanced		fallopian tube: 6.2;lung: 2.6	breast: 2.0	Cell line enhanced		BJ hTERT+: 1.3;PC-3: 2.5;RPTEC TERT1: 1.1
ZFYVE16	KIAA0305, PPP1R69	ENSG00000039319	Zinc finger FYVE-type containing 16	5	80408013-80479350	Predicted intracellular proteins	Evidence at protein level	HPA035935, HPA035936	Supported		Enhanced	Vesicles<br>Cytosol		Expressed in all	Mixed			cervix, uterine: 24.0	Expressed in all
FAM65A	FLJ13725	ENSG00000039523	Family with sequence similarity 65 member A	16	67518418-67546788	Predicted intracellular proteins	Evidence at protein level	HPA005923	Uncertain		Approved	Golgi apparatus<br>Cytosol	Renal cancer:5.82e-8 (favourable), Lung cancer:5.00e-5 (unfavourable), Head and neck cancer:6.53e-4 (unfavourable)	Expressed in all	Expressed in all			spleen: 59.5	Expressed in all
C6		ENSG00000039537	Complement C6	5	41142234-41261438	Cancer-related genes, Disease related genes, Plasma proteins, Potential drug targets, Predicted secreted proteins, Transporters	Evidence at protein level	HPA043823, CAB069427	Enhanced				Renal cancer:4.31e-4 (favourable)	Group enriched	Group enriched	9	fallopian tube: 73.5;liver: 358.3	heart muscle: 23.4	Group enriched	11	ASC diff: 3.2;ASC TERT1: 4.5;HSkMC: 12.3
RAI14	DKFZp564G013, KIAA1334, NORPEG, RAI13	ENSG00000039560	Retinoic acid induced 14	5	34656237-34832627	Predicted intracellular proteins	Evidence at protein level	HPA036949, HPA036950	Supported		Supported	Nucleus<br>Actin filaments<br>Cytosol	Stomach cancer:2.05e-4 (unfavourable), Renal cancer:9.75e-4 (unfavourable)	Expressed in all	Mixed			endometrium: 92.0	Mixed
SOX30		ENSG00000039600	SRY-box 30	5	157625679-157671480	Predicted intracellular proteins, Transcription factors	Evidence at protein level	HPA006159, CAB009382	Enhanced					Mixed	Tissue enriched	94	testis: 144.4	fallopian tube: 1.5	Cell line enhanced		A-431: 1.7;CACO-2: 1.0;HDLM-2: 3.8
PNKP	PNK	ENSG00000039650	Polynucleotide kinase 3'-phosphatase	19	49859882-49878351	Disease related genes, Enzymes, Potential drug targets, Predicted intracellular proteins	Evidence at protein level	HPA006782	Supported		Supported	Nucleus<br>Nucleoli	Breast cancer:9.18e-4 (favourable)	Expressed in all	Expressed in all			spleen: 38.1	Expressed in all
BEST2	FLJ20132, VMD2L1	ENSG00000039987	Bestrophin 2	19	12751702-12758458	Predicted intracellular proteins, Predicted membrane proteins, Transporters	Evidence at transcript level	HPA046229	Approved					Tissue enhanced	Tissue enhanced		colon: 15.4;rectum: 14.8	tonsil: 4.5	Mixed
PHLPP2	KIAA0931, PHLPPL, PPM3B	ENSG00000040199	PH domain and leucine rich repeat protein phosphatase 2	16	71637835-71724701	Enzymes, Predicted intracellular proteins	Evidence at protein level	HPA048598	Approved		Approved	Vesicles		Expressed in all	Mixed			small intestine: 24.2	Expressed in all
SPDL1	CCDC99, FLJ20364, hSpindly	ENSG00000040275	Spindle apparatus coiled-coil protein 1	5	169583634-169604778	Predicted intracellular proteins	Evidence at protein level	HPA044700, HPA048146	Enhanced		Approved	Cytosol	Liver cancer:1.48e-6 (unfavourable), Renal cancer:2.13e-6 (unfavourable), Pancreatic cancer:1.19e-5 (unfavourable), Endometrial cancer:1.18e-4 (unfavourable)	Expressed in all	Tissue enhanced		testis: 60.9	lymph node: 16.4	Expressed in all
STAU2	39K2	ENSG00000040341	Staufen double-stranded RNA binding protein 2	8	73420369-73747708	Predicted intracellular proteins	Evidence at protein level	HPA019155, CAB020836	Approved		Supported	Nucleoplasm<br>Cytosol		Expressed in all	Expressed in all			cerebral cortex: 74.0	Expressed in all
PQLC2	FLJ20320	ENSG00000040487	PQ loop repeat containing 2	1	19312326-19329300	Predicted membrane proteins, Transporters	Evidence at protein level	HPA057810	Approved		Enhanced	Vesicles	Liver cancer:2.64e-5 (unfavourable), Endometrial cancer:3.50e-4 (favourable)	Expressed in all	Expressed in all			testis: 16.3	Expressed in all
CTNS	CTNS-LSB, PQLC4	ENSG00000040531	Cystinosin, lysosomal cystine transporter	17	3636468-3661542	Disease related genes, Potential drug targets, Predicted intracellular proteins, Predicted membrane proteins, Predicted secreted proteins, Transporters	Evidence at protein level	HPA046947			Supported	Vesicles<br>Intermediate filaments	Pancreatic cancer:6.39e-5 (favourable), Head and neck cancer:7.33e-4 (favourable)	Expressed in all	Expressed in all			testis: 42.6	Expressed in all
RTN4R	NOGOR	ENSG00000040608	Reticulon 4 receptor	22	20241415-20283246	Predicted membrane proteins	Evidence at protein level	CAB012443			Supported	Plasma membrane<br>Actin filaments<br>Focal adhesion sites	Head and neck cancer:7.73e-4 (unfavourable)	Expressed in all	Tissue enhanced		cerebral cortex: 23.8	spleen: 5.0	Cell line enhanced		NB-4: 24.1;REH: 48.8;SCLC-21H: 36.8
PHF23	FLJ16355, MGC2941	ENSG00000040633	PHD finger protein 23	17	7235028-7239722	Disease related genes, Predicted intracellular proteins	Evidence at protein level	HPA052410	Approved		Enhanced	Nucleoplasm		Expressed in all	Expressed in all			testis: 41.7	Expressed in all
CDH10		ENSG00000040731	Cadherin 10	5	24487100-24644978	Predicted membrane proteins	Evidence at protein level	HPA010651	Approved					Group enriched	Group enriched	20	cerebral cortex: 32.6;prostate: 7.5	adrenal gland: 1.0	Cell line enhanced		AF22: 7.0;HAP1: 4.8;U-138 MG: 1.5
INPP4A	INPP4	ENSG00000040933	Inositol polyphosphate-4-phosphatase type I A	2	98444854-98594390	Enzymes, Predicted intracellular proteins, Predicted membrane proteins	Evidence at protein level	HPA001628	Approved		Approved	Nucleus<br>Nuclear membrane	Endometrial cancer:3.70e-6 (unfavourable)	Expressed in all	Expressed in all			cerebral cortex: 38.7	Expressed in all
RAB27B		ENSG00000041353	RAB27B, member RAS oncogene family	18	54717860-54895516	Plasma proteins, Predicted intracellular proteins	Evidence at protein level	CAB017712, HPA019849	Enhanced		Uncertain	Golgi apparatus<br>Plasma membrane<br>Cytosol	Pancreatic cancer:2.13e-4 (unfavourable)	Mixed	Tissue enhanced		prostate: 31.7;stomach: 40.5	cerebral cortex: 24.3	Cell line enhanced		HEL: 54.6;U-87 MG: 154.0
PSMA4	HC9, HsT17706	ENSG00000041357	Proteasome subunit alpha 4	15	78540405-78552419	Enzymes, Plasma proteins, Predicted intracellular proteins	Evidence at protein level	CAB004973, HPA055466, HPA060613	Supported		Enhanced	Nucleus<br>Vesicles<br>Cytosol	Renal cancer:6.74e-10 (unfavourable)	Expressed in all	Expressed in all			testis: 174.1	Expressed in all
MYO16	KIAA0865, Myo16b, MYR8, NYAP3, PPP1R107	ENSG00000041515	Myosin XVI	13	108596152-109208007	Predicted intracellular proteins	Evidence at protein level	HPA040110, HPA058769, HPA071948	Uncertain		Approved	Vesicles		Tissue enhanced	Tissue enhanced		cerebral cortex: 2.1	testis: 1.0	Cell line enhanced		SH-SY5Y: 2.4;U-2197: 1.2
LSG1	FLJ11301	ENSG00000041802	Large 60S subunit nuclear export GTPase 1	3	194640788-194672477	Plasma proteins, Predicted intracellular proteins	Evidence at protein level	HPA037704, HPA037705	Approved		Supported	Nucleus<br>Nuclear bodies<br>Cytosol	Liver cancer:3.21e-7 (unfavourable)	Expressed in all	Expressed in all			testis: 24.8	Expressed in all
PARP3	ADPRT3, ADPRTL3, hPARP-3, IRT1, pADPRT-3	ENSG00000041880	Poly(ADP-ribose) polymerase family member 3	3	51942345-51948867	Enzymes, FDA approved drug targets, Predicted intracellular proteins	Evidence at protein level	HPA067657	Supported				Renal cancer:1.25e-8 (favourable), Breast cancer:6.39e-5 (favourable)	Expressed in all	Mixed			parathyroid gland: 53.0	Expressed in all
TNC	DFNA56, HXB, MGC167029, TN	ENSG00000041982	Tenascin C	9	115019578-115118257	Cancer-related genes, Disease related genes, Plasma proteins, Predicted intracellular proteins, Predicted secreted proteins	Evidence at protein level	CAB004592, HPA004823	Approved					Expressed in all	Tissue enhanced		appendix: 239.3;smooth muscle: 528.9	adipose tissue: 78.7	Cell line enhanced		BJ hTERT+: 628.6;hTEC/SVTERT24-B: 625.8;U-87 MG: 679.1;WM-115: 1198.9
THAP3		ENSG00000041988	THAP domain containing 3	1	6624866-6635586	Predicted intracellular proteins, Transcription factors	Evidence at protein level	HPA067114	Approved		Approved	Nucleus	Colorectal cancer:1.33e-4 (unfavourable)	Expressed in all	Expressed in all			ovary: 18.0	Expressed in all
FAM65C	C20orf175, C20orf176, dJ530I15.2, dJ530I15.3	ENSG00000042062	Family with sequence similarity 65 member C	20	50586108-50691528	Predicted intracellular proteins	Evidence at protein level	HPA051823, HPA054759	Uncertain		Approved	Nucleoplasm	Head and neck cancer:1.66e-5 (favourable)	Mixed	Mixed			endometrium: 18.2	Cell line enhanced		ASC diff: 24.7;HEL: 50.2;HSkMC: 24.1;K-562: 29.7
TDP1	FLJ11090, SCAN1	ENSG00000042088	Tyrosyl-DNA phosphodiesterase 1	14	89954939-90044768	Disease related genes, Predicted intracellular proteins	Evidence at protein level	HPA071317			Supported	Nucleus<br>Plasma membrane	Liver cancer:8.99e-5 (unfavourable)	Expressed in all	Mixed			testis: 40.6	Expressed in all
AIFM2	AMID, FLJ14497, PRG3	ENSG00000042286	Apoptosis inducing factor, mitochondria associated 2	10	70098223-70132934	Predicted intracellular proteins	Evidence at protein level	HPA028961, HPA042309	Approved		Approved	Cytosol	Endometrial cancer:2.80e-4 (favourable), Urothelial cancer:2.92e-4 (favourable)	Expressed in all	Tissue enhanced		adipose tissue: 42.7	thyroid gland: 17.9	Cell line enhanced		Hep G2: 113.7
C2orf83	DKFZp547H025	ENSG00000042304	Chromosome 2 open reading frame 83	2	227610090-227633320	Predicted intracellular proteins, Predicted membrane proteins	Evidence at transcript level	HPA030319	Approved					Not detected	Tissue enhanced		placenta: 2.9	testis: 0.9	Cell line enhanced		U-2197: 1.4
SPATA7	HSD3, LCA3	ENSG00000042317	Spermatogenesis associated 7	14	88384924-88470350	Disease related genes, Predicted intracellular proteins	Evidence at protein level	HPA038082, HPA038083	Enhanced		Approved	Nucleoplasm<br>Mitochondria<br>Cytosol	Renal cancer:2.50e-5 (favourable), Pancreatic cancer:4.16e-5 (favourable)	Expressed in all	Tissue enriched	5	testis: 102.9	thyroid gland: 20.1	Mixed
MED17	CRSP6, CRSP77, DRIP80, TRAP80	ENSG00000042429	Mediator complex subunit 17	11	93784227-93814963	Cancer-related genes, Disease related genes, Predicted intracellular proteins, Predicted membrane proteins	Evidence at protein level	HPA064236			Approved	Nucleoplasm<br>Vesicles	Liver cancer:4.04e-6 (unfavourable), Breast cancer:4.94e-4 (unfavourable)	Expressed in all	Mixed			spleen: 3.2	Mixed
RETSAT	FLJ20296	ENSG00000042445	Retinol saturase	2	85342088-85354620	Enzymes, Predicted membrane proteins, Predicted secreted proteins	Evidence at protein level	HPA007961, HPA046513	Uncertain		Approved	Nucleoli	Renal cancer:1.95e-10 (favourable), Liver cancer:4.23e-4 (favourable)	Expressed in all	Expressed in all			adipose tissue: 265.4	Expressed in all
CAPG	AFCP, MCP	ENSG00000042493	Capping actin protein, gelsolin like	2	85394748-85418432	Plasma proteins, Predicted intracellular proteins	Evidence at protein level	HPA018843, HPA019080, HPA019092	Enhanced		Enhanced	Nucleus	Liver cancer:3.22e-5 (unfavourable), Renal cancer:2.96e-4 (favourable)	Expressed in all	Expressed in all			parathyroid gland: 238.0	Cell line enhanced		CAPAN-2: 560.8;HMC-1: 788.5;SK-MEL-30: 524.4
AP2S1	CLAPS2, FBH3, FBHOk, HHC3	ENSG00000042753	Adaptor related protein complex 2 sigma 1 subunit	19	46838136-46850992	Disease related genes, Predicted intracellular proteins	Evidence at protein level						Renal cancer:1.48e-5 (unfavourable)	Expressed in all	Expressed in all			cerebral cortex: 114.5	Expressed in all
USH2A	RP39, USH2	ENSG00000042781	Usherin	1	215622894-216423396	Disease related genes, Predicted membrane proteins	Evidence at protein level							Not detected	Tissue enhanced		liver: 3.6;testis: 1.0	epididymis: 0.7	Not detected
ZPBP	SP38, ZPBP1	ENSG00000042813	Zona pellucida binding protein	7	49850421-50121329	Predicted intracellular proteins, Predicted secreted proteins	Evidence at protein level	HPA058673	Enhanced					Not detected	Tissue enriched	267	testis: 252.9	epididymis: 0.9	Not detected
TG	AITD3, TGN	ENSG00000042832	Thyroglobulin	8	132866958-133134903	Cancer-related genes, Disease related genes, Plasma proteins, Predicted intracellular proteins, Predicted secreted proteins	Evidence at protein level	CAB000077, HPA002740, CAB056155	Enhanced					Tissue enriched	Tissue enriched	1104	thyroid gland: 15620.0	gallbladder: 14.1	Cell line enhanced		HDLM-2: 1.9;Karpas-707: 4.0;PC-3: 2.6
ADAM28	ADAM23, eMDCII, MDC-Lm, MDC-Ls	ENSG00000042980	ADAM metallopeptidase domain 28	8	24294040-24359018	Plasma proteins, Predicted membrane proteins, Predicted secreted proteins, Transporters	Evidence at protein level	HPA074034	Enhanced		Approved	Plasma membrane<br>Mitochondria	Endometrial cancer:3.17e-4 (favourable)	Mixed	Tissue enhanced		epididymis: 435.5	stomach: 104.6	Cell line enriched	10	CAPAN-2: 24.6
BARX2		ENSG00000043039	BARX homeobox 2	11	129375940-129452279	Predicted intracellular proteins, Transcription factors	Evidence at protein level	CAB033311, HPA068414	Enhanced		Supported	Nucleoplasm<br>Cytosol	Urothelial cancer:3.06e-4 (unfavourable)	Mixed	Tissue enhanced		esophagus: 103.8;salivary gland: 60.3	fallopian tube: 28.0	Cell line enriched	5	HDLM-2: 158.6
DCUN1D1	DCUN1L1, RP42, SCCRO, SCRO, Tes3	ENSG00000043093	Defective in cullin neddylation 1 domain containing 1	3	182938074-182985953	Predicted intracellular proteins	Evidence at protein level	HPA035911	Uncertain		Approved	Nucleus<br>Cytosol		Expressed in all	Tissue enriched	13	testis: 391.8	thyroid gland: 29.4	Expressed in all
JADE2	JADE-2, KIAA0239, PHF15	ENSG00000043143	Jade family PHD finger 2	5	134524312-134583230	Enzymes, Predicted intracellular proteins	Evidence at protein level	HPA025959, HPA055789	Uncertain		Enhanced	Nucleoplasm	Renal cancer:5.36e-6 (favourable), Ovarian cancer:4.42e-4 (unfavourable)	Expressed in all	Expressed in all			parathyroid gland: 48.6	Mixed
ZIC2	HPE5	ENSG00000043355	Zic family member 2	13	99981772-99986773	Disease related genes, Plasma proteins, Predicted intracellular proteins, Transcription factors	Evidence at protein level	HPA055031			Supported	Nuclear bodies	Cervical cancer:2.64e-4 (favourable), Liver cancer:2.91e-4 (unfavourable)	Mixed	Tissue enriched	6	cerebral cortex: 7.3	testis: 1.2	Cell line enhanced		AF22: 84.4;HEK 293: 60.2;NTERA-2: 79.9;SCLC-21H: 209.9
LCP2	SLP-76, SLP76	ENSG00000043462	Lymphocyte cytosolic protein 2	5	170246237-170298227	Predicted intracellular proteins	Evidence at protein level	CAB004574, HPA036396, HPA036397	Enhanced				Renal cancer:6.22e-5 (unfavourable), Endometrial cancer:5.08e-4 (favourable)	Expressed in all	Expressed in all			spleen: 125.5	Cell line enhanced		HEL: 149.4;HL-60: 137.8;HMC-1: 372.4;MOLT-4: 84.0;U-937: 87.8
TRIT1	FLJ20061, IPT	ENSG00000043514	TRNA isopentenyltransferase 1	1	39841022-39883511	Enzymes, Predicted intracellular proteins	Evidence at protein level	HPA024174	Approved		Approved	Nucleoplasm<br>Cytosol	Renal cancer:7.08e-8 (unfavourable), Liver cancer:5.34e-6 (unfavourable), Endometrial cancer:8.80e-4 (unfavourable)	Expressed in all	Expressed in all			endometrium: 25.1	Expressed in all
ADRB1	ADRB1R	ENSG00000043591	Adrenoceptor beta 1	10	114044056-114046908	FDA approved drug targets, G-protein coupled receptors, Predicted membrane proteins, Transporters	Evidence at protein level	HPA067972	Enhanced					Tissue enriched	Tissue enhanced		placenta: 45.4	heart muscle: 10.8	Cell line enhanced		HDLM-2: 6.7;THP-1: 3.2;TIME: 5.0
GUCA2B		ENSG00000044012	Guanylate cyclase activator 2B	1	42153421-42155824	Plasma proteins, Predicted secreted proteins	Evidence at protein level							Tissue enhanced	Tissue enhanced		colon: 87.6;small intestine: 148.3	duodenum: 37.5	Group enriched	6	A549: 1.3;CACO-2: 3.2
CUL7	dJ20C7.5, KIAA0076	ENSG00000044090	Cullin 7	6	43037617-43053945	Disease related genes, Predicted intracellular proteins	Evidence at protein level	CAB015449, HPA030095, HPA030096	Approved				Renal cancer:2.19e-4 (unfavourable)	Expressed in all	Expressed in all			fallopian tube: 26.3	Expressed in all
CTNNA1	CAP102	ENSG00000044115	Catenin alpha 1	5	138610967-138935034	Disease related genes, Plasma proteins, Predicted intracellular proteins	Evidence at protein level	CAB021089, HPA046119, HPA063535	Approved		Enhanced	Plasma membrane<br>Cell Junctions	Renal cancer:7.34e-7 (favourable), Pancreatic cancer:8.02e-4 (unfavourable)	Expressed in all	Expressed in all			parathyroid gland: 217.1	Mixed
PHKA2	PHK, PYK	ENSG00000044446	Phosphorylase kinase regulatory subunit alpha 2	X	18892300-18984598	Disease related genes, Predicted intracellular proteins	Evidence at protein level	HPA002912	Approved		Approved	Nucleoplasm	Liver cancer:1.25e-5 (unfavourable), Renal cancer:1.55e-5 (unfavourable), Urothelial cancer:2.96e-5 (favourable), Pancreatic cancer:7.68e-4 (favourable)	Expressed in all	Expressed in all			ovary: 18.5	Expressed in all
CNTLN	bA340N12.1, C9orf101, C9orf39, FLJ20276	ENSG00000044459	Centlein	9	17134982-17503923	Predicted intracellular proteins	Evidence at protein level	HPA007201, HPA036728, HPA036729	Uncertain		Approved	Nucleoplasm<br>Centrosome<br>Cytosol		Mixed	Mixed			endometrium: 11.8	Cell line enhanced		HEL: 31.6
EPHA3	ETK, ETK1, HEK, HEK4, TYRO4	ENSG00000044524	EPH receptor A3	3	89107524-89482134	Cancer-related genes, Disease related genes, Enzymes, Potential drug targets, Predicted membrane proteins, Predicted secreted proteins	Evidence at protein level	CAB010462	Approved		Uncertain	Nucleoplasm<br>Golgi apparatus<br>Cytosol	Renal cancer:3.28e-7 (unfavourable)	Mixed	Tissue enhanced		prostate: 51.9	gallbladder: 29.8	Cell line enriched	7	AF22: 192.5
HSPA5	BiP, GRP78	ENSG00000044574	Heat shock protein family A (Hsp70) member 5	9	125234853-125241330	Disease related genes, Plasma proteins, Predicted secreted proteins	Evidence at protein level	CAB005221, HPA038845, HPA038846	Enhanced		Approved	Cytosol	Renal cancer:3.05e-4 (unfavourable)	Expressed in all	Expressed in all			thyroid gland: 968.4	Expressed in all
DSG2	CDHF5	ENSG00000046604	Desmoglein 2	18	31498043-31549008	Disease related genes, Plasma proteins, Predicted membrane proteins, Predicted secreted proteins	Evidence at protein level	HPA004896, CAB025122	Enhanced		Enhanced	Plasma membrane<br>Cell Junctions	Renal cancer:3.14e-10 (favourable), Pancreatic cancer:4.94e-5 (unfavourable), Lung cancer:2.43e-4 (unfavourable), Head and neck cancer:5.63e-4 (unfavourable), Colorectal cancer:7.81e-4 (favourable), Cervical cancer:8.22e-4 (unfavourable)	Expressed in all	Tissue enhanced		parathyroid gland: 251.3	rectum: 106.9	Cell line enhanced		HaCaT: 233.0;hTERT-HME1: 159.3
GEMIN8	FAM51A1, FLJ20514	ENSG00000046647	Gem nuclear organelle associated protein 8	X	14008279-14029893	Predicted intracellular proteins	Evidence at protein level	HPA028613	Uncertain		Supported	Nucleoplasm<br>Cytosol	Urothelial cancer:7.73e-5 (favourable), Liver cancer:7.78e-5 (unfavourable)	Expressed in all	Expressed in all			fallopian tube: 31.7	Expressed in all
OFD1	71-7A, CXorf5, JBTS10, RP23	ENSG00000046651	OFD1, centriole and centriolar satellite protein	X	13734745-13769353	Disease related genes, Plasma proteins, Predicted intracellular proteins	Evidence at protein level	HPA031102, HPA031103, HPA031104	Approved		Supported	Microtubules	Urothelial cancer:2.76e-7 (favourable), Renal cancer:1.63e-4 (unfavourable), Cervical cancer:9.62e-4 (favourable)	Expressed in all	Expressed in all			parathyroid gland: 34.7	Expressed in all
GPM6B	M6B, MGC17150, MGC54284	ENSG00000046653	Glycoprotein M6B	X	13771031-13938638	Predicted membrane proteins	Evidence at protein level	HPA002913	Approved				Ovarian cancer:2.67e-4 (favourable)	Group enriched	Tissue enriched	17	cerebral cortex: 835.8	seminal vesicle: 48.6	Cell line enhanced		AF22: 147.7;AN3-CA: 138.3;HSkMC: 79.6;SK-MEL-30: 117.9
MAGEC2	CT10, HCA587, MAGE-C2, MAGEE1	ENSG00000046774	MAGE family member C2	X	142202345-142205290	Cancer-related genes, Predicted intracellular proteins	Evidence at protein level	HPA062230	Enhanced		Supported	Nucleus<br>Nucleoli<br>Cytosol		Tissue enhanced	Tissue enriched	369	testis: 36.8	all non-specific tissues: 0.0	Group enriched	7	K-562: 78.0;U-266/84: 69.6
PREX2	DEP.2, DEPDC2, FLJ12987, P-REX2, PPP1R129	ENSG00000046889	Phosphatidylinositol-3,4,5-trisphosphate dependent Rac exchange factor 2	8	67952118-68237030	Cancer-related genes, Plasma proteins, Predicted intracellular proteins	Evidence at protein level	HPA015234, HPA075956	Enhanced		Approved	Endoplasmic reticulum	Renal cancer:1.61e-7 (unfavourable)	Mixed	Mixed			cerebral cortex: 11.9	Cell line enhanced		AF22: 13.9;HUVEC TERT2: 16.1;NTERA-2: 12.2;RH-30: 5.3
WDR37	KIAA0982	ENSG00000047056	WD repeat domain 37	10	1049538-1132297	Predicted intracellular proteins	Evidence at protein level	HPA037376, HPA037565	Enhanced		Uncertain	Intermediate filaments<br>Centrosome<br>Cytosol	Pancreatic cancer:1.46e-6 (favourable), Thyroid cancer:1.34e-5 (unfavourable), Head and neck cancer:1.75e-5 (favourable)	Expressed in all	Expressed in all			testis: 36.4	Expressed in all
YTHDC2	DKFZp564A186, FLJ10053, FLJ2194	ENSG00000047188	YTH domain containing 2	5	113513683-113595285	Enzymes, Predicted intracellular proteins	Evidence at protein level	HPA037364, HPA072678	Approved		Approved	Nucleoplasm<br>Nuclear bodies<br>Cytoplasmic bodies	Colorectal cancer:1.82e-5 (favourable)	Expressed in all	Expressed in all			parathyroid gland: 37.0	Expressed in all
CTPS2		ENSG00000047230	CTP synthase 2	X	16588003-16712936	Enzymes, Predicted intracellular proteins	Evidence at protein level	HPA017437	Uncertain		Approved	Nucleoplasm<br>Cytosol	Liver cancer:2.37e-5 (unfavourable), Urothelial cancer:4.56e-4 (favourable)	Expressed in all	Expressed in all			parathyroid gland: 27.4	Mixed
ATP6V1H	CGI-11, SFD, SFDalpha, SFDbeta, VMA13	ENSG00000047249	ATPase H+ transporting V1 subunit H	8	53715557-53843558	Predicted intracellular proteins, Transporters	Evidence at protein level	CAB009532, HPA023421	Approved		Approved	Actin filaments<br>Cytosol	Renal cancer:1.46e-7 (favourable), Liver cancer:7.81e-4 (unfavourable)	Expressed in all	Expressed in all			cerebral cortex: 126.6	Expressed in all
POLR2B	RPB2	ENSG00000047315	RNA polymerase II subunit B	4	56977722-57031168	Enzymes, Plasma proteins, Predicted intracellular proteins, RNA polymerase related proteins	Evidence at protein level	HPA037506	Supported		Supported	Nucleoplasm	Renal cancer:7.17e-4 (favourable)	Expressed in all	Expressed in all			parathyroid gland: 86.2	Expressed in all
FAM214A	FLJ10980, KIAA1370	ENSG00000047346	Family with sequence similarity 214 member A	15	52581317-52709817	Predicted intracellular proteins	Evidence at protein level	HPA039369, HPA040180	Approved		Approved	Nucleoplasm	Endometrial cancer:7.27e-6 (favourable), Lung cancer:8.68e-4 (favourable)	Expressed in all	Expressed in all			parathyroid gland: 57.9	Expressed in all
ARAP2	CENTD1, PARX	ENSG00000047365	ArfGAP with RhoGAP domain, ankyrin repeat and PH domain 2	4	35948221-36244509	Predicted intracellular proteins	Evidence at protein level	HPA035925	Approved		Approved	Actin filaments<br>Focal adhesion sites		Expressed in all	Mixed			thyroid gland: 39.1	Mixed
TPR		ENSG00000047410	Translocated promoter region, nuclear basket protein	1	186311652-186375693	Cancer-related genes, Disease related genes, Plasma proteins, Potential drug targets, Predicted intracellular proteins, Transporters	Evidence at protein level	HPA019661, HPA019663, HPA024336	Enhanced		Enhanced	Nuclear membrane	Liver cancer:1.06e-4 (unfavourable), Head and neck cancer:4.71e-4 (favourable)	Expressed in all	Expressed in all			testis: 79.0	Expressed in all
CP		ENSG00000047457	Ceruloplasmin	3	149162410-149222055	Cancer-related genes, Candidate cardiovascular disease genes, Disease related genes, Enzymes, Plasma proteins, Potential drug targets, Predicted intracellular proteins, Predicted secreted proteins	Evidence at protein level	HPA001834, CAB008591	Supported				Renal cancer:1.14e-7 (unfavourable)	Tissue enhanced	Tissue enriched	9	liver: 916.0	cervix, uterine: 99.1	Cell line enriched	12	EFO-21: 273.0
KIAA0556	JBTS26	ENSG00000047578	KIAA0556	16	27550133-27780369	Disease related genes, Predicted intracellular proteins	Evidence at protein level	HPA035089, HPA035090	Enhanced		Approved	Nuclear speckles<br>Plasma membrane	Head and neck cancer:3.00e-4 (favourable)	Expressed in all	Tissue enhanced		fallopian tube: 47.6	thyroid gland: 26.7	Expressed in all
DTNBP1	BLOC1S8, DBND, Dysbindin, HPS7, My031	ENSG00000047579	Dystrobrevin binding protein 1	6	15522801-15663058	Disease related genes, Predicted intracellular proteins	Evidence at protein level	HPA028053, HPA029615, HPA029616	Enhanced		Supported	Microtubules<br>Midbody	Lung cancer:6.34e-5 (favourable), Cervical cancer:2.82e-4 (favourable), Liver cancer:8.72e-4 (unfavourable)	Expressed in all	Expressed in all			lymph node: 32.7	Expressed in all
XK	Kx, NA, NAC, X1k, XKR1	ENSG00000047597	X-linked Kx blood group	X	37685759-37732130	Blood group antigen proteins, Disease related genes, Potential drug targets, Predicted membrane proteins, Transporters	Evidence at protein level	HPA019036	Approved		Approved	Nucleoplasm<br>Vesicles<br>Mitochondria		Mixed	Mixed			rectum: 12.1	Cell line enhanced		HEL: 39.5;K-562: 25.8
ANO2	C12orf3, TMEM16B	ENSG00000047617	Anoctamin 2	12	5531869-5946232	Predicted intracellular proteins, Predicted membrane proteins, Transporters	Evidence at protein level	HPA036276, HPA057499	Supported		Supported	Nucleoplasm<br>Plasma membrane		Tissue enhanced	Tissue enhanced		testis: 17.8	placenta: 5.9	Cell line enhanced		BJ hTERT+: 7.8;HUVEC TERT2: 7.9;U-2 OS: 25.6
C12orf4		ENSG00000047621	Chromosome 12 open reading frame 4	12	4487728-4538508	Predicted intracellular proteins	Evidence at protein level	HPA037871	Uncertain		Approved	Nuclear bodies		Expressed in all	Mixed			testis: 16.9	Expressed in all
SCML1		ENSG00000047634	Sex comb on midleg-like 1 (Drosophila)	X	17737449-17754988	Predicted intracellular proteins	Evidence at protein level	HPA035270, HPA035271, HPA061397	Enhanced		Approved	Nucleus		Expressed in all	Expressed in all			testis: 54.2	Cell line enhanced		U-2197: 82.3
WWC3	BM042, KIAA1280	ENSG00000047644	WWC family member 3	X	10015562-10144478	Predicted intracellular proteins	Evidence at protein level	HPA039814	Uncertain		Approved	Actin filaments<br>Cytosol	Renal cancer:1.06e-5 (unfavourable), Colorectal cancer:1.31e-4 (unfavourable)	Expressed in all	Expressed in all			seminal vesicle: 39.8	Cell line enhanced		T-47d: 129.2
ARHGAP6	rhoGAPX-1	ENSG00000047648	Rho GTPase activating protein 6	X	11137543-11665701	Plasma proteins, Predicted intracellular proteins, Predicted secreted proteins	Evidence at protein level	HPA036779, HPA064390	Enhanced				Renal cancer:1.55e-8 (favourable)	Tissue enhanced	Tissue enhanced		prostate: 44.3;seminal vesicle: 43.3	thyroid gland: 42.4	Cell line enhanced		ASC TERT1: 23.8;HEL: 32.1;HMC-1: 21.3;HSkMC: 24.5;K-562: 23.6
FAM184B	KIAA1276	ENSG00000047662	Family with sequence similarity 184 member B	4	17629306-17781512	Predicted intracellular proteins	Evidence at protein level	HPA044119, HPA048458	Enhanced					Mixed	Group enriched	6	cerebral cortex: 2.6;skeletal muscle: 1.4	kidney,parathyroid gland,skin: 0.3	Cell line enhanced		SCLC-21H: 2.5
MAP4		ENSG00000047849	Microtubule associated protein 4	3	47850690-48089272	FDA approved drug targets, Plasma proteins, Predicted intracellular proteins	Evidence at protein level	HPA038149, HPA038150	Enhanced		Supported	Plasma membrane<br>Microtubules<br>Cytosol	Liver cancer:1.82e-4 (unfavourable)	Expressed in all	Expressed in all			cerebral cortex: 241.9	Expressed in all
GOPC	CAL, dJ94G16.2, FIG, GOPC1, PIST	ENSG00000047932	Golgi associated PDZ and coiled-coil motif containing	6	117560269-117602542	Cancer-related genes, Disease related genes, Predicted intracellular proteins	Evidence at protein level	HPA019477, HPA024018	Approved		Enhanced	Golgi apparatus<br>Cytosol		Expressed in all	Expressed in all			parathyroid gland: 47.9	Expressed in all
ROS1	c-ros-1, MCF3, ROS	ENSG00000047936	ROS proto-oncogene 1, receptor tyrosine kinase	6	117288300-117425855	Cancer-related genes, Disease related genes, Enzymes, Potential drug targets, Predicted intracellular proteins, Predicted membrane proteins	Evidence at protein level	HPA049098, HPA072424	Uncertain		Approved	Vesicles		Tissue enriched	Group enriched	18	epididymis: 70.9;lung: 47.2	seminal vesicle: 3.2	Cell line enhanced		HSkMC: 7.5;hTCEpi: 15.7;LHCN-M2: 12.7
USP28	KIAA1515	ENSG00000048028	Ubiquitin specific peptidase 28	11	113797874-113875570	Enzymes, Predicted intracellular proteins	Evidence at protein level	HPA006778, HPA006779	Enhanced		Supported	Nucleoplasm<br>Nuclear bodies		Expressed in all	Expressed in all			heart muscle: 40.2	Expressed in all
HDAC9	HD7, HDAC, HDAC7B, KIAA0744, MITR	ENSG00000048052	Histone deacetylase 9	7	18086949-19002416	Disease related genes, Enzymes, FDA approved drug targets, Plasma proteins, Predicted intracellular proteins	Evidence at protein level	HPA028926	Uncertain		Approved	Nucleoplasm		Mixed	Mixed			spleen: 24.6	Cell line enhanced		HAP1: 176.1;SH-SY5Y: 71.2
TSPAN17	FBX23, FBXO23, TM4SF17	ENSG00000048140	Tetraspanin 17	5	176647387-176659054	Predicted membrane proteins	Evidence at transcript level	HPA030447			Approved	Nucleoplasm		Expressed in all	Expressed in all			bone marrow: 34.7	Expressed in all
NOP16	HSPC111, HSPC185, LOC51491	ENSG00000048162	NOP16 nucleolar protein	5	176383938-176388975	Predicted intracellular proteins	Evidence at protein level	HPA036506, HPA058147	Approved		Enhanced	Nucleoli	Renal cancer:5.75e-6 (unfavourable), Liver cancer:5.14e-4 (unfavourable)	Expressed in all	Expressed in all			appendix: 26.1	Expressed in all
CC2D2A	JBTS9, KIAA1345, MKS6	ENSG00000048342	Coiled-coil and C2 domain containing 2A	4	15469865-15601557	Disease related genes, Predicted intracellular proteins	Evidence at protein level	HPA044124	Approved				Renal cancer:3.42e-9 (favourable), Stomach cancer:4.43e-4 (unfavourable)	Expressed in all	Tissue enhanced		fallopian tube: 53.9	kidney: 20.8	Mixed
RRM2B	p53R2	ENSG00000048392	Ribonucleotide reductase regulatory TP53 inducible subunit M2B	8	102204502-102239118	Disease related genes, Enzymes, FDA approved drug targets, Predicted intracellular proteins, Predicted membrane proteins	Evidence at protein level	CAB006854, HPA028812	Approved		Supported	Nucleoplasm<br>Cytosol		Expressed in all	Expressed in all			parathyroid gland: 75.1	Expressed in all
ZNF800		ENSG00000048405	Zinc finger protein 800	7	127346790-127431924	Predicted intracellular proteins, Transcription factors	Evidence at protein level	HPA023090, HPA052194	Approved		Supported	Nucleoli<br>Cytosol		Expressed in all	Expressed in all			bone marrow: 47.9	Expressed in all
TNFRSF17	BCM, BCMA, CD269, TNFRSF13A	ENSG00000048462	TNF receptor superfamily member 17	16	11965107-11968068	Cancer-related genes, CD markers, Disease related genes, Predicted intracellular proteins, Predicted membrane proteins	Evidence at protein level						Head and neck cancer:1.58e-6 (favourable), Breast cancer:1.35e-5 (favourable)	Mixed	Tissue enhanced		tonsil: 36.7	lymph node: 30.8	Group enriched	7	Karpas-707: 114.0;RPMI-8226: 179.8;U-266/70: 561.8;U-266/84: 274.9
SNX29	FLJ12363, RUNDC2A	ENSG00000048471	Sorting nexin 29	16	11976737-12574289	Predicted intracellular proteins	Evidence at protein level	HPA008889	Approved				Renal cancer:1.38e-7 (favourable), Urothelial cancer:1.03e-4 (unfavourable)	Expressed in all	Mixed			parathyroid gland: 39.7	Mixed
LMO3	DAT1, RBTNL2, Rhom-3	ENSG00000048540	LIM domain only 3	12	16548373-16610594	Predicted intracellular proteins	Evidence at protein level						Endometrial cancer:1.10e-7 (unfavourable)	Tissue enhanced	Tissue enhanced		cerebral cortex: 190.9	thyroid gland: 67.7	Group enriched	6	ASC diff: 157.0;LHCN-M2: 88.8
MRPS10	FLJ10567	ENSG00000048544	Mitochondrial ribosomal protein S10	6	42206801-42217865	Predicted intracellular proteins, Ribosomal proteins	Evidence at protein level	HPA029133, HPA029134	Enhanced		Approved	Actin filaments<br>Mitochondria		Expressed in all	Expressed in all			esophagus: 41.8	Expressed in all
GUCA1A	C6orf131, COD3, CORD14, dJ139D8.6, GCAP, GCAP1, GUCA, GUCA1	ENSG00000048545	Guanylate cyclase activator 1A	6	42155406-42180056	Disease related genes, Predicted intracellular proteins	Evidence at protein level	HPA005561	Supported	Approved	Uncertain	Plasma membrane		Tissue enriched	Tissue enriched	19	testis: 30.0	cerebral cortex: 1.5	Group enriched	8	NTERA-2: 3.6;SH-SY5Y: 4.7
RSF1	HBXAP, p325, RSF-1, XAP8	ENSG00000048649	Remodeling and spacing factor 1	11	77659996-77821017	Predicted intracellular proteins, Predicted secreted proteins	Evidence at protein level	CAB022626, HPA046129, HPA057547, HPA064567	Enhanced		Enhanced	Nucleoplasm	Pancreatic cancer:1.61e-4 (unfavourable), Renal cancer:5.94e-4 (favourable)	Expressed in all	Expressed in all			testis: 44.2	Expressed in all
VPS13D	FLJ10619, KIAA0453	ENSG00000048707	Vacuolar protein sorting 13 homolog D	1	12230067-12512047	Predicted intracellular proteins	Evidence at protein level	HPA027332, HPA051621	Uncertain		Approved	Nucleoplasm<br>Vesicles<br>Cytosol	Renal cancer:7.42e-12 (favourable)	Expressed in all	Expressed in all			parathyroid gland: 29.5	Expressed in all
CELF2	BRUNOL3, CUGBP2, Etr-3, NAPOR-2	ENSG00000048740	CUGBP Elav-like family member 2	10	10798397-11336675	Predicted intracellular proteins	Evidence at protein level	CAB016395, HPA035813, HPA065098	Enhanced		Uncertain	Nucleoplasm<br>Microtubules<br>Cytokinetic bridge	Head and neck cancer:7.61e-4 (favourable)	Expressed in all	Mixed			cerebral cortex: 77.8	Cell line enhanced		HEL: 179.2;HMC-1: 163.9
FAM120A	C9orf10, KIAA0183, OSSA	ENSG00000048828	Family with sequence similarity 120A	9	93451722-93566107	Plasma proteins, Predicted intracellular proteins	Evidence at protein level	HPA019734, HPA055800	Approved		Enhanced	Cytosol	Renal cancer:1.08e-7 (favourable), Endometrial cancer:5.03e-4 (favourable)	Expressed in all	Expressed in all			parathyroid gland: 167.1	Expressed in all
R3HDM1	KIAA0029, R3HDM	ENSG00000048991	R3H domain containing 1	2	135531455-135725270	Predicted intracellular proteins	Evidence at protein level	HPA030936			Approved	Nucleoplasm<br>Cytosol	Renal cancer:5.83e-7 (unfavourable), Lung cancer:8.02e-4 (unfavourable)	Expressed in all	Expressed in all			cerebral cortex: 82.3	Expressed in all
COL9A2	EDM2, MED	ENSG00000049089	Collagen type IX alpha 2 chain	1	40300487-40317816	Disease related genes, Plasma proteins, Predicted intracellular proteins, Predicted secreted proteins	Evidence at protein level	HPA056316, HPA075286	Approved		Approved	Nucleus<br>Vesicles	Endometrial cancer:5.13e-4 (unfavourable)	Expressed in all	Tissue enhanced		parathyroid gland: 53.4	seminal vesicle: 32.4	Cell line enhanced		HDLM-2: 91.5;HMC-1: 79.4;THP-1: 69.5
KITLG	FPH2, Kitl, KL-1, MGF, SCF, SF	ENSG00000049130	KIT ligand	12	88492793-88580851	Cancer-related genes, Disease related genes, Plasma proteins, Predicted intracellular proteins, Predicted membrane proteins, RAS pathway related proteins	Evidence at protein level	HPA070395	Approved		Approved	Vesicles	Renal cancer:5.81e-7 (favourable), Liver cancer:4.01e-4 (unfavourable)	Expressed in all	Mixed			lung: 23.5	Cell line enhanced		CACO-2: 199.5
ERCC8	CKN1, CSA	ENSG00000049167	ERCC excision repair 8, CSA ubiquitin ligase complex subunit	5	60873831-60945073	Disease related genes, Predicted intracellular proteins	Evidence at protein level	HPA029328			Approved	Nuclear speckles		Expressed in all	Mixed			testis: 12.9	Expressed in all
ADAMTS6	ADAM-TS6	ENSG00000049192	ADAM metallopeptidase with thrombospondin type 1 motif 6	5	65148736-65481920	Cancer-related genes, Predicted secreted proteins	Evidence at protein level	HPA043441	Enhanced					Mixed	Tissue enhanced		placenta: 2.7	gallbladder: 2.3	Cell line enhanced		HBF TERT88: 13.0;hTEC/SVTERT24-B: 12.5;TIME: 11.8;U-2197: 15.1
H6PD	GDH	ENSG00000049239	Hexose-6-phosphate dehydrogenase/glucose 1-dehydrogenase	1	9234775-9271337	Disease related genes, Enzymes, Plasma proteins, Potential drug targets, Predicted secreted proteins	Evidence at protein level	HPA004824, HPA005440	Approved		Uncertain	Cytosol		Expressed in all	Expressed in all			ovary: 42.8	Mixed
VAMP3	CEB	ENSG00000049245	Vesicle associated membrane protein 3	1	7771269-7781432	Cancer-related genes, Predicted membrane proteins	Evidence at protein level						Renal cancer:2.36e-4 (favourable)	Expressed in all	Expressed in all			lung: 135.3	Expressed in all
PER3		ENSG00000049246	Period circadian clock 3	1	7784320-7845177	Disease related genes, Predicted intracellular proteins	Evidence at protein level	HPA019530	Approved		Uncertain	Cytosol	Renal cancer:2.20e-5 (favourable), Head and neck cancer:1.34e-4 (favourable), Cervical cancer:7.14e-4 (favourable)	Expressed in all	Mixed			thyroid gland: 39.2	Mixed
UTS2	PRO1068, U-II, UCN2, UII	ENSG00000049247	Urotensin 2	1	7843083-7853512	Predicted intracellular proteins, Predicted secreted proteins	Evidence at protein level	HPA017000	Uncertain					Mixed	Tissue enhanced		adrenal gland: 3.9	bone marrow,lymph node: 1.9	Group enriched	17	CACO-2: 17.2;HEL: 6.6;HMC-1: 5.3;THP-1: 17.9
TNFRSF9	4-1BB, CD137, ILA	ENSG00000049249	TNF receptor superfamily member 9	1	7915894-7943165	Cancer-related genes, CD markers, Predicted membrane proteins	Evidence at protein level	HPA071425			Approved	Nucleoli<br>Plasma membrane	Renal cancer:2.69e-8 (unfavourable)	Mixed	Tissue enhanced		lymph node: 11.1;tonsil: 7.0	appendix: 5.2	Cell line enriched	8	HDLM-2: 92.4
EPN3	FLJ20778, MGC129899	ENSG00000049283	Epsin 3	17	50532543-50543750	Predicted intracellular proteins	Evidence at protein level	HPA055546, HPA063224	Approved		Supported	Nucleoplasm<br>Vesicles	Renal cancer:1.53e-5 (favourable)	Mixed	Mixed			stomach: 27.5	Cell line enhanced		HaCaT: 24.3;HBEC3-KT: 27.4;MCF7: 48.0;RT4: 38.6;T-47d: 51.4
LTBP1		ENSG00000049323	Latent transforming growth factor beta binding protein 1	2	32946972-33399509	Plasma proteins, Predicted intracellular proteins, Predicted secreted proteins	Evidence at protein level	HPA005707, CAB025428	Approved		Approved	Cytosol	Renal cancer:7.79e-6 (unfavourable), Urothelial cancer:1.62e-4 (unfavourable)	Expressed in all	Expressed in all			cervix, uterine: 261.1	Cell line enhanced		ASC TERT1: 399.0;U-87 MG: 250.3
RCN1	FLJ37041, PIG20, Rcal, RCN	ENSG00000049449	Reticulocalbin 1	11	31812391-32105755	Predicted intracellular proteins, Predicted secreted proteins	Evidence at protein level	HPA038474, HPA062104	Approved		Enhanced	Endoplasmic reticulum	Renal cancer:2.70e-13 (unfavourable), Lung cancer:7.13e-6 (unfavourable)	Expressed in all	Expressed in all			epididymis: 470.5	Mixed
ELN	SVAS, WBS, WS	ENSG00000049540	Elastin	7	74027789-74069907	Cancer-related genes, Disease related genes, Plasma proteins, Predicted secreted proteins	Evidence at protein level	CAB010750, HPA018111, HPA056941	Supported		Approved	Plasma membrane	Thyroid cancer:6.29e-4 (unfavourable)	Expressed in all	Mixed			smooth muscle: 125.8	Cell line enhanced		BJ: 121.3;fHDF/TERT166: 160.9;U-2197: 748.2
RFC2	A1, RFC40	ENSG00000049541	Replication factor C subunit 2	7	74231499-74254458	Disease related genes, Plasma proteins, Predicted intracellular proteins	Evidence at protein level	HPA029493	Approved		Supported	Nucleoplasm<br>Golgi apparatus	Renal cancer:2.09e-7 (unfavourable), Liver cancer:6.35e-4 (unfavourable), Cervical cancer:9.91e-4 (favourable)	Expressed in all	Expressed in all			tonsil: 28.1	Expressed in all
ARID1B	6A3-5, BAF250b, DAN15, ELD/OSA1, KIAA1235, p250R	ENSG00000049618	AT-rich interaction domain 1B	6	156777374-157210779	Cancer-related genes, Disease related genes, Predicted intracellular proteins, Transcription factors	Evidence at protein level	HPA016511, HPA075291	Approved		Supported	Nucleoplasm	Breast cancer:1.04e-4 (unfavourable), Ovarian cancer:4.16e-4 (unfavourable)	Expressed in all	Expressed in all			parathyroid gland: 71.2	Expressed in all
CLPTM1L	CRR9, FLJ14400	ENSG00000049656	CLPTM1 like	5	1317744-1345099	Predicted membrane proteins	Evidence at protein level	HPA014791	Approved		Approved	Endoplasmic reticulum	Liver cancer:3.75e-4 (unfavourable)	Expressed in all	Expressed in all			testis: 54.1	Expressed in all
NEDD4L	KIAA0439, NEDD4-2, RSP5	ENSG00000049759	Neural precursor cell expressed, developmentally down-regulated 4-like, E3 ubiquitin protein ligase	18	58044367-58401540	Cancer-related genes, Disease related genes, Enzymes, Potential drug targets, Predicted intracellular proteins	Evidence at protein level	HPA024618, HPA064730	Approved		Approved	Focal adhesion sites	Renal cancer:6.55e-15 (favourable)	Expressed in all	Expressed in all			prostate: 71.5	Mixed
FOXP3	AIID, DIETER, IPEX, JM2, PIDX, SCURFIN, XPID	ENSG00000049768	Forkhead box P3	X	49250436-49264826	Disease related genes, Predicted intracellular proteins, Transcription factors	Evidence at protein level	CAB026301, HPA045943	Enhanced		Supported	Nucleoplasm	Cervical cancer:1.91e-4 (favourable), Head and neck cancer:4.90e-4 (favourable), Endometrial cancer:7.02e-4 (favourable)	Mixed	Tissue enhanced		appendix: 8.7	lymph node: 6.0	Cell line enhanced		MCF7: 2.8;SiHa: 2.3
PPP1R3F	Hb2E	ENSG00000049769	Protein phosphatase 1 regulatory subunit 3F	X	49269843-49301461	Predicted intracellular proteins, Predicted membrane proteins	Evidence at protein level	HPA000244, HPA000918	Approved		Approved	Nucleoplasm	Pancreatic cancer:1.85e-6 (favourable)	Expressed in all	Tissue enhanced		cerebral cortex: 26.8	epididymis: 14.6	Mixed
HEXB		ENSG00000049860	Hexosaminidase subunit beta	5	74640023-74722647	Disease related genes, Enzymes, Plasma proteins, Potential drug targets, Predicted intracellular proteins, Predicted secreted proteins	Evidence at protein level	HPA055409, HPA056010	Enhanced				Liver cancer:3.36e-8 (unfavourable)	Expressed in all	Expressed in all			placenta: 440.8	Mixed
PTCD2	FLJ12598	ENSG00000049883	Pentatricopeptide repeat domain 2	5	72320367-72368395	Predicted intracellular proteins	Evidence at protein level	HPA043686	Approved					Expressed in all	Mixed			parathyroid gland: 6.9	Expressed in all
KIAA2022	KIDLIA, MRX98, XPN	ENSG00000050030	KIAA2022	X	74732849-74925485	Disease related genes, Predicted intracellular proteins	Evidence at transcript level	HPA000407	Uncertain		Uncertain	Nucleoplasm<br>Midbody		Mixed	Tissue enhanced		cerebral cortex: 5.4;parathyroid gland: 5.3	prostate: 1.9	Group enriched	6	HAP1: 5.0;Karpas-707: 5.9;SiHa: 6.2
JKAMP	C14orf100, CDA06, HSPC213, HSPC327, JAMP	ENSG00000050130	JNK1/MAPK8-associated membrane protein	14	59484443-59505410	Cancer-related genes, Predicted membrane proteins	Evidence at protein level	HPA031172, HPA071650	Supported		Approved	Nucleoplasm<br>Vesicles	Liver cancer:3.09e-6 (unfavourable), Renal cancer:1.36e-4 (favourable)	Expressed in all	Expressed in all			parathyroid gland: 76.2	Expressed in all
DKK3	REIC, RIG	ENSG00000050165	Dickkopf WNT signaling pathway inhibitor 3	11	11963106-12009769	Plasma proteins, Predicted secreted proteins	Evidence at protein level	HPA011868, CAB024949	Approved		Approved	Vesicles	Renal cancer:6.31e-5 (unfavourable)	Expressed in all	Tissue enhanced		cerebral cortex: 373.5;heart muscle: 805.5	cervix, uterine: 138.8	Cell line enhanced		BJ: 355.1;BJ hTERT+: 524.6;fHDF/TERT166: 475.8;TIME: 285.3
ARHGEF5	GEF5, P60, TIM, TIM1	ENSG00000050327	Rho guanine nucleotide exchange factor 5	7	144355288-144380632	Predicted intracellular proteins	Evidence at protein level	HPA020980, HPA029504, HPA044188, HPA045619, HPA045699	Enhanced		Approved	Nucleoplasm<br>Plasma membrane<br>Cytosol	Renal cancer:3.28e-7 (favourable)	Mixed	Mixed			thyroid gland: 42.8	Cell line enhanced		A-431: 46.6
NFE2L3	Nrf3	ENSG00000050344	Nuclear factor, erythroid 2 like 3	7	26152240-26187125	Plasma proteins, Predicted intracellular proteins, Predicted secreted proteins, Transcription factors	Evidence at protein level	HPA055889	Enhanced		Approved	Nucleoplasm<br>Vesicles	Renal cancer:7.58e-12 (unfavourable), Pancreatic cancer:6.62e-5 (unfavourable), Stomach cancer:2.14e-4 (favourable)	Expressed in all	Tissue enhanced		placenta: 50.3	appendix: 14.3	Cell line enhanced		BEWO: 132.0;NTERA-2: 115.5
MCUR1	C6orf79, CCDC90A, FLJ20958	ENSG00000050393	Mitochondrial calcium uniporter regulator 1	6	13786557-13814568	Predicted intracellular proteins, Predicted membrane proteins	Evidence at protein level						Renal cancer:3.32e-4 (favourable), Ovarian cancer:5.51e-4 (favourable)	Expressed in all	Expressed in all			thyroid gland: 26.9	Expressed in all
LIMA1	EPLIN	ENSG00000050405	LIM domain and actin binding 1	12	50175788-50283546	Predicted intracellular proteins	Evidence at protein level	HPA023871, HPA052645	Enhanced		Enhanced	Plasma membrane<br>Actin filaments<br>Focal adhesion sites<br>Cytosol	Head and neck cancer:1.76e-6 (unfavourable), Renal cancer:2.79e-4 (favourable)	Expressed in all	Expressed in all			rectum: 143.8	Expressed in all
LETMD1	HCCR, HCCR-1, HCCR-2, HCCR1, HCCR2	ENSG00000050426	LETM1 domain containing 1	12	51047962-51060424	Predicted intracellular proteins, Predicted membrane proteins	Evidence at protein level	HPA074361			Supported	Nucleoplasm<br>Mitochondria	Urothelial cancer:3.16e-4 (favourable), Renal cancer:3.26e-4 (favourable)	Expressed in all	Expressed in all			thyroid gland: 61.7	Expressed in all
SLC4A8	NBC3	ENSG00000050438	Solute carrier family 4 member 8	12	51391317-51515763	Predicted membrane proteins	Evidence at protein level	HPA031536			Uncertain	Actin filaments		Group enriched	Tissue enhanced		cerebral cortex: 14.5;testis: 15.4	ovary: 4.2	Cell line enhanced		BEWO: 20.3;SCLC-21H: 18.5
LAMC3	DKFZp434E202	ENSG00000050555	Laminin subunit gamma 3	9	131009082-131094473	Disease related genes, Plasma proteins, Predicted intracellular proteins, Predicted secreted proteins	Evidence at protein level	HPA022814	Enhanced					Mixed	Tissue enhanced		placenta: 88.7	testis: 26.1	Cell line enhanced		AF22: 5.3;EFO-21: 19.9;Hep G2: 5.5;SiHa: 8.5;U-2 OS: 6.9
PTGER3	EP3	ENSG00000050628	Prostaglandin E receptor 3	1	70852353-71047808	FDA approved drug targets, G-protein coupled receptors, Predicted membrane proteins	Evidence at transcript level	HPA010689	Uncertain				Renal cancer:3.50e-4 (unfavourable)	Group enriched	Group enriched	7	adipose tissue: 58.6;endometrium: 115.3;kidney: 88.3;smooth muscle: 105.2	skin: 13.9	Group enriched	5	ASC diff: 19.6;HAP1: 21.6;HDLM-2: 30.4;HEL: 14.0;T-47d: 68.0
TNIP3	ABIN-3, FLJ21162, LIND	ENSG00000050730	TNFAIP3 interacting protein 3	4	121131408-121227466	Predicted intracellular proteins	Evidence at protein level	HPA043063	Uncertain					Mixed	Tissue enhanced		appendix: 8.8	lymph node,tonsil: 2.9	Cell line enhanced		HDLM-2: 6.8;hTEC/SVTERT24-B: 8.0;U-138 MG: 30.3;U-266/70: 6.7;U-266/84: 6.5
MAPK9	JNK2, p54a, PRKM9, SAPK	ENSG00000050748	Mitogen-activated protein kinase 9	5	180233143-180292099	Enzymes, Predicted intracellular proteins, RAS pathway related proteins	Evidence at protein level	CAB008910	Approved				Colorectal cancer:1.11e-4 (favourable)	Expressed in all	Expressed in all			cerebral cortex: 83.9	Expressed in all
COL23A1	DKFZp434K0621	ENSG00000050767	Collagen type XXIII alpha 1 chain	5	178237618-178590555	Predicted intracellular proteins	Evidence at protein level	HPA067824	Uncertain				Endometrial cancer:6.46e-5 (unfavourable)	Tissue enhanced	Tissue enhanced		thyroid gland: 57.8	seminal vesicle: 16.2	Group enriched	8	AF22: 5.7;K-562: 10.8;NB-4: 20.8;THP-1: 22.5
BCAR1	CAS, CASS1, Crkas, P130Cas	ENSG00000050820	BCAR1, Cas family scaffolding protein	16	75228187-75268053	Plasma proteins, Predicted intracellular proteins, Predicted secreted proteins	Evidence at protein level	CAB000443, HPA042282	Approved	Supported	Approved	Plasma membrane<br>Cytosol	Renal cancer:4.55e-8 (favourable), Liver cancer:9.11e-5 (unfavourable), Lung cancer:1.24e-4 (unfavourable)	Expressed in all	Mixed			spleen: 41.0	Mixed
FAM160A2	C11orf56, DKFZP566M1046, FHIP, FLJ22665, KIAA1759	ENSG00000051009	Family with sequence similarity 160 member A2	11	6211335-6234711	Predicted intracellular proteins, Predicted membrane proteins	Evidence at protein level	HPA055994, HPA063987	Approved		Approved	Mitochondria		Expressed in all	Expressed in all			testis: 42.0	Expressed in all
HERPUD1	HERP, KIAA0025, Mif1, SUP	ENSG00000051108	Homocysteine inducible ER protein with ubiquitin like domain 1	16	56932048-56944863	Cancer-related genes, Plasma proteins, Predicted intracellular proteins, Predicted membrane proteins	Evidence at protein level	CAB037041, CAB037104, HPA040754, HPA041219	Approved		Uncertain	Plasma membrane<br>Cytosol	Renal cancer:1.41e-9 (favourable)	Expressed in all	Expressed in all			thyroid gland: 358.8	Expressed in all
HOMER3	HOMER-3	ENSG00000051128	Homer scaffolding protein 3	19	18929201-18941261	Predicted intracellular proteins	Evidence at protein level	CAB032656, HPA040999, CAB079015	Enhanced	Supported	Supported	Plasma membrane<br>Cytosol<br>Cytoplasmic bodies	Colorectal cancer:4.24e-5 (unfavourable), Liver cancer:4.93e-5 (unfavourable)	Expressed in all	Expressed in all			spleen: 150.5	Mixed
RAD51	BRCC5, FANCR, HsRad51, HsT16930, RAD51A, RECA	ENSG00000051180	RAD51 recombinase	15	40694774-40732339	Cancer-related genes, Disease related genes, Predicted intracellular proteins	Evidence at protein level	CAB010381, HPA039310	Enhanced		Enhanced	Nucleoli<br>Mitochondria<br>Cytosol	Breast cancer:7.94e-4 (unfavourable), Liver cancer:9.33e-4 (unfavourable)	Expressed in all	Tissue enhanced		testis: 45.4	lymph node: 13.0	Mixed
POLQ	POLH	ENSG00000051341	DNA polymerase theta	3	121431427-121546641	Disease related genes, Enzymes, Potential drug targets, Predicted intracellular proteins	Evidence at protein level	HPA048931, HPA053359			Uncertain	Nucleus<br>Golgi apparatus<br>Cytosol	Endometrial cancer:5.46e-5 (unfavourable), Stomach cancer:1.04e-4 (favourable)	Mixed	Mixed			testis: 4.0	Mixed
PIK3CB	PIK3C1	ENSG00000051382	Phosphatidylinositol-4,5-bisphosphate 3-kinase catalytic subunit beta	3	138652699-138834938	Cancer-related genes, Enzymes, Plasma proteins, Predicted intracellular proteins, RAS pathway related proteins	Evidence at protein level	CAB031938, HPA064207	Approved		Approved	Nucleoplasm<br>Nucleoli<br>Midbody	Pancreatic cancer:3.99e-5 (unfavourable), Liver cancer:6.42e-4 (unfavourable)	Expressed in all	Expressed in all			thyroid gland: 88.9	Expressed in all
CYBA	p22-PHOX	ENSG00000051523	Cytochrome b-245 alpha chain	16	88643283-88651152	Disease related genes, Potential drug targets, Predicted intracellular proteins, Predicted membrane proteins, Transporters	Evidence at protein level	CAB009492	Enhanced				Endometrial cancer:4.75e-5 (favourable), Renal cancer:1.83e-4 (unfavourable), Breast cancer:8.19e-4 (favourable)	Expressed in all	Expressed in all			spleen: 466.1	Cell line enhanced		RPMI-8226: 1035.0
THOC3	MGC5469, TEX1	ENSG00000051596	THO complex 3	5	175917873-176034680	Predicted intracellular proteins, Predicted secreted proteins	Evidence at protein level	HPA042764, HPA044009, HPA045071	Approved		Enhanced	Nucleoplasm		Expressed in all	Expressed in all			epididymis: 77.2	Expressed in all
HEBP2	C6orf34, SOUL	ENSG00000051620	Heme binding protein 2	6	138403531-138422197	Predicted intracellular proteins	Evidence at protein level	HPA016928	Approved				Renal cancer:2.47e-5 (unfavourable), Urothelial cancer:3.07e-4 (favourable)	Expressed in all	Expressed in all			adipose tissue: 114.1	Cell line enhanced		THP-1: 147.3
MPHOSPH9	MPP9	ENSG00000051825	M-phase phosphoprotein 9	12	123152320-123244014	Predicted intracellular proteins	Evidence at protein level	HPA037485	Approved		Uncertain	Nucleus<br>Plasma membrane<br>Cytosol		Expressed in all	Mixed			testis: 22.7	Expressed in all
PLEKHA5	FLJ10667, KIAA1686, PEPP2	ENSG00000052126	Pleckstrin homology domain containing A5	12	19129752-19376400	Plasma proteins, Predicted intracellular proteins	Evidence at protein level	HPA035923, HPA035924, HPA041455	Uncertain		Approved	Nucleoplasm<br>Cytosol	Pancreatic cancer:5.41e-5 (unfavourable), Renal cancer:7.42e-5 (unfavourable)	Expressed in all	Mixed			parathyroid gland: 55.1	Cell line enhanced		HDLM-2: 61.6;NTERA-2: 64.9
PRSS8		ENSG00000052344	Protease, serine 8	16	31131433-31135762	Enzymes, Predicted membrane proteins, Predicted secreted proteins	Evidence at protein level	HPA030436, HPA063533	Uncertain		Uncertain	Cytosol	Renal cancer:2.05e-10 (favourable)	Mixed	Mixed			small intestine: 164.8	Cell line enhanced		BEWO: 230.2;CACO-2: 133.7;CAPAN-2: 96.1;hTCEpi: 111.3;SK-BR-3: 136.6
SIKE1	FLJ21168, SIKE	ENSG00000052723	Suppressor of IKBKE 1	1	114769479-114780685	Predicted intracellular proteins	Evidence at protein level	HPA024177, HPA025726	Supported		Approved	Vesicles<br>Focal adhesion sites		Expressed in all	Expressed in all			thyroid gland: 19.4	Expressed in all
RRP12	KIAA0690	ENSG00000052749	Ribosomal RNA processing 12 homolog	10	97356358-97426076	Predicted intracellular proteins, Predicted membrane proteins	Evidence at protein level	HPA049945			Supported	Nucleoli	Liver cancer:3.12e-8 (unfavourable), Renal cancer:2.54e-5 (unfavourable)	Expressed in all	Expressed in all			bone marrow: 58.2	Expressed in all
FNIP2	FNIPL, KIAA1450, MAPO1	ENSG00000052795	Folliculin interacting protein 2	4	158769138-158908049	Predicted intracellular proteins	Evidence at protein level	HPA042779, HPA072420	Approved				Renal cancer:3.96e-11 (favourable)	Expressed in all	Expressed in all			kidney: 51.2	Cell line enhanced		HDLM-2: 167.0
MSMO1	DESP4, ERG25, SC4MOL	ENSG00000052802	Methylsterol monooxygenase 1	4	165327623-165343160	Disease related genes, Enzymes, Potential drug targets, Predicted membrane proteins	Evidence at protein level	HPA056127	Approved				Cervical cancer:2.97e-4 (unfavourable), Renal cancer:9.21e-4 (favourable)	Expressed in all	Expressed in all			liver: 297.1	Expressed in all
TTC17	FLJ10890	ENSG00000052841	Tetratricopeptide repeat domain 17	11	43358932-43494933	Predicted intracellular proteins	Evidence at protein level	HPA038508	Approved		Supported	Plasma membrane<br>Cytosol	Renal cancer:4.75e-6 (unfavourable)	Expressed in all	Expressed in all			thyroid gland: 61.8	Expressed in all
ALX4	FPP, KIAA1788, PFM, PFM2	ENSG00000052850	ALX homeobox 4	11	44260444-44310166	Disease related genes, Predicted intracellular proteins, Transcription factors	Evidence at protein level	HPA001903			Supported	Nucleoplasm		Tissue enhanced	Tissue enhanced		breast: 2.2	endometrium,testis: 1.0	Cell line enhanced		AN3-CA: 3.7;BJ: 2.8;HAP1: 4.8;HEK 293: 4.4;HEL: 6.0;K-562: 2.8;SiHa: 7.4
FSTL4	KIAA1061	ENSG00000053108	Follistatin like 4	5	133196455-133612564	Predicted intracellular proteins, Predicted secreted proteins	Evidence at protein level	HPA045920	Uncertain		Approved	Mitochondria		Mixed	Tissue enhanced		cerebral cortex: 9.5	urinary bladder: 7.3	Cell line enhanced		SCLC-21H: 66.8
FOXN3	C14orf116, CHES1	ENSG00000053254	Forkhead box N3	14	89124871-89619149	Predicted intracellular proteins, Transcription factors	Evidence at protein level	HPA059209	Approved		Approved	Nucleus<br>Plasma membrane	Renal cancer:9.58e-5 (favourable)	Expressed in all	Expressed in all			parathyroid gland: 111.0	Mixed
METTL24	C6orf186, dJ71D21.2	ENSG00000053328	Methyltransferase like 24	6	110245928-110358272	Predicted secreted proteins	Evidence at transcript level	HPA037441, HPA037442	Uncertain					Mixed	Tissue enhanced		smooth muscle: 20.5	endometrium: 12.7	Cell line enhanced		SCLC-21H: 1.8;SH-SY5Y: 1.0
AKR7A2	AFAR	ENSG00000053371	Aldo-keto reductase family 7 member A2	1	19303965-19312146	Enzymes, Plasma proteins, Predicted intracellular proteins	Evidence at protein level	CAB032587, CAB032841, HPA064638	Enhanced		Supported	Cytosol	Renal cancer:2.67e-4 (favourable), Urothelial cancer:8.59e-4 (unfavourable)	Expressed in all	Expressed in all			duodenum: 81.9	Expressed in all
MRTO4	C1orf33, dJ657E11.4, MRT4	ENSG00000053372	MRT4 homolog, ribosome maturation factor	1	19251539-19260128	Predicted intracellular proteins, Ribosomal proteins	Evidence at protein level	HPA026446	Approved		Approved	Nucleus<br>Nuclear membrane<br>Nucleoli	Liver cancer:1.56e-8 (unfavourable), Renal cancer:4.11e-8 (unfavourable)	Expressed in all	Expressed in all			fallopian tube: 25.7	Expressed in all
NNAT	Peg5	ENSG00000053438	Neuronatin	20	37521215-37523693	Predicted membrane proteins	Evidence at transcript level							Group enriched	Group enriched	5	cerebral cortex: 157.6;placenta: 147.3	adipose tissue: 27.9	Cell line enriched	28	SH-SY5Y: 735.9
USE1	D12, MDS032, p31, SLT1	ENSG00000053501	Unconventional SNARE in the ER 1	19	17215346-17219829	Predicted intracellular proteins, Predicted membrane proteins	Evidence at protein level	HPA026851, HPA047562	Approved				Renal cancer:3.59e-4 (unfavourable)	Expressed in all	Expressed in all			cerebral cortex: 41.9	Expressed in all
MCF2L2	ARHGEF22, KIAA0861	ENSG00000053524	MCF.2 cell line derived transforming sequence-like 2	3	183178043-183428778	Disease related genes, Predicted intracellular proteins	Evidence at transcript level	HPA038946, HPA038947	Uncertain		Approved	Plasma membrane<br>Cytosol		Not detected	Group enriched	8	adrenal gland: 10.2;cerebral cortex: 17.2;parathyroid gland: 7.7;spleen: 3.5;testis: 4.7	prostate: 1.0	Cell line enhanced		HDLM-2: 5.5;Karpas-707: 3.6;REH: 3.1
NRIP2	DKFZP761G1913	ENSG00000053702	Nuclear receptor interacting protein 2	12	2825348-2835544	Predicted intracellular proteins	Evidence at protein level	HPA039197, HPA039860	Enhanced		Approved	Nucleus<br>Nuclear bodies<br>Cytosol	Pancreatic cancer:8.69e-5 (favourable), Colorectal cancer:8.05e-4 (unfavourable)	Expressed in all	Mixed			endometrium: 12.4	Mixed
LAMA3	BM600-150kDa, epiligrin, kalinin-165kDa, LAMNA, nicein-150kDa	ENSG00000053747	Laminin subunit alpha 3	18	23689443-23955066	Disease related genes, Predicted intracellular proteins, Predicted secreted proteins	Evidence at protein level	HPA009309, CAB010757	Uncertain		Enhanced	Endoplasmic reticulum	Pancreatic cancer:3.58e-6 (unfavourable)	Mixed	Mixed			placenta: 30.7	Cell line enhanced		CAPAN-2: 122.4;HaCaT: 195.1;HBEC3-KT: 770.3
AP5M1	C14orf108, FLJ10813, mu5, MuD, MUDENG	ENSG00000053770	Adaptor related protein complex 5 mu 1 subunit	14	57268909-57298742	Predicted intracellular proteins	Evidence at protein level	HPA055768, HPA057098	Approved				Renal cancer:1.11e-14 (favourable), Colorectal cancer:7.91e-4 (favourable)	Expressed in all	Expressed in all			parathyroid gland: 43.3	Expressed in all
ANAPC4	APC4	ENSG00000053900	Anaphase promoting complex subunit 4	4	25377213-25418498	Predicted intracellular proteins	Evidence at protein level	CAB032519, HPA038395, HPA038396	Approved		Approved	Intermediate filaments	Endometrial cancer:5.73e-7 (favourable), Urothelial cancer:1.12e-6 (favourable), Renal cancer:1.17e-5 (unfavourable), Head and neck cancer:1.95e-4 (favourable)	Expressed in all	Expressed in all			fallopian tube: 55.2	Expressed in all
KCNQ1	JLNS1, KCNA8, KCNA9, Kv7.1, KVLQT1, LQT, LQT1	ENSG00000053918	Potassium voltage-gated channel subfamily Q member 1	11	2444684-2849109	Disease related genes, FDA approved drug targets, Plasma proteins, Predicted membrane proteins, Transporters, Voltage-gated ion channels	Evidence at protein level	CAB018656, HPA048553	Enhanced				Stomach cancer:9.85e-4 (favourable)	Expressed in all	Tissue enhanced		adrenal gland: 133.6;thyroid gland: 102.7	seminal vesicle: 60.6	Cell line enhanced		HMC-1: 25.7;RPMI-8226: 14.2;U-266/70: 8.9;U-937: 8.8
TRAPPC3	BET3	ENSG00000054116	Trafficking protein particle complex 3	1	36136570-36156053	Predicted intracellular proteins	Evidence at protein level	HPA028408	Approved		Approved	Golgi apparatus<br>Cytosol	Liver cancer:2.70e-6 (unfavourable)	Expressed in all	Expressed in all			thyroid gland: 102.1	Expressed in all
THRAP3	TRAP150	ENSG00000054118	Thyroid hormone receptor associated protein 3	1	36224416-36305357	Cancer-related genes, Plasma proteins, Predicted intracellular proteins	Evidence at protein level	HPA012041, CAB017472, HPA063765	Supported		Enhanced	Nuclear speckles	Stomach cancer:5.36e-4 (favourable)	Expressed in all	Expressed in all			parathyroid gland: 99.0	Expressed in all
PHPT1	bA216L13.10, CGI-202, DKFZp564M173, HSPC141, PHP14	ENSG00000054148	Phosphohistidine phosphatase 1	9	136848724-136851027	Enzymes, Predicted intracellular proteins	Evidence at protein level	CAB013584, HPA020952	Approved		Approved	Nuclear bodies<br>Cytosol		Expressed in all	Expressed in all			heart muscle: 73.8	Expressed in all
ENTPD2	CD39L1, NTPDase-2	ENSG00000054179	Ectonucleoside triphosphate diphosphohydrolase 2	9	137048098-137054045	Predicted membrane proteins	Evidence at protein level	HPA017676	Approved				Renal cancer:3.51e-6 (favourable), Liver cancer:2.48e-5 (unfavourable), Stomach cancer:1.38e-4 (favourable)	Expressed in all	Mixed			duodenum: 12.2	Cell line enhanced		Hep G2: 16.3;hTCEpi: 9.2;MCF7: 12.8;SK-BR-3: 16.1;T-47d: 22.0
LY75	CD205, CLEC13B, DEC-205	ENSG00000054219	Lymphocyte antigen 75	2	159803355-159904749	CD markers, Predicted membrane proteins	Evidence at protein level	CAB001450, HPA049108, HPA054073	Enhanced		Approved	Golgi apparatus	Renal cancer:2.39e-5 (unfavourable), Urothelial cancer:3.86e-4 (favourable)	Mixed	Mixed			lymph node: 35.5	Cell line enhanced		CAPAN-2: 19.4;HDLM-2: 19.8;Karpas-707: 62.7;RT4: 24.1
ARID4B	BCAA, BRCAA1, RBP1L1, SAP180	ENSG00000054267	AT-rich interaction domain 4B	1	235131634-235328219	Predicted intracellular proteins, Transcription factors	Evidence at protein level	HPA027333, HPA053692	Approved		Approved	Nucleoplasm<br>Vesicles	Renal cancer:2.23e-4 (unfavourable)	Expressed in all	Expressed in all			testis: 32.0	Expressed in all
OPN3	ECPN, encephalopsin, ERO, NMO-1, PPP1R116	ENSG00000054277	Opsin 3	1	241590102-241677376	G-protein coupled receptors, Predicted membrane proteins	Evidence at protein level	CAB013682, HPA064443	Uncertain		Approved	Nucleoplasm	Cervical cancer:3.17e-5 (unfavourable), Glioma:2.51e-4 (unfavourable)	Expressed in all	Tissue enhanced		placenta: 26.9	lung: 12.8	Cell line enhanced		ASC TERT1: 51.2
SDCCAG8	BBS16, CCCAP, NPHP10, NY-CO-8, SLSN7	ENSG00000054282	Serologically defined colon cancer antigen 8	1	243256034-243500092	Disease related genes, Predicted intracellular proteins	Evidence at protein level	HPA025737, HPA044477, HPA072495	Approved		Enhanced	Centrosome		Expressed in all	Expressed in all			thyroid gland: 24.2	Cell line enhanced		WM-115: 31.8
PTPRN	IA-2	ENSG00000054356	Protein tyrosine phosphatase, receptor type N	2	219289623-219309648	Disease related genes, Predicted intracellular proteins, Predicted membrane proteins	Evidence at protein level	HPA007152, HPA007179	Enhanced		Approved	Endoplasmic reticulum	Glioma:2.45e-7 (unfavourable)	Group enriched	Tissue enriched	5	cerebral cortex: 183.1	adrenal gland: 35.0	Group enriched	8	U-2 OS: 70.1;U-87 MG: 244.6
HHAT	FLJ10724, GUP2, MART-2, MART2, rasp, sit, ski, Skn	ENSG00000054392	Hedgehog acyltransferase	1	210328252-210676296	Predicted intracellular proteins, Predicted membrane proteins	Evidence at protein level	HPA016462	Approved		Approved	Golgi apparatus	Renal cancer:8.47e-7 (favourable)	Expressed in all	Mixed			thyroid gland: 7.8	Cell line enhanced		HMC-1: 11.9;RH-30: 12.0
KIF1B	CMT2, CMT2A, HMSNII, KIAA0591, KLP	ENSG00000054523	Kinesin family member 1B	1	10210805-10381603	Disease related genes, Plasma proteins, Predicted intracellular proteins	Evidence at protein level	CAB015177	Approved		Uncertain	Nucleoli fibrillar center<br>Cytosol	Renal cancer:2.91e-6 (favourable)	Expressed in all	Expressed in all			cerebral cortex: 105.4	Expressed in all
FOXC1	ARA, FKHL7, FREAC3, IGDA, IHG1, IRID1	ENSG00000054598	Forkhead box C1	6	1609972-1613897	Disease related genes, Plasma proteins, Predicted intracellular proteins, Transcription factors	Evidence at protein level	HPA040670	Enhanced		Supported	Nucleoplasm<br>Cytosol	Colorectal cancer:3.53e-4 (unfavourable)	Expressed in all	Tissue enhanced		salivary gland: 66.2	kidney: 21.8	Cell line enhanced		AN3-CA: 86.7;HEK 293: 85.3
TBC1D22A	C22orf4	ENSG00000054611	TBC1 domain family member 22A	22	46762617-47175699	Predicted intracellular proteins	Evidence at protein level	HPA001173	Uncertain		Approved	Nucleoplasm<br>Golgi apparatus<br>Vesicles	Liver cancer:2.42e-4 (unfavourable), Ovarian cancer:6.94e-4 (unfavourable)	Expressed in all	Expressed in all			spleen: 22.1	Expressed in all
SYNE2	DKFZP434H2235, KIAA1011, Nesp2, Nesprin-2, NUA, NUANCE, SYNE-2	ENSG00000054654	Spectrin repeat containing nuclear envelope protein 2	14	63852983-64226433	Disease related genes, Plasma proteins, Predicted intracellular proteins, Predicted membrane proteins	Evidence at protein level	HPA003435, HPA050204	Enhanced		Enhanced	Nuclear membrane	Renal cancer:3.56e-9 (favourable)	Expressed in all	Expressed in all			parathyroid gland: 197.1	Cell line enhanced		Daudi: 72.6
PLEKHH1	KIAA1200	ENSG00000054690	Pleckstrin homology, MyTH4 and FERM domain containing H1	14	67533301-67589612	Predicted intracellular proteins	Evidence at protein level	HPA047707, HPA051964	Uncertain		Approved	Centrosome	Renal cancer:4.03e-7 (favourable), Endometrial cancer:8.03e-5 (favourable), Urothelial cancer:2.26e-4 (favourable)	Mixed	Tissue enhanced		cerebral cortex: 43.3;thyroid gland: 51.2	prostate: 16.7	Cell line enhanced		AN3-CA: 9.4;BEWO: 9.4;SK-MEL-30: 9.8;T-47d: 9.1
ATP9A	ATPIIA, KIAA0611	ENSG00000054793	ATPase phospholipid transporting 9A (putative)	20	51596514-51768634	Enzymes, Predicted membrane proteins, Transporters	Evidence at protein level	CAB020699, HPA035630	Approved				Renal cancer:5.67e-5 (favourable)	Expressed in all	Expressed in all			cerebral cortex: 155.8	Mixed
SPO11	CT35, SPATA43, TOPVIA	ENSG00000054796	SPO11, initiator of meiotic double stranded breaks	20	57329759-57343994	Enzymes, Plasma proteins, Predicted intracellular proteins	Evidence at transcript level							Not detected	Tissue enriched	154	testis: 15.3	all non-specific tissues: 0.0	Not detected
CBLN4	CBLNL1, dJ885A10.1	ENSG00000054803	Cerebellin 4 precursor	20	55997440-56005472	Plasma proteins, Predicted secreted proteins	Evidence at protein level	HPA051496, HPA074497		Supported	Approved	Midbody ring		Mixed	Tissue enhanced		adrenal gland: 24.5;cerebral cortex: 15.6;epididymis: 11.2	fallopian tube: 6.8	Cell line enriched	51	SH-SY5Y: 10.2
CHRDL2	BNF1	ENSG00000054938	Chordin like 2	11	74696429-74731385	Predicted intracellular proteins, Predicted secreted proteins	Evidence at protein level	HPA021771	Uncertain		Uncertain	Mitochondria	Urothelial cancer:6.08e-4 (unfavourable)	Tissue enhanced	Group enriched	9	appendix: 157.7;endometrium: 128.3;gallbladder: 168.5;smooth muscle: 183.1;urinary bladder: 43.5	cervix, uterine: 14.6	Cell line enhanced		HeLa: 1.6;PC-3: 1.2;SiHa: 2.6
FAM168A	KIAA0280, TCRP1	ENSG00000054965	Family with sequence similarity 168 member A	11	73400487-73598189	Disease related genes, Predicted intracellular proteins	Evidence at protein level	HPA037580	Approved		Approved	Nucleoplasm	Renal cancer:6.41e-5 (favourable), Endometrial cancer:5.51e-4 (unfavourable), Urothelial cancer:9.70e-4 (unfavourable)	Expressed in all	Expressed in all			cerebral cortex: 104.4	Expressed in all
RELT	FLJ14993, TNFRSF19L	ENSG00000054967	RELT tumor necrosis factor receptor	11	73376264-73397474	Predicted membrane proteins, Predicted secreted proteins	Evidence at protein level	HPA062824, HPA071518			Supported	Nucleus	Renal cancer:4.07e-11 (unfavourable)	Mixed	Tissue enriched	6	bone marrow: 95.8	spleen: 17.2	Mixed
GALC		ENSG00000054983	Galactosylceramidase	14	87837820-87993665	Disease related genes, Enzymes, Plasma proteins, Potential drug targets, Predicted intracellular proteins, Predicted membrane proteins, Predicted secreted proteins	Evidence at protein level	CAB022196	Approved					Expressed in all	Expressed in all			testis: 44.0	Cell line enhanced		CAPAN-2: 72.3;HMC-1: 67.2
NOP58	HSPC120, NOP5	ENSG00000055044	NOP58 ribonucleoprotein	2	202265716-202303666	Plasma proteins, Predicted intracellular proteins	Evidence at protein level	HPA018472, HPA021062	Supported		Enhanced	Nucleus<br>Nucleoli fibrillar center	Renal cancer:3.38e-9 (unfavourable), Liver cancer:1.97e-6 (unfavourable), Ovarian cancer:9.86e-4 (favourable)	Expressed in all	Expressed in all			lymph node: 69.3	Expressed in all
SZRD1	C1orf144, DKFZp566C0424	ENSG00000055070	SUZ RNA binding domain containing 1	1	16352575-16398145	Predicted intracellular proteins	Evidence at protein level	HPA024221	Uncertain		Approved	Nucleoplasm<br>Cytosol	Liver cancer:5.98e-6 (unfavourable)	Expressed in all	Expressed in all			parathyroid gland: 91.5	Expressed in all
KCNH2	erg1, HERG, Kv11.1, LQT2	ENSG00000055118	Potassium voltage-gated channel subfamily H member 2	7	150944961-150978315	Disease related genes, FDA approved drug targets, Plasma proteins, Predicted membrane proteins, Transporters, Voltage-gated ion channels	Evidence at protein level						Endometrial cancer:6.06e-5 (unfavourable), Pancreatic cancer:5.61e-4 (favourable)	Mixed	Tissue enhanced		bone marrow: 24.1;testis: 27.3	parathyroid gland: 13.2	Group enriched	6	K-562: 170.9;NB-4: 59.5;SH-SY5Y: 79.9
CUL1		ENSG00000055130	Cullin 1	7	148697914-148801036	Cancer-related genes, Plasma proteins, Predicted intracellular proteins	Evidence at protein level	CAB002676, HPA064584	Supported		Supported	Nucleus<br>Nucleoli		Expressed in all	Expressed in all			testis: 184.5	Expressed in all
FAM114A2	133K02, C5orf3	ENSG00000055147	Family with sequence similarity 114 member A2	5	153990128-154038936	Predicted intracellular proteins	Evidence at protein level	HPA035869, HPA035870	Approved		Approved	Vesicles		Expressed in all	Expressed in all			testis: 68.7	Expressed in all
CYFIP2	PIR121	ENSG00000055163	Cytoplasmic FMR1 interacting protein 2	5	157266079-157395595	Predicted intracellular proteins	Evidence at protein level	CAB055519, HPA068106, HPA071459	Uncertain		Approved	Endoplasmic reticulum<br>Plasma membrane<br>Cytosol	Renal cancer:3.21e-12 (favourable), Endometrial cancer:2.42e-6 (unfavourable), Pancreatic cancer:1.18e-4 (favourable)	Expressed in all	Expressed in all			kidney: 166.2	Cell line enhanced		Daudi: 156.3;MOLT-4: 169.6
TAB2	KIAA0733, MAP3K7IP2	ENSG00000055208	TGF-beta activated kinase 1/MAP3K7 binding protein 2	6	149218641-149411613	Disease related genes, Predicted intracellular proteins	Evidence at protein level	HPA065436, HPA070137, HPA071215	Approved		Supported	Cytosol		Expressed in all	Expressed in all			parathyroid gland: 70.3	Expressed in all
GINM1	C6orf72, dJ12G14.2	ENSG00000055211	Glycoprotein integral membrane 1	6	149566294-149591748	Predicted intracellular proteins, Predicted membrane proteins	Evidence at protein level	HPA017210, HPA041679	Approved		Approved	Nucleoli fibrillar center<br>Plasma membrane		Expressed in all	Expressed in all			thyroid gland: 118.5	Expressed in all
EIF2AK2	EIF2AK1, PKR, PPP1R83, PRKR	ENSG00000055332	Eukaryotic translation initiation factor 2 alpha kinase 2	2	37099210-37157065	Enzymes, Predicted intracellular proteins	Evidence at protein level	CAB003845, HPA019795, HPA063893	Approved		Enhanced	Cytosol	Pancreatic cancer:2.08e-4 (unfavourable), Endometrial cancer:3.77e-4 (unfavourable)	Expressed in all	Expressed in all			parathyroid gland: 25.4	Mixed
USP36	FLJ12851, KIAA1453	ENSG00000055483	Ubiquitin specific peptidase 36	17	78787381-78841441	Enzymes, Plasma proteins, Predicted intracellular proteins	Evidence at protein level	HPA012082, HPA012395, HPA052860	Uncertain	Approved	Enhanced	Nucleoli<br>Nuclear speckles	Endometrial cancer:5.18e-5 (unfavourable)	Expressed in all	Expressed in all			skin: 38.4	Expressed in all
KMT2C	HALR, KIAA1506, MLL3	ENSG00000055609	Lysine methyltransferase 2C	7	152134922-152436005	Cancer-related genes, Enzymes, Plasma proteins, Predicted intracellular proteins	Evidence at protein level	HPA074736			Supported	Nucleoplasm	Renal cancer:8.01e-6 (favourable)	Expressed in all	Expressed in all			skin: 25.0	Expressed in all
MCOLN3	FLJ11006, TRP-ML3, TRPML3	ENSG00000055732	Mucolipin 3	1	85018082-85048499	Predicted membrane proteins, Transporters, Voltage-gated ion channels	Evidence at protein level	HPA018106, HPA062137	Enhanced		Approved	Nucleoli<br>Cytosol		Tissue enriched	Tissue enhanced		adrenal gland: 57.8;parathyroid gland: 42.8	epididymis: 17.5	Cell line enhanced		HAP1: 13.4;RH-30: 15.2;SK-MEL-30: 22.2
CCDC85A	KIAA1912	ENSG00000055813	Coiled-coil domain containing 85A	2	56184123-56386173	Predicted secreted proteins	Evidence at protein level	HPA043106, HPA057020	Uncertain					Mixed	Tissue enhanced		cerebral cortex: 21.0	thyroid gland: 15.9	Cell line enhanced		Daudi: 34.0;fHDF/TERT166: 59.7;U-266/70: 25.2
PUM2	KIAA0235, PUMH2	ENSG00000055917	Pumilio RNA binding family member 2	2	20248691-20352234	Predicted intracellular proteins	Evidence at protein level	HPA030316, HPA049670	Approved		Enhanced	Cytosol	Liver cancer:5.67e-4 (unfavourable)	Expressed in all	Expressed in all			thyroid gland: 98.1	Expressed in all
MRPL43	bMRP36a	ENSG00000055950	Mitochondrial ribosomal protein L43	10	100969458-100987515	Predicted intracellular proteins, Ribosomal proteins	Evidence at protein level	HPA073022			Approved	Nucleoplasm<br>Mitochondria		Expressed in all	Expressed in all			thyroid gland: 57.8	Expressed in all
ITIH4	H4P, IHRP, ITIHL1	ENSG00000055955	Inter-alpha-trypsin inhibitor heavy chain family member 4	3	52812975-52831479	Cancer-related genes, Plasma proteins, Predicted intracellular proteins, Predicted secreted proteins	Evidence at protein level	HPA001835, HPA003948, CAB072872	Enhanced		Approved	Vesicles		Tissue enriched	Tissue enriched	71	liver: 984.5	skeletal muscle: 13.8	Cell line enhanced		HDLM-2: 2.2;U-266/70: 2.1
ITIH1	H1P, IATIH, ITIH	ENSG00000055957	Inter-alpha-trypsin inhibitor heavy chain 1	3	52777592-52792068	Plasma proteins, Predicted intracellular proteins, Predicted secreted proteins	Evidence at protein level	HPA041639, HPA042049	Approved		Approved	Vesicles	Liver cancer:1.89e-5 (favourable)	Tissue enriched	Tissue enriched	458	liver: 786.3	spleen: 1.7	Cell line enhanced		ASC diff: 3.6;Hep G2: 1.1;HL-60: 1.0
HPF1	C4orf27, FLJ20534	ENSG00000056050	Histone PARylation factor 1	4	169729465-169757953	Predicted intracellular proteins	Evidence at protein level	HPA043467	Uncertain	Approved	Approved	Microtubules<br>Cytokinetic bridge<br>Cytosol	Melanoma:5.63e-4 (unfavourable), Ovarian cancer:7.47e-4 (favourable)	Expressed in all	Expressed in all			endometrium: 38.5	Expressed in all
ZFR	SPG71, ZFR1	ENSG00000056097	Zinc finger RNA binding protein	5	32354350-32444761	Predicted intracellular proteins	Evidence at protein level	HPA016666	Supported		Approved	Nucleoplasm	Liver cancer:4.75e-4 (unfavourable)	Expressed in all	Expressed in all			cerebral cortex: 77.5	Expressed in all
ZNF280C	FLJ20095, SUHW3, ZNF633	ENSG00000056277	Zinc finger protein 280C	X	130202711-130268899	Predicted intracellular proteins, Transcription factors	Evidence at protein level	HPA051494, HPA055788	Enhanced		Approved	Nucleus<br>Nucleoli fibrillar center		Expressed in all	Tissue enhanced		testis: 17.5	epididymis: 6.3	Mixed
NPFFR2	GPR74, NPFF2, NPGPR	ENSG00000056291	Neuropeptide FF receptor 2	4	72031804-72148067	G-protein coupled receptors, Predicted membrane proteins, Predicted secreted proteins	Evidence at protein level	HPA026825			Approved	Plasma membrane<br>Actin filaments		Mixed	Tissue enhanced		placenta: 2.3;seminal vesicle: 4.6	epididymis: 1.1	Group enriched	11	NTERA-2: 9.2;RPTEC TERT1: 9.0;SH-SY5Y: 14.9;U-2 OS: 14.5
PHF21B	BHC80L, FLJ34161, PHF4	ENSG00000056487	PHD finger protein 21B	22	44881162-45009999	Predicted intracellular proteins	Evidence at protein level	HPA053834	Uncertain		Uncertain	Nucleus<br>Nucleoli fibrillar center		Tissue enhanced	Tissue enhanced		cerebral cortex: 6.7;cervix, uterine: 5.5;testis: 6.4	endometrium: 5.4	Cell line enhanced		AF22: 11.1;AN3-CA: 9.4;SCLC-21H: 10.3;SH-SY5Y: 41.0;U-2 OS: 9.1
TRAF1	EBI6	ENSG00000056558	TNF receptor associated factor 1	9	120902393-120929173	Cancer-related genes, Predicted intracellular proteins	Evidence at protein level	HPA001852, CAB009593	Enhanced		Approved	Nucleoplasm	Pancreatic cancer:2.19e-5 (favourable), Renal cancer:4.42e-5 (unfavourable)	Expressed in all	Tissue enhanced		lymph node: 37.6	appendix: 27.3	Group enriched	7	HDLM-2: 85.6;WM-115: 111.3
RC3H2	FLJ20301, FLJ20713, MNAB, RNF164	ENSG00000056586	Ring finger and CCCH-type domains 2	9	122844556-122905341	Enzymes, Predicted intracellular proteins, Transcription factors	Evidence at protein level	HPA042863, HPA062144	Approved		Supported	Vesicles	Renal cancer:5.50e-4 (favourable)	Expressed in all	Expressed in all			parathyroid gland: 25.5	Expressed in all
IL17RB	CRL4, EVI27, IL17BR, IL17RH1	ENSG00000056736	Interleukin 17 receptor B	3	53846580-53865800	Predicted membrane proteins	Evidence at protein level	HPA005482	Supported				Renal cancer:6.61e-4 (favourable)	Expressed in all	Tissue enhanced		kidney: 61.7	cervix, uterine: 29.4	Cell line enhanced		Hep G2: 40.4
TRAF3IP2	ACT1, C6orf2, C6orf4, C6orf5, C6orf6, CIKS, DKFZP586G0522	ENSG00000056972	TRAF3 interacting protein 2	6	111556454-111606278	Disease related genes, Predicted intracellular proteins	Evidence at protein level	HPA036352	Approved		Approved	Golgi apparatus<br>Vesicles	Endometrial cancer:4.73e-5 (favourable), Renal cancer:5.16e-5 (unfavourable), Cervical cancer:3.21e-4 (unfavourable)	Expressed in all	Expressed in all			fallopian tube: 50.8	Cell line enhanced		U-2197: 94.7
GYG2	GN-2	ENSG00000056998	Glycogenin 2	X	2828788-2882820	Enzymes, Predicted intracellular proteins	Evidence at protein level	HPA005495, HPA064686	Enhanced		Approved	Nucleus<br>Nucleoli<br>Cytosol	Pancreatic cancer:3.01e-5 (favourable)	Expressed in all	Tissue enriched	13	adipose tissue: 173.1	breast: 13.2	Cell line enhanced		AF22: 39.5;NTERA-2: 39.5;SK-MEL-30: 68.1
DCBLD2	CLCP1, ESDN	ENSG00000057019	Discoidin, CUB and LCCL domain containing 2	3	98795941-98901689	Predicted intracellular proteins, Predicted membrane proteins	Evidence at protein level	HPA016909	Approved		Approved	Golgi apparatus<br>Plasma membrane<br>Cytosol	Renal cancer:3.32e-5 (unfavourable), Pancreatic cancer:1.52e-4 (unfavourable), Stomach cancer:2.87e-4 (unfavourable)	Expressed in all	Mixed			testis: 44.9	Cell line enhanced		LHCN-M2: 647.4;U-87 MG: 568.7
SERPINB3	HsT1196, SCC, SCCA1, T4-A	ENSG00000057149	Serpin family B member 3	18	63655197-63661963	Cancer-related genes, Plasma proteins, Predicted intracellular proteins	Evidence at protein level	CAB018772, CAB036006, CAB036007, HPA048341, HPA049988, HPA055992	Enhanced		Approved	Plasma membrane<br>Cytosol	Pancreatic cancer:3.19e-4 (unfavourable)	Tissue enhanced	Group enriched	7	cervix, uterine: 298.5;esophagus: 848.0	urinary bladder: 87.5	Cell line enhanced		HaCaT: 5.5;SiHa: 4.1;U-2197: 7.3
SOAT1	ACAT, SOAT, STAT	ENSG00000057252	Sterol O-acyltransferase 1	1	179293714-179358680	Enzymes, FDA approved drug targets, Predicted membrane proteins	Evidence at protein level	CAB009533, HPA047171	Enhanced		Enhanced	Endoplasmic reticulum		Expressed in all	Tissue enhanced		adrenal gland: 218.2	prostate: 45.1	Expressed in all
PKP2		ENSG00000057294	Plakophilin 2	12	32790745-32896840	Disease related genes, Plasma proteins, Predicted intracellular proteins	Evidence at protein level	HPA014314, CAB037336, HPA056908	Enhanced		Enhanced	Nucleoplasm<br>Cell Junctions	Lung cancer:6.79e-4 (unfavourable), Colorectal cancer:8.55e-4 (favourable)	Mixed	Tissue enhanced		fallopian tube: 114.2;heart muscle: 123.3	parathyroid gland: 50.6	Cell line enhanced		CACO-2: 161.1
MSH4		ENSG00000057468	MutS homolog 4	1	75796882-75913238	Predicted intracellular proteins	Evidence at protein level							Not detected	Group enriched	7	epididymis: 2.3;testis: 7.7	spleen: 0.7	Cell line enhanced		AN3-CA: 1.6
F7		ENSG00000057593	Coagulation factor VII	13	113105788-113120681	Candidate cardiovascular disease genes, Disease related genes, Enzymes, FDA approved drug targets, Plasma proteins, Predicted secreted proteins	Evidence at protein level	HPA004826			Approved	Mitochondria		Tissue enriched	Tissue enriched	44	liver: 65.0	testis: 1.4	Group enriched	7	CACO-2: 11.8;Hep G2: 6.1
GDI2	RABGDIB	ENSG00000057608	GDP dissociation inhibitor 2	10	5765223-5842132	Plasma proteins, Predicted intracellular proteins	Evidence at protein level	HPA049290, HPA057668	Supported				Liver cancer:7.56e-7 (unfavourable), Glioma:7.00e-4 (favourable)	Expressed in all	Expressed in all			lymph node: 241.2	Expressed in all
PRDM1	BLIMP1, PRDI-BF1	ENSG00000057657	PR/SET domain 1	6	106086320-106109939	Cancer-related genes, Predicted intracellular proteins, Transcription factors	Evidence at protein level	HPA030033	Approved		Approved	Nucleus<br>Nucleoli	Renal cancer:9.81e-5 (unfavourable)	Expressed in all	Tissue enhanced		esophagus: 61.0	endometrium: 30.1	Cell line enhanced		Karpas-707: 158.5;U-266/70: 62.6;U-266/84: 39.9
ATG5	APG5, APG5L, ASP, hAPG5	ENSG00000057663	Autophagy related 5	6	106045423-106325791	Predicted intracellular proteins, Predicted secreted proteins	Evidence at protein level	CAB034432, CAB037309, HPA042973	Enhanced		Approved	Centrosome	Renal cancer:8.73e-4 (unfavourable), Liver cancer:8.84e-4 (unfavourable)	Expressed in all	Expressed in all			thyroid gland: 32.3	Expressed in all
TMCC3	KIAA1145	ENSG00000057704	Transmembrane and coiled-coil domain family 3	12	94567124-94650562	Predicted intracellular proteins, Predicted membrane proteins	Evidence at protein level	HPA014272	Approved		Approved	Endoplasmic reticulum<br>Vesicles	Endometrial cancer:4.87e-4 (unfavourable)	Expressed in all	Mixed			placenta: 25.7	Cell line enhanced		HUVEC TERT2: 26.1;Karpas-707: 30.1;U-266/84: 20.9
PITHD1	C1orf128, HT014, TXNL1CL	ENSG00000057757	PITH domain containing 1	1	23778405-23788232	Predicted intracellular proteins	Evidence at protein level	HPA016936	Uncertain					Expressed in all	Expressed in all			parathyroid gland: 208.8	Expressed in all
MTA3	KIAA1266	ENSG00000057935	Metastasis associated 1 family member 3	2	42494569-42756947	Plasma proteins, Predicted intracellular proteins, Transcription factors	Evidence at protein level	HPA039433	Approved		Supported	Nucleus<br>Vesicles	Endometrial cancer:2.30e-4 (unfavourable), Liver cancer:4.69e-4 (unfavourable)	Expressed in all	Expressed in all			testis: 52.4	Mixed
USP13	IsoT-3	ENSG00000058056	Ubiquitin specific peptidase 13 (isopeptidase T-3)	3	179652755-179789401	Enzymes, Plasma proteins, Predicted intracellular proteins	Evidence at protein level	HPA004827	Uncertain		Approved	Nucleoplasm<br>Cytosol	Renal cancer:3.46e-6 (unfavourable), Liver cancer:2.40e-5 (unfavourable), Urothelial cancer:3.06e-4 (unfavourable)	Expressed in all	Expressed in all			skeletal muscle: 52.2	Mixed
ATP11B	ATPIF, ATPIR, KIAA0956	ENSG00000058063	ATPase phospholipid transporting 11B (putative)	3	182793500-182921635	Enzymes, Predicted membrane proteins, Transporters	Evidence at protein level	HPA036237, HPA036238	Uncertain		Approved	Microtubule organizing center<br>Cytosol	Pancreatic cancer:1.09e-4 (unfavourable), Endometrial cancer:3.44e-4 (unfavourable)	Expressed in all	Expressed in all			testis: 58.0	Expressed in all
LAMC2	BM600-100kDa, EBR2, EBR2A, kalinin-105kDa, LAMB2T, LAMNB2, nicein-100kDa	ENSG00000058085	Laminin subunit gamma 2	1	183186238-183244900	Disease related genes, Plasma proteins, Predicted secreted proteins	Evidence at protein level	CAB004257, HPA024638, CAB078165	Enhanced		Approved	Cytosol	Lung cancer:4.20e-6 (unfavourable), Pancreatic cancer:7.11e-5 (unfavourable)	Tissue enhanced	Tissue enhanced		fallopian tube: 57.8	lung: 38.9	Cell line enhanced		A-431: 521.5;CAPAN-2: 460.7;HBEC3-KT: 1872.4;hTERT-HME1: 1202.0;RPTEC TERT1: 464.3
CDK14	PFTAIRE1, PFTK1	ENSG00000058091	Cyclin dependent kinase 14	7	90466424-91210590	Enzymes, Predicted intracellular proteins	Evidence at protein level	HPA015267	Approved		Supported	Nucleus<br>Cytosol	Breast cancer:5.86e-4 (favourable), Stomach cancer:7.79e-4 (unfavourable)	Expressed in all	Expressed in all			cerebral cortex: 56.7	Mixed
SEC61A1		ENSG00000058262	Sec61 translocon alpha 1 subunit	3	128051641-128071683	Disease related genes, Potential drug targets, Predicted membrane proteins, Transporters	Evidence at protein level	CAB022076			Supported	Endoplasmic reticulum	Renal cancer:6.84e-9 (unfavourable), Liver cancer:1.07e-6 (unfavourable), Endometrial cancer:7.82e-4 (favourable)	Expressed in all	Expressed in all			cervix, uterine: 218.2	Expressed in all
PPP1R12A	M130, MBS, MYPT1	ENSG00000058272	Protein phosphatase 1 regulatory subunit 12A	12	79773563-79935460	Predicted intracellular proteins	Evidence at protein level	HPA041296, HPA071956	Approved		Enhanced	Actin filaments<br>Cytosol	Liver cancer:1.72e-4 (unfavourable)	Expressed in all	Expressed in all			smooth muscle: 120.9	Expressed in all
RASGRF1	CDC25, CDC25L, GNRP, GRF1, GRF55, H-GRF55, PP13187	ENSG00000058335	Ras protein specific guanine nucleotide releasing factor 1	15	78959947-79090773	Predicted intracellular proteins, RAS pathway related proteins	Evidence at protein level	CAB010413, HPA041965	Approved		Supported	Golgi apparatus	Endometrial cancer:6.14e-6 (favourable)	Mixed	Group enriched	14	cerebral cortex: 30.5;lung: 11.3	lymph node: 1.5	Cell line enhanced		A-431: 7.3;BEWO: 7.5;Karpas-707: 7.5;RPMI-8226: 9.0;U-2 OS: 15.8
CAMK2B	CAM2, CAMK2, CAMKB	ENSG00000058404	Calcium/calmodulin dependent protein kinase II beta	7	44217150-44334577	Enzymes, Plasma proteins, Predicted intracellular proteins, Predicted membrane proteins	Evidence at protein level	CAB006849, HPA026307, HPA051783, HPA051785, HPA053973	Enhanced	Supported	Supported	Plasma membrane<br>Cell Junctions<br>Cytosol		Mixed	Tissue enhanced		cerebral cortex: 214.1	skeletal muscle: 46.1	Cell line enriched	12	SCLC-21H: 88.9
CROCC	ROLT, rootletin	ENSG00000058453	Ciliary rootlet coiled-coil, rootletin	1	16740273-16972979	Predicted intracellular proteins	Evidence at protein level	HPA021191, HPA021762	Enhanced		Supported	Plasma membrane<br>Centrosome	Endometrial cancer:8.34e-5 (favourable), Lung cancer:7.92e-4 (favourable), Renal cancer:7.97e-4 (unfavourable)	Expressed in all	Mixed			skin: 11.6	Mixed
POLR3E	FLJ10509, RPC5, SIN	ENSG00000058600	RNA polymerase III subunit E	16	22297375-22335103	Predicted intracellular proteins, RNA polymerase related proteins	Evidence at protein level	HPA041419, HPA041477	Approved		Enhanced	Nucleoplasm	Prostate cancer:1.74e-4 (unfavourable)	Expressed in all	Expressed in all			parathyroid gland: 8.9	Expressed in all
ATP2B4	ATP2B2, MXRA1, PMCA4	ENSG00000058668	ATPase plasma membrane Ca2+ transporting 4	1	203626561-203744081	Enzymes, Predicted intracellular proteins, Predicted membrane proteins, Transporters	Evidence at protein level	CAB016118, HPA040431	Enhanced		Supported	Plasma membrane	Renal cancer:1.21e-4 (unfavourable)	Expressed in all	Expressed in all			smooth muscle: 254.6	Expressed in all
ZC3H11A	KIAA0663, ZC3HDC11A	ENSG00000058673	Zinc finger CCCH-type containing 11A	1	203795654-203854999	Predicted intracellular proteins	Evidence at protein level	HPA026439, HPA028490, HPA028526	Approved		Approved	Nuclear speckles	Renal cancer:5.58e-4 (unfavourable)	Expressed in all	Expressed in all			testis: 41.6	Expressed in all
RIOK2	FLJ11159	ENSG00000058729	RIO kinase 2	5	97160867-97183260	Enzymes, Plasma proteins, Predicted intracellular proteins	Evidence at protein level	HPA005681	Uncertain		Approved	Plasma membrane<br>Cytosol		Expressed in all	Expressed in all			testis: 22.1	Expressed in all
YIPF1	DJ167A19.1, FinGER1	ENSG00000058799	Yip1 domain family member 1	1	53851719-53889834	Predicted membrane proteins	Evidence at protein level	HPA014716	Approved		Approved	Nucleoplasm	Liver cancer:1.34e-4 (unfavourable)	Expressed in all	Expressed in all			thyroid gland: 35.0	Expressed in all
NDC1	FLJ10407, NET3, TMEM48	ENSG00000058804	NDC1 transmembrane nucleoporin	1	53765460-53838860	Predicted membrane proteins, Transporters	Evidence at protein level	HPA069751, HPA070882	Approved		Supported	Nuclear membrane<br>Plasma membrane<br>Actin filaments	Liver cancer:7.52e-7 (unfavourable), Colorectal cancer:4.48e-5 (favourable), Pancreatic cancer:3.58e-4 (unfavourable)	Expressed in all	Mixed			lymph node: 16.4	Expressed in all
DGKG	DAGK3	ENSG00000058866	Diacylglycerol kinase gamma	3	186105668-186362237	Enzymes, Plasma proteins, Predicted intracellular proteins	Evidence at protein level	HPA036577	Approved		Approved	Vesicles<br>Plasma membrane		Tissue enhanced	Tissue enhanced		cerebral cortex: 21.4	placenta: 11.3	Cell line enhanced		HDLM-2: 22.1;U-87 MG: 13.9
FLYWCH1	DKFZp761A132	ENSG00000059122	FLYWCH-type zinc finger 1	16	2911937-2951208	Predicted intracellular proteins	Evidence at protein level	HPA040753, HPA041001	Approved		Supported	Nucleoplasm<br>Nuclear bodies<br>Cytosol		Expressed in all	Expressed in all			parathyroid gland: 30.3	Expressed in all
UNKL	C16orf28, FLJ23360, ZC3H5L, ZC3HDC5L	ENSG00000059145	Unkempt family like zinc finger	16	1363205-1414751	Predicted intracellular proteins	Evidence at protein level	HPA055801, HPA073949	Approved		Supported	Cytosol		Expressed in all	Mixed			endometrium: 9.6	Mixed
TBXAS1	CYP5, CYP5A1, THAS, TS, TXAS, TXS	ENSG00000059377	Thromboxane A synthase 1	7	139777051-140020325	Disease related genes, Enzymes, FDA approved drug targets, Plasma proteins, Predicted intracellular proteins, Predicted membrane proteins	Evidence at protein level	HPA031257, HPA031258, HPA031259	Enhanced		Supported	Vesicles	Renal cancer:1.14e-4 (unfavourable)	Expressed in all	Mixed			spleen: 56.3	Cell line enhanced		NB-4: 48.5;PC-3: 22.1;U-937: 48.2
PARP12	FLJ22693, PARP-12, ZC3H1, ZC3HDC1	ENSG00000059378	Poly(ADP-ribose) polymerase family member 12	7	140023744-140063721	Enzymes, Plasma proteins, Predicted intracellular proteins	Evidence at protein level	HPA003584, HPA063872	Approved		Approved	Nucleus	Renal cancer:4.12e-7 (unfavourable), Liver cancer:1.63e-4 (unfavourable)	Expressed in all	Mixed			skin: 13.8	Mixed
ALDH18A1	GSAS, P5CS, PYCS, SPG9	ENSG00000059573	Aldehyde dehydrogenase 18 family member A1	10	95605929-95656706	Disease related genes, Enzymes, Plasma proteins, Potential drug targets, Predicted intracellular proteins	Evidence at protein level	HPA008333, HPA012604	Approved		Enhanced	Mitochondria	Renal cancer:3.60e-9 (unfavourable), Endometrial cancer:4.20e-4 (favourable)	Expressed in all	Expressed in all			duodenum: 89.5	Expressed in all
TARBP1	TRM3, TRP-185	ENSG00000059588	TAR (HIV-1) RNA binding protein 1	1	234391313-234479103	Predicted intracellular proteins	Evidence at protein level	CAB020810, HPA024632	Uncertain		Approved	Nuclear speckles	Renal cancer:5.14e-10 (unfavourable)	Expressed in all	Expressed in all			parathyroid gland: 16.1	Expressed in all
GATB	PET112, PET112L	ENSG00000059691	Glutamyl-tRNA amidotransferase subunit B	4	151670504-151761023	Predicted intracellular proteins	Evidence at protein level	HPA042610	Uncertain		Supported	Mitochondria	Renal cancer:1.20e-10 (favourable)	Expressed in all	Mixed			kidney: 22.4	Expressed in all
MXD1	bHLHc58, MAD, MAD1	ENSG00000059728	MAX dimerization protein 1	2	69897688-69942945	Predicted intracellular proteins, Transcription factors	Evidence at protein level	HPA001599	Enhanced		Uncertain	Nucleoplasm<br>Mitochondria<br>Cytosol	Endometrial cancer:8.14e-6 (unfavourable), Pancreatic cancer:8.50e-4 (unfavourable)	Expressed in all	Tissue enhanced		bone marrow: 113.8;esophagus: 101.9	appendix: 56.3	Mixed
CDK17	PCTAIRE2, PCTK2	ENSG00000059758	Cyclin dependent kinase 17	12	96278261-96400560	Enzymes, Predicted intracellular proteins	Evidence at protein level	HPA015325	Approved		Approved	Nucleoplasm<br>Cytosol	Renal cancer:1.09e-6 (unfavourable)	Expressed in all	Expressed in all			cerebral cortex: 71.8	Expressed in all
DNAJC25	bA16L21.2.1	ENSG00000059769	DnaJ heat shock protein family (Hsp40) member C25	9	111631352-111654351	Predicted membrane proteins	Evidence at protein level	HPA019122	Approved		Approved	Nucleoplasm<br>Cytosol	Endometrial cancer:3.73e-4 (favourable)	Expressed in all	Tissue enhanced		liver: 16.7	parathyroid gland: 7.9	Mixed
SLC2A3	GLUT3	ENSG00000059804	Solute carrier family 2 member 3	12	7919230-7936275	Predicted membrane proteins, Transporters	Evidence at protein level	CAB002763, HPA006539	Approved		Approved	Plasma membrane	Renal cancer:6.36e-8 (unfavourable), Stomach cancer:2.89e-5 (unfavourable), Colorectal cancer:8.58e-4 (unfavourable)	Tissue enriched	Tissue enhanced		bone marrow: 271.2	placenta: 138.7	Group enriched	7	BEWO: 1387.7;CACO-2: 1315.8;NTERA-2: 293.2
PSD	EFA6, EFA6A, KIAA2011, PSD1, TYL	ENSG00000059915	Pleckstrin and Sec7 domain containing	10	102402617-102421539	Predicted intracellular proteins	Evidence at protein level	HPA059237	Uncertain		Approved	Nucleoplasm<br>Plasma membrane<br>Cytosol		Mixed	Tissue enhanced		cerebral cortex: 112.7	endometrium: 40.4	Cell line enhanced		HSkMC: 5.6;SCLC-21H: 8.7;SH-SY5Y: 6.8
CTDP1	FCP1	ENSG00000060069	CTD phosphatase subunit 1	18	79679801-79756623	Disease related genes, Enzymes, Potential drug targets, Predicted intracellular proteins	Evidence at protein level	CAB032641, HPA040394, HPA070389	Supported		Approved	Nucleoplasm<br>Vesicles	Renal cancer:5.51e-5 (favourable), Endometrial cancer:6.43e-4 (favourable)	Expressed in all	Expressed in all			testis: 19.6	Expressed in all
YBX3	CSDA, CSDA1, dbpA, ZONAB	ENSG00000060138	Y-box binding protein 3	12	10699089-10723312	Predicted intracellular proteins, Transcription factors	Evidence at protein level	HPA034838	Approved		Supported	Cytosol	Renal cancer:6.17e-13 (unfavourable)	Expressed in all	Expressed in all			skeletal muscle: 1300.9	Mixed
STYK1	DKFZp761P1010, NOK, SuRTK106	ENSG00000060140	Serine/threonine/tyrosine kinase 1	12	10618939-10674318	Enzymes, Predicted intracellular proteins, Predicted membrane proteins	Evidence at protein level	HPA040468, HPA048569	Uncertain		Approved	Nucleus<br>Plasma membrane		Mixed	Mixed			rectum: 17.4	Cell line enhanced		CAPAN-2: 23.5;HUVEC TERT2: 20.0;TIME: 18.2
WNK1	HSAN2, HSN2, PPP1R167, PRKWNK1	ENSG00000060237	WNK lysine deficient protein kinase 1	12	752593-911452	Disease related genes, Enzymes, Plasma proteins, Potential drug targets, Predicted intracellular proteins, Predicted secreted proteins	Evidence at protein level	HPA046541, HPA059157	Enhanced		Supported	Cytosol	Ovarian cancer:9.67e-4 (unfavourable)	Expressed in all	Expressed in all			esophagus: 92.4	Expressed in all
CCAR1	CARP-1, CARP1, FLJ10590	ENSG00000060339	Cell division cycle and apoptosis regulator 1	10	68721012-68792377	Cancer-related genes, Predicted intracellular proteins	Evidence at protein level	HPA007856, HPA048513	Supported		Supported	Nucleoplasm<br>Golgi apparatus	Liver cancer:1.41e-5 (unfavourable), Ovarian cancer:4.05e-5 (favourable), Renal cancer:1.37e-4 (unfavourable)	Expressed in all	Expressed in all			lymph node: 34.8	Expressed in all
OGFR	7-60	ENSG00000060491	Opioid growth factor receptor	20	62804835-62814000	Predicted intracellular proteins	Evidence at protein level	HPA017899	Enhanced		Approved	Nucleoplasm	Urothelial cancer:5.19e-4 (favourable)	Expressed in all	Expressed in all			spleen: 52.6	Expressed in all
GNA15	GNA16	ENSG00000060558	G protein subunit alpha 15	19	3136193-3163769	Plasma proteins, Predicted intracellular proteins	Evidence at protein level	HPA043113	Approved				Renal cancer:4.26e-6 (unfavourable), Breast cancer:7.57e-5 (favourable), Endometrial cancer:2.01e-4 (favourable)	Expressed in all	Tissue enhanced		bone marrow: 48.7;esophagus: 61.3	skin: 25.9	Cell line enhanced		HMC-1: 142.1;MOLT-4: 137.5;REH: 115.4
CREB3L3	CREB-H	ENSG00000060566	CAMP responsive element binding protein 3 like 3	19	4153601-4173054	Predicted intracellular proteins, Predicted membrane proteins, Transcription factors	Evidence at protein level	HPA040671, HPA056228	Enhanced				Renal cancer:3.53e-6 (unfavourable)	Tissue enriched	Group enriched	104	duodenum: 241.6;liver: 61.0;small intestine: 278.7	colon,stomach: 1.8	Cell line enhanced		HDLM-2: 44.9;Hep G2: 10.3;U-266/70: 7.7
PIGV	FLJ20477	ENSG00000060642	Phosphatidylinositol glycan anchor biosynthesis class V	1	26787472-26798398	Disease related genes, Predicted intracellular proteins, Predicted membrane proteins	Evidence at protein level	HPA054181			Approved	Endoplasmic reticulum<br>Cytosol	Renal cancer:7.60e-7 (favourable)	Expressed in all	Expressed in all			testis: 79.6	Expressed in all
PTPRU	FMI, hPTP-J, PCP-2, PTP, PTPRO	ENSG00000060656	Protein tyrosine phosphatase, receptor type U	1	29236516-29326813	Enzymes, Plasma proteins, Predicted membrane proteins	Evidence at protein level	CAB011476, HPA039832	Approved				Head and neck cancer:8.32e-4 (unfavourable)	Expressed in all	Mixed			cervix, uterine: 28.0	Cell line enhanced		BEWO: 92.2
SNRNP40	HPRP8BP, PRP8BP, PRPF8BP, SPF38, WDR57	ENSG00000060688	Small nuclear ribonucleoprotein U5 subunit 40	1	31259568-31296782	Predicted intracellular proteins, Predicted membrane proteins	Evidence at protein level	HPA026527, HPA027345	Supported		Supported	Nuclear speckles	Liver cancer:4.73e-6 (unfavourable), Glioma:9.74e-4 (favourable)	Expressed in all	Expressed in all			lymph node: 40.9	Expressed in all
RIMBP2	KIAA0318, MGC15831, PPP1R133, RBP2, RIM-BP2	ENSG00000060709	RIMS binding protein 2	12	130396137-130517917	Predicted intracellular proteins	Evidence at protein level						Pancreatic cancer:4.16e-4 (favourable)	Mixed	Tissue enhanced		parathyroid gland: 95.0	cerebral cortex: 24.4	Group enriched	10	SCLC-21H: 26.1;SH-SY5Y: 41.8
COL11A1	CO11A1, COLL6, STL2	ENSG00000060718	Collagen type XI alpha 1 chain	1	102876467-103108496	Cancer-related genes, Disease related genes, Plasma proteins, Predicted intracellular proteins, Predicted secreted proteins	Evidence at protein level	HPA058335			Approved	Endoplasmic reticulum		Mixed	Tissue enriched	6	placenta: 27.9	gallbladder: 4.7	Cell line enhanced		AF22: 113.0;BJ hTERT+ SV40 Large T+ RasG12V: 78.6;HBF TERT88: 46.0;HSkMC: 101.5
QSER1	FLJ21924	ENSG00000060749	Glutamine and serine rich 1	11	32893178-32993316	Predicted intracellular proteins	Evidence at protein level	HPA005682	Approved		Approved	Nucleoplasm<br>Cytosol	Pancreatic cancer:5.27e-5 (unfavourable), Liver cancer:7.94e-5 (unfavourable), Renal cancer:6.87e-4 (unfavourable)	Expressed in all	Expressed in all			testis: 17.4	Expressed in all
MPC1	BRP44L, CGI-129, dJ68L15.3	ENSG00000060762	Mitochondrial pyruvate carrier 1	6	166364919-166383013	Disease related genes, Potential drug targets, Predicted intracellular proteins, Predicted membrane proteins, Transporters	Evidence at protein level	HPA045119, HPA055790	Enhanced		Enhanced	Mitochondria	Renal cancer:4.79e-11 (favourable), Lung cancer:1.29e-4 (favourable), Cervical cancer:1.45e-4 (favourable)	Expressed in all	Expressed in all			heart muscle: 432.9	Expressed in all
ACAA1		ENSG00000060971	Acetyl-CoA acyltransferase 1	3	38103129-38137242	Enzymes, FDA approved drug targets, Plasma proteins, Predicted intracellular proteins	Evidence at protein level	HPA006764, HPA007244	Enhanced		Enhanced	Peroxisomes	Renal cancer:6.99e-9 (favourable), Head and neck cancer:1.23e-4 (favourable), Breast cancer:3.00e-4 (favourable), Endometrial cancer:7.53e-4 (favourable)	Expressed in all	Expressed in all			liver: 328.4	Expressed in all
BCAT1	BCT1	ENSG00000060982	Branched chain amino acid transaminase 1	12	24810022-24949459	Enzymes, Predicted intracellular proteins	Evidence at protein level	HPA048592	Uncertain				Renal cancer:1.38e-4 (unfavourable), Head and neck cancer:3.55e-4 (unfavourable), Stomach cancer:4.95e-4 (unfavourable), Urothelial cancer:8.54e-4 (unfavourable)	Expressed in all	Mixed			placenta: 21.4	Cell line enhanced		NTERA-2: 283.1;RH-30: 298.1
HDAC7	DKFZP586J0917, HDAC7A	ENSG00000061273	Histone deacetylase 7	12	47782722-47833132	Enzymes, FDA approved drug targets, Plasma proteins, Predicted intracellular proteins	Evidence at protein level	HPA004775			Supported	Cytosol	Urothelial cancer:4.65e-4 (favourable), Melanoma:5.16e-4 (unfavourable), Renal cancer:8.25e-4 (unfavourable)	Expressed in all	Expressed in all			parathyroid gland: 43.9	Expressed in all
LZTS1	FEZ1	ENSG00000061337	Leucine zipper tumor suppressor 1	8	20246165-20303963	Disease related genes, Plasma proteins, Predicted intracellular proteins	Evidence at protein level	HPA006294, HPA022046	Approved		Approved	Nucleoli<br>Plasma membrane	Renal cancer:9.28e-6 (unfavourable), Endometrial cancer:3.03e-4 (unfavourable)	Expressed in all	Tissue enriched	10	parathyroid gland: 125.4	testis: 12.4	Cell line enhanced		SK-MEL-30: 59.3;WM-115: 50.1
PRDM6	KMT8C, PRISM	ENSG00000061455	PR/SET domain 6	5	123089121-123194266	Disease related genes, Enzymes, Potential drug targets, Predicted intracellular proteins, Transcription factors	Evidence at protein level	HPA030322, HPA030324	Uncertain		Uncertain	Nucleoplasm		Mixed	Tissue enhanced		gallbladder: 5.2;placenta: 5.9	lung: 4.0	Cell line enhanced		BEWO: 3.5;HEK 293: 4.7
WNT8A	WNT8D	ENSG00000061492	Wnt family member 8A	5	138083892-138092365	Predicted secreted proteins	Evidence at transcript level	HPA038539	Uncertain		Uncertain	Plasma membrane<br>Cytosol		Tissue enriched	Not detected			testis: 0.7	Not detected
SPAG4	CT127, SUN4	ENSG00000061656	Sperm associated antigen 4	20	35615892-35621049	Predicted intracellular proteins, Predicted membrane proteins	Evidence at protein level	HPA048393, HPA061789	Approved				Endometrial cancer:9.52e-8 (favourable), Colorectal cancer:1.09e-5 (unfavourable), Glioma:8.89e-5 (unfavourable), Renal cancer:1.28e-4 (unfavourable), Urothelial cancer:6.66e-4 (favourable)	Expressed in all	Mixed			testis: 22.5	Cell line enhanced		EFO-21: 25.0;U-87 MG: 46.8
NCKAP1	HEM2, Nap1, NAP125	ENSG00000061676	NCK associated protein 1	2	182909115-183038858	Predicted membrane proteins	Evidence at protein level	HPA020449	Enhanced		Approved	Cytosol	Pancreatic cancer:3.81e-4 (unfavourable), Lung cancer:9.71e-4 (unfavourable)	Expressed in all	Mixed			cerebral cortex: 145.1	Mixed
MRPS35	MDS023, MRPS28	ENSG00000061794	Mitochondrial ribosomal protein S35	12	27710773-27756295	Predicted intracellular proteins, Ribosomal proteins	Evidence at protein level	HPA038513	Enhanced		Approved	Mitochondria<br>Cytosol	Renal cancer:1.51e-5 (favourable), Liver cancer:1.64e-4 (unfavourable), Colorectal cancer:5.01e-4 (favourable), Breast cancer:9.41e-4 (unfavourable)	Expressed in all	Expressed in all			kidney: 78.7	Expressed in all
GUCY1B3	GC-S-beta-1, GC-SB3, GUC1B3	ENSG00000061918	Guanylate cyclase 1 soluble subunit beta	4	155758992-155807591	Enzymes, Plasma proteins, Predicted intracellular proteins	Evidence at protein level	CAB010890, HPA020870	Approved		Approved	Cytosol	Renal cancer:2.42e-4 (unfavourable), Testis cancer:3.23e-4 (unfavourable)	Expressed in all	Expressed in all			parathyroid gland: 177.3	Cell line enhanced		HEL: 42.7;MOLT-4: 24.5;RPTEC TERT1: 35.1
SFSWAP	SFRS8, SWAP	ENSG00000061936	Splicing factor SWAP homolog	12	131711081-131799737	Plasma proteins, Predicted intracellular proteins	Evidence at protein level	HPA039362, HPA040063	Approved		Approved	Nucleus<br>Plasma membrane<br>Cytosol	Renal cancer:3.33e-8 (unfavourable), Melanoma:1.10e-4 (unfavourable)	Expressed in all	Expressed in all			skin: 18.1	Expressed in all
TNK2	ACK, ACK1, p21cdc42Hs	ENSG00000061938	Tyrosine kinase non receptor 2	3	195863364-195911945	Cancer-related genes, Enzymes, Plasma proteins, Predicted intracellular proteins	Evidence at protein level	HPA041954	Approved		Approved	Cytosol	Urothelial cancer:1.00e-4 (favourable), Renal cancer:1.30e-4 (unfavourable), Endometrial cancer:8.96e-4 (unfavourable)	Expressed in all	Expressed in all			cerebral cortex: 109.5	Expressed in all
MON2	KIAA1040	ENSG00000061987	MON2 homolog, regulator of endosome-to-Golgi trafficking	12	62466817-62600479	Predicted intracellular proteins	Evidence at protein level	HPA038697, HPA057607	Uncertain		Approved	Nucleoplasm<br>Nucleoli fibrillar center	Head and neck cancer:2.03e-4 (favourable)	Expressed in all	Expressed in all			parathyroid gland: 34.8	Expressed in all
CDH3	CDHP, PCAD	ENSG00000062038	Cadherin 3	16	68636189-68722616	Disease related genes, Predicted intracellular proteins, Predicted membrane proteins	Evidence at protein level	HPA001767, CAB002487	Enhanced		Uncertain	Cell Junctions<br>Cytosol	Pancreatic cancer:8.43e-4 (unfavourable), Lung cancer:8.53e-4 (unfavourable)	Mixed	Tissue enhanced		skin: 31.9	ovary: 26.5	Cell line enhanced		A-431: 89.4;HaCaT: 243.8;HBEC3-KT: 95.6;hTCEpi: 75.4;RPTEC TERT1: 88.7
ARSF		ENSG00000062096	Arylsulfatase F	X	3041471-3112726	Predicted membrane proteins	Evidence at protein level	HPA000549			Uncertain	Cytosol		Tissue enhanced	Group enriched	6	adrenal gland: 4.0;cerebral cortex: 2.1;epididymis: 2.0;esophagus: 2.3;kidney: 8.0;skin: 6.7	liver: 0.6	Not detected
GPBP1	DKFZp761C169, vasculin	ENSG00000062194	GC-rich promoter binding protein 1	5	57173948-57264679	Predicted intracellular proteins	Evidence at protein level	HPA037773	Approved		Approved	Vesicles<br>Plasma membrane<br>Cytosol	Urothelial cancer:4.15e-5 (favourable)	Expressed in all	Expressed in all			testis: 138.7	Expressed in all
DGAT2		ENSG00000062282	Diacylglycerol O-acyltransferase 2	11	75759512-75801535	Enzymes, Predicted intracellular proteins, Predicted membrane proteins	Evidence at protein level						Endometrial cancer:2.84e-4 (unfavourable)	Tissue enhanced	Tissue enhanced		adipose tissue: 493.2;liver: 170.9	skin: 116.1	Cell line enhanced		ASC diff: 55.2;HDLM-2: 57.8
ZNF112	ZFP112, ZNF228	ENSG00000062370	Zinc finger protein 112	19	44326555-44367217	Predicted intracellular proteins, Transcription factors	Evidence at transcript level	HPA023856	Approved		Approved	Centrosome	Renal cancer:1.54e-5 (favourable)	Mixed	Mixed			testis: 13.8	Cell line enhanced		U-2197: 16.1
CS		ENSG00000062485	Citrate synthase	12	56271699-56300392	Citric acid cycle related proteins, Enzymes, Plasma proteins, Predicted intracellular proteins, Predicted membrane proteins	Evidence at protein level	HPA038460, HPA038461, CAB075750, CAB075751, CAB075752, CAB075753, CAB075754	Enhanced		Enhanced	Mitochondria	Renal cancer:1.17e-4 (favourable)	Expressed in all	Expressed in all			heart muscle: 190.9	Expressed in all
LTK	TYK1	ENSG00000062524	Leukocyte receptor tyrosine kinase	15	41503638-41513887	Disease related genes, Enzymes, Potential drug targets, Predicted membrane proteins, Predicted secreted proteins	Evidence at protein level	HPA059545	Uncertain		Approved	Vesicles		Mixed	Mixed			placenta: 15.2	Cell line enhanced		HEL: 4.4;NB-4: 6.1;RH-30: 4.4;THP-1: 9.9
MRPS24	HSPC335, MRP-S24	ENSG00000062582	Mitochondrial ribosomal protein S24	7	43866558-43869893	Predicted intracellular proteins, Ribosomal proteins	Evidence at protein level	HPA020983			Approved	Nucleoplasm<br>Vesicles	Lung cancer:1.91e-4 (unfavourable), Renal cancer:9.89e-4 (favourable)	Expressed in all	Expressed in all			skeletal muscle: 147.5	Expressed in all
ELMO2	CED-12, CED12, ELMO-2, FLJ11656, KIAA1834	ENSG00000062598	Engulfment and cell motility 2	20	46366049-46432985	Disease related genes, Predicted intracellular proteins	Evidence at protein level	HPA018811	Approved		Supported	Cytosol	Liver cancer:4.08e-5 (unfavourable), Pancreatic cancer:6.10e-4 (favourable), Endometrial cancer:6.54e-4 (unfavourable)	Expressed in all	Expressed in all			cerebral cortex: 58.2	Expressed in all
WAPL	FOE, KIAA0261, WAPAL	ENSG00000062650	WAPL cohesin release factor	10	86435256-86521815	Predicted intracellular proteins	Evidence at protein level	HPA037874, HPA037875	Enhanced					Expressed in all	Expressed in all			testis: 64.5	Expressed in all
VMP1	EPG3, TANGO5, TMEM49	ENSG00000062716	Vacuole membrane protein 1	17	59707192-59842255	Predicted intracellular proteins, Predicted membrane proteins	Evidence at protein level	HPA030773, HPA064780	Uncertain		Approved	Nucleoli<br>Endoplasmic reticulum	Renal cancer:2.77e-8 (unfavourable), Endometrial cancer:1.56e-5 (unfavourable), Liver cancer:8.02e-4 (unfavourable)	Expressed in all	Expressed in all			spleen: 63.4	Expressed in all
APPBP2	Hs.84084, KIAA0228, PAT1	ENSG00000062725	Amyloid beta precursor protein binding protein 2	17	60443149-60526219	Cancer-related genes, Predicted intracellular proteins	Evidence at protein level						Liver cancer:3.65e-4 (unfavourable)	Expressed in all	Expressed in all			testis: 44.6	Expressed in all
POLD1	CDC2, POLD	ENSG00000062822	DNA polymerase delta 1, catalytic subunit	19	50384204-50418018	Disease related genes, Enzymes, Plasma proteins, Potential drug targets, Predicted intracellular proteins	Evidence at protein level	CAB004375, HPA046524	Enhanced		Supported	Nucleoplasm	Liver cancer:2.87e-6 (unfavourable)	Expressed in all	Mixed			bone marrow: 21.4	Expressed in all
SEZ6		ENSG00000063015	Seizure related 6 homolog	17	28954901-29006440	Predicted intracellular proteins, Predicted membrane proteins	Evidence at protein level	HPA011777	Enhanced		Uncertain	Intermediate filaments		Tissue enriched	Tissue enriched	53	cerebral cortex: 54.3	duodenum: 1.0	Cell line enriched	6	SCLC-21H: 69.9
EIF4B		ENSG00000063046	Eukaryotic translation initiation factor 4B	12	53006158-53042209	Predicted intracellular proteins	Evidence at protein level	HPA039072, HPA046164	Approved		Enhanced	Cytosol		Expressed in all	Expressed in all			ovary: 757.9	Expressed in all
SLC6A16	NTT5	ENSG00000063127	Solute carrier family 6 member 16	19	49289638-49325225	Predicted intracellular proteins, Predicted membrane proteins, Transporters	Evidence at protein level	HPA076812			Supported	Golgi apparatus		Mixed	Tissue enriched	18	testis: 162.8	lymph node: 8.8	Cell line enhanced		AF22: 18.0
GLTSCR1		ENSG00000063169	Glioma tumor suppressor candidate region gene 1	19	47608196-47703277	Predicted intracellular proteins	Evidence at protein level	HPA056211	Approved		Approved	Nucleoplasm	Head and neck cancer:1.34e-4 (favourable), Renal cancer:1.82e-4 (unfavourable), Urothelial cancer:9.34e-4 (favourable)	Expressed in all	Mixed			parathyroid gland: 15.4	Expressed in all
SPHK2		ENSG00000063176	Sphingosine kinase 2	19	48619291-48630717	Enzymes, Predicted intracellular proteins	Evidence at protein level	HPA065508			Supported	Vesicles	Renal cancer:2.59e-5 (favourable), Endometrial cancer:5.19e-4 (unfavourable), Pancreatic cancer:9.30e-4 (favourable)	Expressed in all	Mixed			duodenum: 22.1	Expressed in all
RPL18	L18	ENSG00000063177	Ribosomal protein L18	19	48615328-48619536	Plasma proteins, Predicted intracellular proteins, Ribosomal proteins	Evidence at protein level	HPA046572	Approved		Enhanced	Nucleoli<br>Endoplasmic reticulum<br>Cytosol	Renal cancer:1.21e-4 (unfavourable)	Expressed in all	Expressed in all			ovary: 2572.0	Expressed in all
CA11	CARP2, CARPX1	ENSG00000063180	Carbonic anhydrase 11	19	48637942-48646312	Predicted intracellular proteins, Predicted secreted proteins	Evidence at protein level	HPA041778			Approved	Vesicles<br>Microtubules	Lung cancer:2.11e-5 (favourable), Pancreatic cancer:8.60e-5 (favourable), Cervical cancer:4.33e-4 (favourable)	Expressed in all	Tissue enhanced		cerebral cortex: 244.1	ovary: 49.5	Cell line enhanced		AN3-CA: 39.9;SCLC-21H: 35.8
ISOC2	FLJ23469	ENSG00000063241	Isochorismatase domain containing 2	19	55452985-55462343	Predicted intracellular proteins	Evidence at protein level	HPA043142	Enhanced		Approved	Mitochondria<br>Cytosol		Expressed in all	Expressed in all			kidney: 63.1	Mixed
U2AF2	U2AF65	ENSG00000063244	U2 small nuclear RNA auxiliary factor 2	19	55654146-55674715	Plasma proteins, Predicted intracellular proteins	Evidence at protein level	CAB010910, HPA041943, HPA043562	Supported	Supported	Enhanced	Nucleoplasm<br>Nuclear speckles	Liver cancer:1.54e-6 (unfavourable)	Expressed in all	Expressed in all			lymph node: 137.2	Expressed in all
EPN1		ENSG00000063245	Epsin 1	19	55675226-55709858	Plasma proteins, Predicted intracellular proteins	Evidence at protein level	CAB009729, HPA061136	Approved		Enhanced	Cytosol		Expressed in all	Expressed in all			duodenum: 89.4	Expressed in all
MED29	DKFZp434H247, IXL, MED2	ENSG00000063322	Mediator complex subunit 29	19	39391303-39400637	Predicted intracellular proteins	Evidence at protein level	HPA055956			Supported	Nucleoplasm	Renal cancer:5.15e-5 (favourable), Endometrial cancer:7.27e-4 (unfavourable)	Expressed in all	Expressed in all			parathyroid gland: 64.5	Expressed in all
AHRR	AHH, AHHR, bHLHe77, KIAA1234	ENSG00000063438	Aryl-hydrocarbon receptor repressor	5	304176-438291	Predicted intracellular proteins, Transcription factors	Evidence at protein level	HPA021483			Supported	Nucleoplasm<br>Cytosol		Mixed	Tissue enriched	8	testis: 65.2	skin: 7.9	Cell line enhanced		HMC-1: 89.0;NB-4: 80.8;WM-115: 71.5
GSC2	GSCL	ENSG00000063515	Goosecoid homeobox 2	22	19148576-19150283	Predicted intracellular proteins, Transcription factors	Evidence at transcript level	HPA043011	Uncertain					Not detected	Tissue enriched	31	testis: 3.0	all non-specific tissues: 0.0	Not detected
ZNF275		ENSG00000063587	Zinc finger protein 275	X	153334155-153360110	Predicted intracellular proteins, Transcription factors	Evidence at protein level	HPA000566	Approved		Approved	Nucleoli		Expressed in all	Expressed in all			adrenal gland: 79.3	Cell line enhanced		U-266/70: 46.8
MTMR1		ENSG00000063601	Myotubularin related protein 1	X	150692971-150765103	Enzymes, Plasma proteins, Predicted intracellular proteins	Evidence at protein level	HPA002977, HPA018502	Approved		Approved	Microtubule organizing center		Expressed in all	Expressed in all			parathyroid gland: 26.6	Mixed
GPC1	glypican	ENSG00000063660	Glypican 1	2	240435671-240468078	Disease related genes, Predicted intracellular proteins, Predicted membrane proteins	Evidence at protein level	HPA030571	Approved		Supported	Plasma membrane<br>Cytosol	Liver cancer:2.44e-6 (unfavourable), Colorectal cancer:5.78e-5 (unfavourable), Endometrial cancer:1.55e-4 (unfavourable)	Expressed in all	Tissue enhanced		skin: 265.8	prostate: 67.5	Mixed
ADCK1	FLJ39600	ENSG00000063761	AarF domain containing kinase 1	14	77800083-77935012	Enzymes, Predicted secreted proteins	Evidence at protein level	HPA051012, HPA055014	Uncertain		Approved	Nucleoplasm	Renal cancer:5.82e-6 (favourable), Lung cancer:4.11e-5 (favourable), Liver cancer:1.70e-4 (unfavourable)	Expressed in all	Mixed			cerebral cortex: 9.0	Mixed
HAGH	GLO2, GLXII, HAGH1	ENSG00000063854	Hydroxyacylglutathione hydrolase	16	1795620-1827194	Enzymes, Plasma proteins, Predicted intracellular proteins	Evidence at protein level	HPA043041, HPA061143	Approved				Renal cancer:1.81e-6 (favourable), Liver cancer:5.33e-6 (favourable), Cervical cancer:5.82e-5 (favourable), Urothelial cancer:5.19e-4 (favourable)	Expressed in all	Expressed in all			liver: 124.4	Expressed in all
RNF4	RES4-26, SLX5, SNURF	ENSG00000063978	Ring finger protein 4	4	2462220-2625320	Enzymes, Predicted intracellular proteins	Evidence at protein level	HPA049356	Approved				Lung cancer:6.38e-4 (unfavourable)	Expressed in all	Expressed in all			testis: 57.0	Expressed in all
CASP8	Casp-8, FLICE, MACH, MCH5	ENSG00000064012	Caspase 8	2	201233443-201287711	Cancer-related genes, Disease related genes, Enzymes, Potential drug targets, Predicted intracellular proteins	Evidence at protein level	HPA001302, CAB002047, HPA005688, HPA006191	Approved		Supported	Nucleoplasm<br>Cytosol	Renal cancer:1.27e-6 (unfavourable), Ovarian cancer:1.25e-4 (favourable), Liver cancer:3.02e-4 (unfavourable)	Expressed in all	Expressed in all			spleen: 44.8	Expressed in all
LIMCH1	DKFZP686A01247, LIMCH1A, LMO7B	ENSG00000064042	LIM and calponin homology domains 1	4	41359607-41700044	Predicted intracellular proteins	Evidence at protein level	HPA004184, HPA063840	Uncertain		Approved	Actin filaments	Renal cancer:3.82e-7 (favourable), Breast cancer:5.55e-6 (unfavourable)	Expressed in all	Mixed			parathyroid gland: 190.9	Cell line enhanced		HeLa: 126.0;RT4: 144.1;SiHa: 108.5;WM-115: 142.5
INTS13	ASUN, C12orf11, FLJ10637, Mat89Bb, NET48, SPATA30	ENSG00000064102	Integrator complex subunit 13	12	26905181-26938326	Predicted intracellular proteins	Evidence at protein level	HPA039543	Uncertain				Liver cancer:1.17e-10 (unfavourable), Renal cancer:3.16e-6 (unfavourable)	Expressed in all	Expressed in all			adrenal gland: 23.1	Expressed in all
TM7SF3		ENSG00000064115	Transmembrane 7 superfamily member 3	12	26973195-27014434	Predicted intracellular proteins, Predicted membrane proteins, Predicted secreted proteins	Evidence at protein level	HPA057640			Supported	Nucleus<br>Cytosol	Renal cancer:1.32e-4 (favourable)	Expressed in all	Expressed in all			kidney: 190.9	Expressed in all
DLX3		ENSG00000064195	Distal-less homeobox 3	17	49990005-49995224	Disease related genes, Predicted intracellular proteins, Transcription factors	Evidence at protein level						Endometrial cancer:4.61e-4 (unfavourable)	Mixed	Group enriched	5	placenta: 10.7;skin: 21.9	thyroid gland: 3.1	Cell line enhanced		BEWO: 131.0;SK-BR-3: 33.0
SPA17	CT22, SP17	ENSG00000064199	Sperm autoantigenic protein 17	11	124673798-124697518	Predicted intracellular proteins	Evidence at protein level	HPA037568	Enhanced		Approved	Vesicles	Endometrial cancer:1.03e-4 (favourable)	Expressed in all	Group enriched	7	fallopian tube: 124.1;testis: 430.2	epididymis: 38.3	Mixed
TSPAN32	PHEMX, TSSC6	ENSG00000064201	Tetraspanin 32	11	2301997-2318200	Predicted membrane proteins	Evidence at protein level	HPA024135	Uncertain					Mixed	Tissue enhanced		bone marrow: 12.0;heart muscle: 7.6	lymph node: 6.3	Group enriched	7	HEL: 13.1;HL-60: 5.1;NB-4: 3.3;THP-1: 3.8;U-937: 6.9
WISP2	CCN5, CT58, CTGF-L	ENSG00000064205	WNT1 inducible signaling pathway protein 2	20	44714844-44728509	Plasma proteins, Predicted secreted proteins	Evidence at protein level	CAB019273	Approved					Tissue enhanced	Tissue enhanced		cervix, uterine: 459.5;ovary: 167.2	breast: 70.0	Cell line enhanced		ASC TERT1: 71.5;HeLa: 40.1;U-2197: 313.4
DMRT3	DMRTA3	ENSG00000064218	Doublesex and mab-3 related transcription factor 3	9	976964-991731	Predicted intracellular proteins, Transcription factors	Evidence at protein level	HPA077685	Approved					Tissue enhanced	Tissue enriched	6	parathyroid gland: 65.3	thyroid gland: 10.4	Cell line enhanced		HAP1: 1.3;HEK 293: 1.5;SCLC-21H: 1.1;THP-1: 1.8
ST3GAL6	SIAT10, ST3GALVI	ENSG00000064225	ST3 beta-galactoside alpha-2,3-sialyltransferase 6	3	98732236-98821201	Predicted intracellular proteins, Predicted membrane proteins	Evidence at protein level	HPA018792	Approved					Tissue enhanced	Mixed			liver: 28.4	Cell line enhanced		RPMI-8226: 65.1;SK-MEL-30: 85.2
ATP2C2	KIAA0703, SPCA2	ENSG00000064270	ATPase secretory pathway Ca2+ transporting 2	16	84368527-84464187	Enzymes, Predicted membrane proteins, Transporters	Evidence at protein level	HPA052262, HPA075812	Approved		Approved	Plasma membrane<br>Focal adhesion sites	Endometrial cancer:6.20e-6 (favourable)	Mixed	Tissue enhanced		rectum: 38.4	skin: 30.0	Cell line enhanced		MCF7: 18.7;RT4: 15.1;SK-BR-3: 24.6;T-47d: 10.4
NGFR	CD271, p75NTR, TNFRSF16	ENSG00000064300	Nerve growth factor receptor	17	49495293-49515017	Cancer-related genes, CD markers, Predicted intracellular proteins, Predicted membrane proteins, RAS pathway related proteins	Evidence at protein level	CAB000143, CAB001995, HPA004765	Enhanced		Approved	Nucleoplasm<br>Plasma membrane	Urothelial cancer:3.40e-4 (unfavourable)	Expressed in all	Mixed			adipose tissue: 32.4	Group enriched	8	RH-30: 193.0;WM-115: 221.3
CDON	CDO, CDON1, ORCAM	ENSG00000064309	Cell adhesion associated, oncogene regulated	11	125955796-126063335	Disease related genes, Predicted intracellular proteins, Predicted membrane proteins, Predicted secreted proteins	Evidence at protein level	CAB012422, HPA017377	Uncertain				Renal cancer:1.78e-7 (unfavourable), Breast cancer:1.35e-4 (favourable)	Mixed	Tissue enhanced		thyroid gland: 75.5	ovary: 53.5	Cell line enhanced		AF22: 55.0;ASC diff: 47.4;RH-30: 93.1
TAF2	CIF150, TAF2B, TAFII150	ENSG00000064313	TATA-box binding protein associated factor 2	8	119730775-119832863	Disease related genes, Predicted intracellular proteins	Evidence at protein level						Endometrial cancer:2.45e-4 (unfavourable), Liver cancer:9.58e-4 (unfavourable)	Expressed in all	Expressed in all			testis: 25.4	Expressed in all
HIPK2		ENSG00000064393	Homeodomain interacting protein kinase 2	7	139561570-139777778	Enzymes, Plasma proteins, Predicted membrane proteins	Evidence at protein level	HPA007611	Supported		Supported	Nucleus	Renal cancer:9.99e-4 (favourable)	Expressed in all	Expressed in all			cerebral cortex: 61.3	Cell line enhanced		HDLM-2: 113.5
TNPO3	IPO12, LGMD1F, MTR10A, TRN-SR, TRN-SR2	ENSG00000064419	Transportin 3	7	128954180-129055173	Disease related genes, Predicted intracellular proteins	Evidence at protein level	HPA039555, HPA041537	Approved		Enhanced	Vesicles	Liver cancer:3.29e-5 (unfavourable)	Expressed in all	Expressed in all			testis: 48.4	Expressed in all
BORCS8-MEF2B	MEF2BNB-MEF2B	ENSG00000064489	BORCS8-MEF2B readthrough	19	19145567-19192158	Predicted intracellular proteins	Evidence at protein level	HPA004734	Uncertain					Not detected	Mixed			fallopian tube: 1.4	Cell line enhanced		PC-3: 7.8;U-266/70: 6.4
RFXANK	ANKRA1, BLS, F14150_1, MGC138628, RFX-B	ENSG00000064490	Regulatory factor X associated ankyrin containing protein	19	19192229-19201869	Disease related genes, Predicted intracellular proteins, Transcription factors	Evidence at protein level	HPA049157, HPA053330	Approved		Enhanced	Nucleoplasm		Expressed in all	Expressed in all			fallopian tube: 50.1	Expressed in all
TMEM161A	FLJ20422, FLJ39645	ENSG00000064545	Transmembrane protein 161A	19	19119169-19138513	Predicted membrane proteins	Evidence at protein level	HPA043365	Approved		Approved	Cytosol	Stomach cancer:2.99e-4 (favourable)	Expressed in all	Expressed in all			parathyroid gland: 21.7	Expressed in all
LPAR2	EDG-4, EDG4, LPA2	ENSG00000064547	Lysophosphatidic acid receptor 2	19	19623668-19628930	G-protein coupled receptors, Predicted intracellular proteins, Predicted membrane proteins, Transporters	Evidence at protein level	HPA019616	Approved				Renal cancer:1.61e-7 (unfavourable), Stomach cancer:1.43e-4 (favourable)	Expressed in all	Mixed			testis: 40.7	Cell line enhanced		HMC-1: 64.8
CTSA	GSL, PPGB	ENSG00000064601	Cathepsin A	20	45890144-45898820	Disease related genes, Enzymes, Potential drug targets, Predicted intracellular proteins, Predicted secreted proteins	Evidence at protein level	CAB024930, HPA031068	Enhanced		Enhanced	Vesicles	Liver cancer:1.95e-4 (unfavourable)	Expressed in all	Expressed in all			adrenal gland: 243.4	Expressed in all
SUGP2	KIAA0365, SFRS14	ENSG00000064607	SURP and G-patch domain containing 2	19	18990888-19034023	Predicted intracellular proteins	Evidence at protein level	HPA041557, HPA061111	Enhanced		Enhanced	Nucleoplasm<br>Nuclear bodies	Liver cancer:3.21e-4 (unfavourable)	Expressed in all	Expressed in all			testis: 161.7	Expressed in all
SLC12A2	BSC, BSC2, NKCC1, PPP1R141	ENSG00000064651	Solute carrier family 12 member 2	5	128083766-128189688	FDA approved drug targets, Predicted membrane proteins, Transporters	Evidence at protein level	HPA020130, HPA063697	Approved		Approved	Vesicles<br>Plasma membrane	Renal cancer:7.09e-4 (favourable), Endometrial cancer:8.60e-4 (favourable)	Expressed in all	Expressed in all			rectum: 65.4	Expressed in all
SNX24	SBBI31	ENSG00000064652	Sorting nexin 24	5	122843439-123029354	Predicted intracellular proteins	Evidence at protein level	HPA044566, HPA073934	Approved		Approved	Vesicles	Endometrial cancer:7.93e-6 (unfavourable), Renal cancer:1.28e-4 (favourable), Liver cancer:8.88e-4 (unfavourable)	Expressed in all	Expressed in all			esophagus: 39.4	Mixed
EYA2	EAB1	ENSG00000064655	EYA transcriptional coactivator and phosphatase 2	20	46894624-47188844	Enzymes, Plasma proteins, Predicted intracellular proteins	Evidence at protein level	HPA027024, HPA059291	Uncertain		Supported	Cytosol	Endometrial cancer:4.30e-5 (favourable)	Tissue enhanced	Tissue enhanced		cervix, uterine: 76.3	fallopian tube: 50.0	Cell line enhanced		HBEC3-KT: 28.0;SCLC-21H: 68.4;U-266/70: 82.5;U-266/84: 98.8
CNN2		ENSG00000064666	Calponin 2	19	1026581-1039068	Plasma proteins, Predicted intracellular proteins	Evidence at protein level	HPA049095	Approved		Approved	Nucleoplasm<br>Actin filaments<br>Cytosol	Renal cancer:4.70e-7 (unfavourable)	Expressed in all	Expressed in all			lymph node: 208.5	Mixed
ABCA7	ABCX	ENSG00000064687	ATP binding cassette subfamily A member 7	19	1040101-1065572	Disease related genes, Potential drug targets, Predicted intracellular proteins, Predicted membrane proteins, Transporters	Evidence at protein level	HPA041564	Enhanced		Supported	Golgi apparatus<br>Plasma membrane<br>Cell Junctions	Endometrial cancer:1.12e-4 (favourable), Colorectal cancer:7.26e-4 (unfavourable)	Expressed in all	Mixed			spleen: 25.3	Cell line enhanced		HMC-1: 52.2
SNCAIP	SYPH1	ENSG00000064692	Synuclein alpha interacting protein	5	122311354-122464219	Disease related genes, Predicted intracellular proteins	Evidence at protein level	HPA064687	Uncertain		Supported	Nucleoplasm<br>Cytoplasmic bodies		Mixed	Tissue enhanced		endometrium: 29.8;ovary: 43.3	cervix, uterine: 25.8	Cell line enhanced		AF22: 4.9;BJ hTERT+: 3.9;RPMI-8226: 3.7
DDX20	DP103, GEMIN3	ENSG00000064703	DEAD-box helicase 20	1	111755245-111768016	Enzymes, Plasma proteins, Predicted secreted proteins	Evidence at protein level	HPA005516, CAB015427	Enhanced		Supported	Nucleoplasm<br>Nuclear bodies<br>Cytosol	Liver cancer:6.35e-6 (unfavourable), Colorectal cancer:9.85e-5 (favourable)	Expressed in all	Tissue enriched	10	testis: 130.7	parathyroid gland: 12.6	Expressed in all
BTBD1		ENSG00000064726	BTB domain containing 1	15	83016422-83067354	Predicted intracellular proteins	Evidence at protein level	HPA067671	Enhanced				Renal cancer:6.21e-7 (favourable)	Expressed in all	Expressed in all			skeletal muscle: 109.7	Expressed in all
FAR2	FLJ10462, MLSTD1, SDR10E2	ENSG00000064763	Fatty acyl-CoA reductase 2	12	29149103-29340980	Enzymes, Predicted intracellular proteins, Predicted membrane proteins	Evidence at protein level	HPA015884	Approved		Approved	Nucleoli<br>Golgi apparatus	Renal cancer:4.93e-4 (unfavourable)	Expressed in all	Mixed			epididymis: 43.9	Cell line enhanced		HUVEC TERT2: 69.5
BCAS1	AIBC1, NABC1	ENSG00000064787	Breast carcinoma amplified sequence 1	20	53936777-54070594	Predicted intracellular proteins	Evidence at protein level	CAB033558, HPA051816, HPA054745	Enhanced		Approved	Vesicles		Mixed	Tissue enhanced		cerebral cortex: 108.7;stomach: 155.8	rectum: 80.7	Group enriched	6	RT4: 143.2;SK-BR-3: 277.9
POU1F1	GHF-1, PIT1, POU1F1a	ENSG00000064835	POU class 1 homeobox 1	3	87259404-87276587	Disease related genes, Predicted intracellular proteins, Transcription factors	Evidence at protein level	HPA041646, HPA050624	Enhanced					Not detected	Not detected			adrenal gland,cerebral cortex,gallbladder,skeletal muscle,spleen,thyroid gland: 0.1	Not detected
CHI3L2	YKL-39, YKL39	ENSG00000064886	Chitinase 3 like 2	1	111200771-111243440	Plasma proteins, Predicted intracellular proteins, Predicted secreted proteins	Evidence at protein level	HPA005443	Uncertain				Renal cancer:8.59e-7 (unfavourable), Glioma:1.55e-4 (unfavourable), Head and neck cancer:2.19e-4 (favourable)	Tissue enriched	Tissue enhanced		appendix: 152.3	tonsil: 103.1	Cell line enhanced		ASC diff: 62.1;MOLT-4: 277.3;U-698: 51.9
SBNO2	FLJ00173, KIAA0963, Sno, Stno	ENSG00000064932	Strawberry notch homolog 2	19	1107636-1174283	Predicted intracellular proteins	Evidence at protein level	HPA041867	Approved				Renal cancer:7.98e-8 (unfavourable)	Expressed in all	Mixed			adipose tissue: 13.9	Cell line enhanced		HDLM-2: 61.0
PMS1	MLH2, PMSL1	ENSG00000064933	PMS1 homolog 1, mismatch repair system component	2	189784085-189877629	Cancer-related genes, Predicted intracellular proteins	Evidence at protein level	CAB010233, HPA031013	Approved		Supported	Nucleoplasm<br>Nuclear bodies	Renal cancer:1.86e-6 (unfavourable), Liver cancer:2.38e-6 (unfavourable), Urothelial cancer:3.73e-4 (favourable)	Expressed in all	Expressed in all			testis: 85.0	Expressed in all
HMG20B	BRAF25, BRAF35, HMGX2, HMGXB2, SMARCE1r, SOXL	ENSG00000064961	High mobility group 20B	19	3572777-3579088	Predicted intracellular proteins, Transcription factors	Evidence at protein level	HPA050220, HPA053157, HPA069832	Approved		Enhanced	Nucleoplasm	Endometrial cancer:1.72e-7 (favourable), Urothelial cancer:2.89e-5 (favourable)	Expressed in all	Expressed in all			prostate: 70.1	Expressed in all
CALCRL	CGRPR, CRLR	ENSG00000064989	Calcitonin receptor like receptor	2	187343129-187448460	G-protein coupled receptors, Plasma proteins, Predicted membrane proteins, Predicted secreted proteins, Transporters	Evidence at protein level	HPA008070, HPA046515	Uncertain		Supported	Plasma membrane		Expressed in all	Tissue enhanced		lung: 114.3	adipose tissue: 76.8	Cell line enhanced		HUVEC TERT2: 145.5;RPTEC TERT1: 30.7;TIME: 20.7
TAF11	TAF2I, TAFII28	ENSG00000064995	TATA-box binding protein associated factor 11	6	34877778-34888089	Predicted intracellular proteins	Evidence at protein level	HPA029326, HPA049127			Supported	Nucleoplasm<br>Golgi apparatus	Ovarian cancer:5.87e-4 (favourable)	Expressed in all	Expressed in all			testis: 54.8	Expressed in all
ANKS1A	ANKS1, KIAA0229	ENSG00000064999	Ankyrin repeat and sterile alpha motif domain containing 1A	6	34889265-35091413	Predicted intracellular proteins	Evidence at protein level	HPA036768, HPA036769	Approved		Approved	Nucleoplasm<br>Cytosol	Renal cancer:8.05e-5 (favourable), Head and neck cancer:7.48e-4 (favourable)	Expressed in all	Expressed in all			placenta: 39.2	Expressed in all
AP3D1	ADTD	ENSG00000065000	Adaptor related protein complex 3 delta 1 subunit	19	2100988-2164465	Disease related genes, Plasma proteins, Predicted intracellular proteins	Evidence at protein level	HPA074408			Approved	Cytosol	Renal cancer:2.61e-6 (favourable), Liver cancer:9.23e-4 (unfavourable)	Expressed in all	Expressed in all			testis: 60.7	Expressed in all
ZNF76	D6S229E, Zfp523, ZNF523	ENSG00000065029	Zinc finger protein 76	6	35258909-35295985	Predicted intracellular proteins, Transcription factors	Evidence at protein level	HPA030090, HPA030091	Approved		Approved	Nucleoplasm<br>Cytosol	Ovarian cancer:1.18e-4 (favourable), Pancreatic cancer:5.09e-4 (favourable)	Expressed in all	Expressed in all			thyroid gland: 34.7	Expressed in all
SLC9A3R2	E3KARP, NHERF-2, SIP-1, TKA-1	ENSG00000065054	SLC9A3 regulator 2	16	2025356-2039026	Predicted intracellular proteins, Transporters	Evidence at protein level	HPA001672, HPA066520	Enhanced		Supported	Plasma membrane	Endometrial cancer:1.03e-4 (favourable)	Expressed in all	Mixed			lung: 160.8	Cell line enhanced		MCF7: 234.6;PC-3: 259.8
NTHL1	NTH1, OCTS3	ENSG00000065057	Nth like DNA glycosylase 1	16	2039815-2047866	Cancer-related genes, Disease related genes, Enzymes, Potential drug targets, Predicted intracellular proteins	Evidence at protein level	CAB025152	Supported					Expressed in all	Expressed in all			fallopian tube: 21.3	Expressed in all
UHRF1BP1	C6orf107, dJ349A12.1, FLJ20302, ICBP90	ENSG00000065060	UHRF1 binding protein 1	6	34792015-34883138	Predicted intracellular proteins	Evidence at protein level	HPA032099, HPA032100	Uncertain		Approved	Nucleoplasm<br>Nuclear membrane<br>Cytosol	Liver cancer:3.86e-4 (unfavourable)	Expressed in all	Expressed in all			testis: 22.2	Expressed in all
GNAI3	87U6	ENSG00000065135	G protein subunit alpha i3	1	109548611-109618321	Disease related genes, Plasma proteins, Predicted intracellular proteins	Evidence at protein level	CAB022099, HPA042141	Approved		Supported	Nucleus<br>Nucleoli<br>Centrosome	Liver cancer:5.30e-6 (unfavourable), Colorectal cancer:1.62e-4 (favourable), Renal cancer:4.34e-4 (unfavourable), Ovarian cancer:4.59e-4 (favourable)	Expressed in all	Mixed			esophagus: 7.9	Expressed in all
IPO5	IMB3, KPNB3, MGC2068, Pse1, RANBP5	ENSG00000065150	Importin 5	13	97953658-98024297	Plasma proteins, Predicted intracellular proteins, Transporters	Evidence at protein level	CAB009110, HPA040983, HPA056548	Approved		Supported	Nucleoplasm<br>Cytosol		Expressed in all	Expressed in all			testis: 384.5	Expressed in all
OAT	HOGA	ENSG00000065154	Ornithine aminotransferase	10	124397303-124418976	Disease related genes, Enzymes, Potential drug targets, Predicted intracellular proteins	Evidence at protein level	CAB033576, HPA040098, HPA064742	Enhanced		Supported	Nucleoplasm<br>Mitochondria		Expressed in all	Expressed in all			small intestine: 859.8	Mixed
WDR3	DIP2, FLJ12796, UTP12	ENSG00000065183	WD repeat domain 3	1	117929720-117966542	Plasma proteins, Predicted intracellular proteins	Evidence at protein level	HPA027509, HPA054354			Supported	Nucleus<br>Nuclear membrane<br>Nucleoli	Liver cancer:7.33e-5 (unfavourable), Pancreatic cancer:8.82e-4 (unfavourable)	Expressed in all	Expressed in all			testis: 22.3	Expressed in all
PKN2	Pak-2, PRK2, PRKCL2, STK7	ENSG00000065243	Protein kinase N2	1	88684222-88836255	Enzymes, Plasma proteins, Predicted intracellular proteins, Predicted membrane proteins	Evidence at protein level	HPA034861, HPA057913	Approved		Supported	Nucleoplasm<br>Plasma membrane<br>Intermediate filaments<br>Cytosol	Colorectal cancer:5.67e-4 (favourable)	Expressed in all	Expressed in all			parathyroid gland: 48.8	Expressed in all
WDR18	Ipi3	ENSG00000065268	WD repeat domain 18	19	984271-998438	Plasma proteins, Predicted intracellular proteins	Evidence at protein level	HPA050193, HPA050200	Approved		Approved	Nucleoplasm		Expressed in all	Expressed in all			cerebral cortex: 17.9	Expressed in all
TRAM2	KIAA0057	ENSG00000065308	Translocation associated membrane protein 2	6	52497402-52576915	Predicted membrane proteins	Evidence at protein level	HPA035092, HPA057925	Approved		Approved	Cytosol	Renal cancer:1.41e-9 (unfavourable), Endometrial cancer:1.88e-4 (unfavourable)	Expressed in all	Expressed in all			placenta: 52.1	Expressed in all
NTN1	NTN1L	ENSG00000065320	Netrin 1	17	9021542-9244000	Cancer-related genes, Predicted intracellular proteins, Predicted secreted proteins	Evidence at protein level	HPA056419	Approved					Mixed	Mixed			esophagus: 21.2	Cell line enhanced		BEWO: 26.7;T-47d: 15.6;U-2 OS: 15.2;U-251 MG: 18.3;WM-115: 12.7
GLP2R		ENSG00000065325	Glucagon like peptide 2 receptor	17	9822206-9892102	FDA approved drug targets, G-protein coupled receptors, Predicted membrane proteins	Evidence at protein level	CAB022690, HPA049244	Supported		Supported	Plasma membrane		Tissue enhanced	Tissue enhanced		gallbladder: 19.3	duodenum: 10.1	Cell line enhanced		A549: 15.1;HeLa: 54.7;SiHa: 8.7
MCM10	CNA43, DNA43, PRO2249	ENSG00000065328	Minichromosome maintenance 10 replication initiation factor	10	13161554-13211104	Predicted intracellular proteins	Evidence at protein level	HPA045899, HPA071952	Approved		Supported	Nucleus<br>Nucleoli		Mixed	Mixed			bone marrow: 5.9	Mixed
DGKA	DAGK, DAGK1, DGK-alpha	ENSG00000065357	Diacylglycerol kinase alpha	12	55927319-55954027	Enzymes, Predicted intracellular proteins	Evidence at protein level	HPA041645, HPA045462	Approved		Approved	Nucleoplasm<br>Vesicles<br>Mitochondria	Renal cancer:1.66e-5 (unfavourable)	Expressed in all	Mixed			skin: 97.4	Cell line enhanced		HBEC3-KT: 93.1;hTERT-HME1: 102.8
ERBB3	HER3, LCCS2	ENSG00000065361	Erb-b2 receptor tyrosine kinase 3	12	56079857-56103505	Cancer-related genes, Disease related genes, Enzymes, Plasma proteins, Potential drug targets, Predicted intracellular proteins, Predicted membrane proteins, Predicted secreted proteins	Evidence at protein level	CAB025331, HPA045396	Uncertain		Approved	Plasma membrane<br>Actin filaments		Expressed in all	Mixed			small intestine: 86.8	Cell line enhanced		Hep G2: 79.5;SK-BR-3: 77.6;SK-MEL-30: 109.7;T-47d: 108.2;WM-115: 145.7
ROPN1	CT91, ODF6, ROPN1A, ropporin	ENSG00000065371	Rhophilin associated tail protein 1	3	123968521-123992178	Predicted intracellular proteins	Evidence at protein level	HPA052530	Supported					Group enriched	Tissue enriched	9	testis: 223.8	breast: 24.1	Cell line enriched	7	SK-MEL-30: 21.4
ANKRD44	PP6-ARS-B	ENSG00000065413	Ankyrin repeat domain 44	2	196967017-197311173	Predicted intracellular proteins	Evidence at protein level	HPA030122, HPA056549	Approved		Approved	Nuclear speckles<br>Mitochondria		Mixed	Mixed			lymph node: 42.7	Cell line enhanced		HDLM-2: 43.2;HMC-1: 30.0
KARS	DFNB89, KARS1, KARS2	ENSG00000065427	Lysyl-tRNA synthetase	16	75627474-75648643	Disease related genes, Enzymes, Potential drug targets, Predicted intracellular proteins	Evidence at protein level	HPA041345, HPA041550	Enhanced		Supported	Cytosol	Head and neck cancer:8.84e-6 (unfavourable)	Expressed in all	Expressed in all			testis: 178.6	Expressed in all
ADAT1		ENSG00000065457	Adenosine deaminase, tRNA specific 1	16	75596981-75623300	Enzymes, Predicted intracellular proteins	Evidence at protein level	HPA040713, HPA040903	Approved		Supported	Nucleoplasm		Expressed in all	Expressed in all			parathyroid gland: 91.2	Expressed in all
PDIA5	FLJ30401, PDIR	ENSG00000065485	Protein disulfide isomerase family A member 5	3	123067062-123225227	Enzymes, Predicted intracellular proteins, Predicted secreted proteins	Evidence at protein level	HPA030353, HPA030355	Enhanced		Supported	Nucleoplasm<br>Nucleoli fibrillar center<br>Golgi apparatus	Renal cancer:8.09e-11 (unfavourable), Endometrial cancer:4.55e-4 (favourable)	Expressed in all	Mixed			placenta: 70.8	Mixed
TBC1D22B	C6orf197, dJ744I24.2, FLJ20337	ENSG00000065491	TBC1 domain family member 22B	6	37257772-37332970	Predicted intracellular proteins	Evidence at protein level	HPA027908, HPA027909, HPA027910	Uncertain		Uncertain	Nucleoplasm<br>Cytosol	Endometrial cancer:8.15e-5 (unfavourable)	Expressed in all	Expressed in all			testis: 18.8	Expressed in all
NDUFB4	B15	ENSG00000065518	NADH:ubiquinone oxidoreductase subunit B4	3	120596309-120602500	Predicted intracellular proteins, Predicted membrane proteins	Evidence at protein level	HPA051739	Enhanced		Supported	Nuclear membrane<br>Mitochondria	Urothelial cancer:1.79e-4 (favourable)	Expressed in all	Expressed in all			adrenal gland: 364.4	Expressed in all
SPEN	KIAA0929, MINT, RBM15C, SHARP	ENSG00000065526	Spen family transcriptional repressor	1	15847864-15940460	Cancer-related genes, Plasma proteins, Predicted intracellular proteins	Evidence at protein level	HPA015825, HPA050257	Supported		Enhanced	Nucleoplasm		Expressed in all	Expressed in all			parathyroid gland: 39.0	Expressed in all
MYLK	MLCK, MLCK1, MYLK1, smMLCK	ENSG00000065534	Myosin light chain kinase	3	123610049-123884331	Disease related genes, Enzymes, Plasma proteins, Potential drug targets, Predicted intracellular proteins, Predicted membrane proteins	Evidence at protein level	CAB020789, HPA031677, HPA048055	Enhanced		Enhanced	Plasma membrane<br>Actin filaments	Renal cancer:2.04e-6 (unfavourable), Urothelial cancer:4.46e-4 (unfavourable)	Expressed in all	Expressed in all			smooth muscle: 3002.5	Cell line enhanced		BJ: 144.8;BJ hTERT+: 209.1;fHDF/TERT166: 165.3;RPTEC TERT1: 207.7
ZC3H15	LEREPO4	ENSG00000065548	Zinc finger CCCH-type containing 15	2	186486156-186509363	Predicted intracellular proteins	Evidence at protein level	HPA031099, HPA031100, HPA031101	Enhanced		Enhanced	Cytosol	Liver cancer:1.48e-7 (unfavourable), Cervical cancer:6.45e-5 (unfavourable), Ovarian cancer:3.98e-4 (favourable), Pancreatic cancer:9.75e-4 (unfavourable)	Expressed in all	Expressed in all			thyroid gland: 78.5	Expressed in all
MAP2K4	JNKK1, MEK4, MKK4, PRKMK4, SERK1	ENSG00000065559	Mitogen-activated protein kinase kinase 4	17	12020824-12143830	Cancer-related genes, Enzymes, Plasma proteins, Predicted intracellular proteins	Evidence at protein level	CAB007751, HPA060074	Enhanced		Approved	Nucleoplasm<br>Cell Junctions		Expressed in all	Expressed in all			cerebral cortex: 64.0	Expressed in all
TMEM206	C1orf75, FLJ10874	ENSG00000065600	Transmembrane protein 206	1	212363931-212414901	Predicted membrane proteins	Evidence at protein level	HPA008540	Uncertain				Liver cancer:3.71e-5 (unfavourable)	Expressed in all	Tissue enhanced		cerebral cortex: 25.4	kidney: 10.7	Expressed in all
SNAP91	AP180, CALM, KIAA0656	ENSG00000065609	Synaptosome associated protein 91	6	83552880-83709691	Predicted intracellular proteins	Evidence at protein level	CAB009745, HPA029632, HPA029633	Enhanced		Uncertain	Centrosome<br>Cytosol		Tissue enhanced	Tissue enriched	7	cerebral cortex: 152.1	testis: 22.5	Group enriched	16	SCLC-21H: 27.9;SH-SY5Y: 15.7
SLK	KIAA0204, se20-9, STK2	ENSG00000065613	STE20 like kinase	10	103967201-104029233	Enzymes, Plasma proteins, Predicted intracellular proteins	Evidence at protein level	HPA015757	Approved		Approved	Plasma membrane<br>Cytosol	Pancreatic cancer:2.77e-5 (unfavourable), Renal cancer:3.95e-5 (favourable)	Expressed in all	Expressed in all			esophagus: 61.0	Expressed in all
CYB5R4	b5+b5R, dJ676J13.1, NCB5OR	ENSG00000065615	Cytochrome b5 reductase 4	6	83859643-83967424	Enzymes, Predicted intracellular proteins	Evidence at protein level	HPA018992	Approved					Expressed in all	Expressed in all			testis: 22.4	Expressed in all
COL17A1	BP180, BPAG2	ENSG00000065618	Collagen type XVII alpha 1 chain	10	104031286-104086002	Cancer-related genes, Disease related genes, Plasma proteins, Predicted intracellular proteins, Predicted membrane proteins	Evidence at protein level	HPA043673, HPA052963	Enhanced		Supported	Golgi apparatus<br>Plasma membrane	Breast cancer:1.38e-4 (favourable), Pancreatic cancer:1.86e-4 (unfavourable)	Tissue enhanced	Tissue enriched	14	skin: 769.3	placenta: 53.1	Group enriched	6	CAPAN-2: 175.9;HaCaT: 403.2;HBEC3-KT: 525.2;hTCEpi: 673.0;hTERT-HME1: 604.3
GSTO2		ENSG00000065621	Glutathione S-transferase omega 2	10	104268873-104304945	Enzymes, Predicted intracellular proteins	Evidence at protein level	HPA048141	Approved		Approved	Nucleus<br>Nucleoli	Renal cancer:7.10e-7 (favourable)	Mixed	Mixed			testis: 36.1	Cell line enhanced		CAPAN-2: 45.6;hTCEpi: 32.1;hTERT-HME1: 36.7;T-47d: 36.0
SEC61A2	FLJ10578	ENSG00000065665	Sec61 translocon alpha 2 subunit	10	12129637-12169961	Predicted membrane proteins, Transporters	Evidence at protein level						Renal cancer:2.22e-16 (unfavourable), Pancreatic cancer:1.08e-5 (favourable), Urothelial cancer:8.75e-4 (favourable)	Expressed in all	Tissue enhanced		cerebral cortex: 51.3	testis: 32.5	Expressed in all
PRKCQ		ENSG00000065675	Protein kinase C theta	10	6427143-6580301	Cancer-related genes, Enzymes, Plasma proteins, Predicted intracellular proteins	Evidence at protein level	HPA065279, HPA073098			Enhanced	Microtubule organizing center	Thyroid cancer:5.27e-4 (unfavourable)	Mixed	Tissue enhanced		skeletal muscle: 43.0	thyroid gland: 25.0	Cell line enhanced		HEL: 50.9;MOLT-4: 34.7
TLE2	ESG, ESG2, FLJ41188, GRG2	ENSG00000065717	Transducin like enhancer of split 2	19	2997638-3047635	Predicted intracellular proteins	Evidence at protein level	HPA049103	Approved		Supported	Nuclear bodies<br>Focal adhesion sites	Pancreatic cancer:2.39e-6 (favourable), Renal cancer:9.49e-6 (favourable), Endometrial cancer:2.51e-4 (favourable), Urothelial cancer:8.88e-4 (favourable)	Expressed in all	Mixed			seminal vesicle: 39.6	Cell line enhanced		AN3-CA: 39.6;RT4: 27.6
ASB1	ASB-1	ENSG00000065802	Ankyrin repeat and SOCS box containing 1	2	238426742-238452250	Predicted intracellular proteins	Evidence at protein level	HPA003508	Uncertain		Approved	Nucleoplasm	Endometrial cancer:4.89e-5 (unfavourable), Pancreatic cancer:1.56e-4 (favourable), Liver cancer:5.37e-4 (unfavourable)	Expressed in all	Mixed			cerebral cortex: 20.1	Expressed in all
FAM107B	C10orf45, FLJ45505, HITS, MGC11034	ENSG00000065809	Family with sequence similarity 107 member B	10	14518557-14774897	Predicted intracellular proteins, Predicted secreted proteins	Evidence at protein level	HPA039661, HPA058814, HPA073195	Approved		Supported	Nucleoplasm		Expressed in all	Expressed in all			lymph node: 179.9	Expressed in all
ME1		ENSG00000065833	Malic enzyme 1	6	83210389-83431071	Enzymes, Plasma proteins, Predicted intracellular proteins	Evidence at protein level	HPA006493	Enhanced		Approved	Nucleoplasm<br>Plasma membrane<br>Cytosol	Renal cancer:1.81e-7 (unfavourable), Liver cancer:4.57e-5 (unfavourable)	Expressed in all	Mixed			parathyroid gland: 54.1	Cell line enhanced		CACO-2: 113.5
TBC1D1	KIAA1108, TBC, TBC1	ENSG00000065882	TBC1 domain family member 1	4	37891087-38139175	Predicted intracellular proteins, Transporters	Evidence at protein level	HPA041816, HPA058158	Approved		Uncertain	Nucleoli	Renal cancer:1.47e-8 (favourable), Lung cancer:5.22e-4 (unfavourable)	Expressed in all	Expressed in all			parathyroid gland: 251.2	Expressed in all
CDK13	CDC2L, CDC2L5, CHED, KIAA1791	ENSG00000065883	Cyclin dependent kinase 13	7	39950037-40097134	Enzymes, Predicted intracellular proteins	Evidence at protein level	HPA059241	Uncertain		Supported	Nuclear speckles		Expressed in all	Expressed in all			parathyroid gland: 33.5	Expressed in all
MTHFD2		ENSG00000065911	Methylenetetrahydrofolate dehydrogenase (NADP+ dependent) 2, methenyltetrahydrofolate cyclohydrolase	2	74198562-74217565	Enzymes, Predicted intracellular proteins, Predicted secreted proteins	Evidence at protein level	CAB003684, HPA049657	Approved				Renal cancer:1.11e-16 (unfavourable), Endometrial cancer:2.07e-5 (unfavourable), Glioma:8.47e-5 (favourable)	Expressed in all	Expressed in all			appendix: 39.6	Expressed in all
SLC9A7	NHE7	ENSG00000065923	Solute carrier family 9 member A7	X	46599252-46759172	Plasma proteins, Predicted membrane proteins, Transporters	Evidence at protein level	HPA048938, HPA075385	Approved		Supported	Vesicles	Endometrial cancer:8.58e-4 (unfavourable)	Expressed in all	Mixed			cerebral cortex: 14.4	Mixed
FOXJ2	FHX	ENSG00000065970	Forkhead box J2	12	8032703-8055503	Predicted intracellular proteins, Transcription factors	Evidence at protein level	HPA008723	Approved		Supported	Nucleus<br>Nucleoli fibrillar center	Renal cancer:4.63e-4 (unfavourable)	Expressed in all	Expressed in all			parathyroid gland: 28.7	Mixed
YBX1	BP-8, CSDA2, CSDB, DBPB, MDR-NF1, NSEP-1, NSEP1, YB-1, YB1	ENSG00000065978	Y-box binding protein 1	1	42682427-42702349	Cancer-related genes, Plasma proteins, Predicted intracellular proteins, Transcription factors	Evidence at protein level	CAB005875, HPA040304, HPA057159	Supported		Enhanced	Vesicles<br>Cytosol	Liver cancer:9.87e-10 (unfavourable), Renal cancer:3.59e-7 (unfavourable)	Expressed in all	Expressed in all			testis: 1542.9	Expressed in all
PDE4A	DPDE2	ENSG00000065989	Phosphodiesterase 4A	19	10416773-10469631	Enzymes, FDA approved drug targets, Predicted intracellular proteins	Evidence at protein level	CAB017632, HPA043310, HPA076091	Uncertain		Supported	Plasma membrane		Expressed in all	Mixed			parathyroid gland: 34.0	Cell line enhanced		HMC-1: 32.2
PPP2R5A	B56A, PR61A	ENSG00000066027	Protein phosphatase 2 regulatory subunit B'alpha	1	212285537-212361863	Predicted intracellular proteins	Evidence at protein level	HPA059288			Supported	Cytosol		Expressed in all	Expressed in all			lung: 86.5	Expressed in all
CTNNA2	CAP-R, CT114	ENSG00000066032	Catenin alpha 2	2	79185231-80648861	Plasma proteins, Predicted intracellular proteins	Evidence at protein level	CAB037175	Enhanced					Group enriched	Group enriched	12	cerebral cortex: 111.6;epididymis: 81.5;testis: 32.2	adrenal gland: 6.3	Cell line enhanced		AF22: 7.0;Karpas-707: 5.9;NTERA-2: 6.7;SCLC-21H: 4.5;SH-SY5Y: 11.4
ELAVL1	Hua, HUR, MelG	ENSG00000066044	ELAV like RNA binding protein 1	19	7958579-8005659	Plasma proteins, Predicted intracellular proteins	Evidence at protein level	CAB005256, HPA046298	Approved		Supported	Nucleus<br>Nucleoli<br>Cytosol	Ovarian cancer:4.93e-4 (favourable)	Expressed in all	Expressed in all			testis: 81.9	Expressed in all
TIE1	JTK14, TIE	ENSG00000066056	Tyrosine kinase with immunoglobulin like and EGF like domains 1	1	43300993-43323108	Cancer-related genes, Enzymes, Plasma proteins, Predicted membrane proteins, Predicted secreted proteins	Evidence at protein level							Expressed in all	Tissue enhanced		placenta: 70.6	lung: 40.1	Cell line enhanced		EFO-21: 100.1;HUVEC TERT2: 199.8;TIME: 171.4
DIP2B	FLJ34278, KIAA1463	ENSG00000066084	Disco interacting protein 2 homolog B	12	50504985-50748667	Predicted intracellular proteins	Evidence at protein level	HPA038472, HPA046133, HPA056045	Enhanced		Approved	Endoplasmic reticulum	Breast cancer:2.60e-4 (unfavourable)	Expressed in all	Expressed in all			cerebral cortex: 31.0	Expressed in all
SMARCD1	BAF60A, CRACD1, Rsc6p	ENSG00000066117	SWI/SNF related, matrix associated, actin dependent regulator of chromatin, subfamily d, member 1	12	50084972-50100712	Cancer-related genes, Predicted intracellular proteins	Evidence at protein level	HPA004101	Supported		Approved	Nucleoplasm<br>Vesicles	Liver cancer:2.53e-8 (unfavourable)	Expressed in all	Expressed in all			parathyroid gland: 86.5	Expressed in all
KDM4A	JHDM3A, JMJD2, JMJD2A, KIAA0677, TDRD14A	ENSG00000066135	Lysine demethylase 4A	1	43650158-43705515	Predicted intracellular proteins	Evidence at protein level	HPA007610	Uncertain		Supported	Nucleoli fibrillar center	Liver cancer:1.39e-5 (unfavourable)	Expressed in all	Expressed in all			parathyroid gland: 31.2	Expressed in all
NFYC	CBF-C, NF-YC	ENSG00000066136	Nuclear transcription factor Y subunit gamma	1	40691648-40771603	Predicted intracellular proteins, Transcription factors	Evidence at protein level	HPA055011			Supported	Nucleoplasm	Renal cancer:1.24e-4 (favourable), Liver cancer:7.24e-4 (unfavourable)	Expressed in all	Expressed in all			thyroid gland: 58.6	Expressed in all
ZMYND12	DKFZp434N2435	ENSG00000066185	Zinc finger MYND-type containing 12	1	42430329-42456267	Predicted intracellular proteins	Evidence at transcript level						Renal cancer:1.11e-5 (favourable)	Mixed	Tissue enhanced		fallopian tube: 23.4;testis: 51.8	epididymis: 8.7	Cell line enhanced		HSkMC: 1.6;SK-MEL-30: 1.5;WM-115: 1.4
SLC9A3	NHE3	ENSG00000066230	Solute carrier family 9 member A3	5	473310-524332	Disease related genes, Potential drug targets, Predicted membrane proteins, Transporters	Evidence at protein level	HPA036493, HPA036669	Enhanced		Supported	Plasma membrane	Melanoma:8.49e-4 (unfavourable)	Mixed	Tissue enhanced		colon: 80.9;gallbladder: 66.1;small intestine: 72.6	kidney: 57.3	Cell line enhanced		HDLM-2: 30.4
NGEF	ARHGEF27	ENSG00000066248	Neuronal guanine nucleotide exchange factor	2	232878686-233013272	Predicted intracellular proteins, Predicted secreted proteins	Evidence at protein level	HPA008160	Approved		Uncertain	Plasma membrane<br>Cytosol		Mixed	Tissue enhanced		adrenal gland: 66.5;cerebral cortex: 151.4	duodenum: 42.8	Cell line enhanced		A-431: 46.9;HDLM-2: 42.0;PC-3: 52.8;T-47d: 30.2
ASPM	ASP, Calmbp1, FLJ10517, FLJ10549, MCPH5	ENSG00000066279	Abnormal spindle microtubule assembly	1	197084128-197146694	Cancer-related genes, Disease related genes, Plasma proteins, Predicted intracellular proteins	Evidence at protein level	CAB017816	Approved		Approved	Plasma membrane<br>Cytosol	Liver cancer:1.25e-4 (unfavourable), Endometrial cancer:1.97e-4 (unfavourable), Pancreatic cancer:2.40e-4 (unfavourable), Lung cancer:2.41e-4 (unfavourable)	Mixed	Mixed			bone marrow: 9.3	Mixed
CD84	hCD84, mCD84, SLAMF5	ENSG00000066294	CD84 molecule	1	160541095-160579516	CD markers, Predicted membrane proteins	Evidence at protein level	HPA070502	Enhanced					Expressed in all	Tissue enhanced		lymph node: 28.4	appendix: 26.8	Cell line enhanced		Daudi: 17.1;HEL: 41.2;HMC-1: 44.1;U-698: 22.1
ELOVL1	Ssc1	ENSG00000066322	ELOVL fatty acid elongase 1	1	43363397-43368074	Enzymes, Predicted membrane proteins	Evidence at protein level	CAB033426, HPA056557	Approved		Approved	Endoplasmic reticulum	Liver cancer:2.79e-7 (unfavourable), Cervical cancer:3.63e-5 (unfavourable), Pancreatic cancer:8.51e-4 (unfavourable)	Expressed in all	Expressed in all			skin: 156.7	Expressed in all
SPI1	OF, PU.1, SFPI1, SPI-1, SPI-A	ENSG00000066336	Spi-1 proto-oncogene	11	47354860-47378576	Predicted intracellular proteins, Predicted membrane proteins, Transcription factors	Evidence at protein level	CAB004079, HPA044653	Enhanced		Supported	Nucleoplasm	Renal cancer:2.07e-5 (unfavourable)	Expressed in all	Expressed in all			bone marrow: 212.5	Cell line enhanced		HL-60: 125.6;HMC-1: 245.7;NB-4: 167.8;THP-1: 137.9;U-937: 90.6
ZNRD1	HTEX-6, hZR14, RPA12, tctex-6	ENSG00000066379	Zinc ribbon domain containing 1	6	30058899-30064909	Predicted intracellular proteins, RNA polymerase related proteins	Evidence at protein level	HPA055074, HPA077979	Supported		Supported	Nucleoli fibrillar center	Renal cancer:2.17e-7 (unfavourable), Urothelial cancer:2.75e-5 (favourable)	Expressed in all	Mixed			lymph node: 5.9	Mixed
MPPED2	239FB, C11orf8, D11S302E, dJ1024C24.1, dJ873F21.1, FAM1B, Hs.46638	ENSG00000066382	Metallophosphoesterase domain containing 2	11	30384493-30586872	Predicted intracellular proteins	Evidence at protein level	HPA062575			Approved	Nucleoli<br>Vesicles<br>Mitochondria		Mixed	Tissue enhanced		cervix, uterine: 38.7;thyroid gland: 43.7	prostate: 20.9	Cell line enhanced		HaCaT: 19.2;HAP1: 13.2;RT4: 7.3;SH-SY5Y: 7.2
CLDN18	SFTPJ	ENSG00000066405	Claudin 18	3	137998735-138033655	Predicted membrane proteins	Evidence at protein level	CAB013010, CAB013243, HPA018446	Enhanced					Group enriched	Group enriched	85	lung: 361.8;stomach: 689.7	heart muscle: 6.1	Not detected
ZBTB11	ZNF-U69274, ZNF913	ENSG00000066422	Zinc finger and BTB domain containing 11	3	101648889-101677495	Predicted intracellular proteins, Predicted membrane proteins, Transcription factors	Evidence at protein level	HPA015328, HPA024138	Approved		Enhanced	Nucleoplasm	Endometrial cancer:7.49e-4 (unfavourable)	Expressed in all	Expressed in all			bone marrow: 23.4	Expressed in all
ATXN3	ATX3, JOS, MJD, SCA3	ENSG00000066427	Ataxin 3	14	92038652-92106621	Disease related genes, Enzymes, Plasma proteins, Potential drug targets, Predicted intracellular proteins, Predicted membrane proteins	Evidence at protein level	CAB021976, HPA024123, HPA069338	Uncertain		Approved	Nucleus<br>Nucleoli<br>Plasma membrane		Mixed	Mixed			testis: 18.6	Expressed in all
GOLGA5	golgin-84, GOLIM5, ret-II, rfg5	ENSG00000066455	Golgin A5	14	92794231-92839963	Cancer-related genes, Disease related genes, Predicted intracellular proteins, Predicted membrane proteins	Evidence at protein level	HPA000992, HPA063876	Enhanced	Supported	Supported	Golgi apparatus		Expressed in all	Expressed in all			epididymis: 65.3	Expressed in all
FGFR2	BEK, CD332, CEK3, CFD1, ECT1, JWS, K-SAM, KGFR, TK14, TK25	ENSG00000066468	Fibroblast growth factor receptor 2	10	121478334-121598458	Cancer-related genes, CD markers, Disease related genes, Enzymes, FDA approved drug targets, Plasma proteins, Predicted intracellular proteins, Predicted membrane proteins, Predicted secreted proteins, RAS pathway related proteins	Evidence at protein level	CAB010886, HPA035305, HPA056562	Uncertain		Approved	Vesicles	Cervical cancer:8.79e-4 (favourable), Head and neck cancer:9.32e-4 (favourable)	Expressed in all	Mixed			skin: 129.4	Cell line enhanced		AN3-CA: 169.6;BEWO: 58.8;HAP1: 61.4;NTERA-2: 58.4
LRRC40	FLJ20331	ENSG00000066557	Leucine rich repeat containing 40	1	70144805-70205620	Predicted intracellular proteins	Evidence at protein level	HPA026564	Approved		Approved	Nucleoli	Colorectal cancer:4.54e-4 (favourable)	Expressed in all	Expressed in all			testis: 21.7	Expressed in all
ISOC1	CGI-111	ENSG00000066583	Isochorismatase domain containing 1	5	129094751-129114028	Predicted intracellular proteins	Evidence at protein level	HPA070307			Approved	Endoplasmic reticulum<br>Vesicles		Expressed in all	Expressed in all			endometrium: 175.5	Expressed in all
EML1	ELP79, EMAP, EMAPL, HuEMAP	ENSG00000066629	Echinoderm microtubule associated protein like 1	14	99737693-99942060	Disease related genes, Predicted intracellular proteins	Evidence at protein level	CAB033137, HPA049105	Uncertain					Expressed in all	Mixed			parathyroid gland: 51.3	Cell line enhanced		HDLM-2: 84.2;U-2197: 100.9
TRMT11	C6orf75, dJ187J11.2, MDS024, TRM11, TRMT11-1	ENSG00000066651	TRNA methyltransferase 11 homolog	6	125986430-126039276	Predicted intracellular proteins	Evidence at protein level	HPA030473			Approved	Nuclear bodies		Expressed in all	Expressed in all			thyroid gland: 16.5	Mixed
THUMPD1	FLJ20274, Tan1	ENSG00000066654	THUMP domain containing 1	16	20702816-20742084	Predicted intracellular proteins	Evidence at protein level	HPA027851	Approved		Approved	Cytosol	Renal cancer:8.52e-8 (favourable), Colorectal cancer:2.99e-4 (favourable)	Expressed in all	Expressed in all			parathyroid gland: 68.5	Expressed in all
MSANTD3	C9orf30, MGC17337	ENSG00000066697	Myb/SANT DNA binding domain containing 3	9	100427156-100451711	Predicted intracellular proteins	Evidence at protein level	HPA062662			Approved	Nucleoplasm	Renal cancer:3.22e-7 (unfavourable), Liver cancer:3.23e-6 (unfavourable), Head and neck cancer:6.66e-5 (unfavourable), Lung cancer:3.56e-4 (unfavourable)	Expressed in all	Expressed in all			gallbladder: 23.4	Expressed in all
KIF26A	DKFZP434N178, KIAA1236	ENSG00000066735	Kinesin family member 26A	14	104138723-104180894	Predicted intracellular proteins	Evidence at protein level	HPA046882, HPA060346	Uncertain		Approved	Nucleus<br>Plasma membrane<br>Cytosol	Renal cancer:7.78e-4 (unfavourable)	Group enriched	Mixed			adipose tissue: 5.0	Cell line enhanced		HeLa: 18.9;MCF7: 18.8;NTERA-2: 20.8;REH: 17.1;SCLC-21H: 22.6;SH-SY5Y: 41.6
ATG2B	C14orf103, FLJ10242	ENSG00000066739	Autophagy related 2B	14	96279202-96363870	Predicted intracellular proteins	Evidence at protein level	HPA000880, HPA001427, HPA019665	Approved		Supported	Nucleoplasm		Expressed in all	Expressed in all			parathyroid gland: 17.1	Expressed in all
ARFGEF1	ARFGEP1, BIG1, DKFZP434L057, p200	ENSG00000066777	ADP ribosylation factor guanine nucleotide exchange factor 1	8	67173511-67343677	Predicted intracellular proteins	Evidence at protein level	HPA023399, HPA023822	Supported	Approved	Enhanced	Nucleoplasm<br>Golgi apparatus<br>Cytosol	Renal cancer:2.48e-4 (favourable), Breast cancer:8.76e-4 (unfavourable)	Expressed in all	Expressed in all			parathyroid gland: 59.5	Expressed in all
ACSM2B	ACSM2, HXMA, HYST1046	ENSG00000066813	Acyl-CoA synthetase medium-chain family member 2B	16	20536226-20576427	Enzymes, Predicted intracellular proteins, Predicted membrane proteins	Evidence at protein level	HPA057699	Supported				Liver cancer:3.31e-4 (favourable)	Group enriched	Group enriched	136	kidney: 426.7;liver: 262.0	thyroid gland: 2.5	Cell line enhanced		AF22: 2.8;Hep G2: 3.7
ZFAT	KIAA1485, ZFAT1, ZNF406	ENSG00000066827	Zinc finger and AT-hook domain containing	8	134477788-134713049	Predicted intracellular proteins, Transcription factors	Evidence at protein level	HPA020989, HPA063592	Enhanced		Approved	Nucleoplasm<br>Nuclear bodies		Expressed in all	Group enriched	6	kidney: 10.5;placenta: 44.3	testis: 4.3	Mixed
MTFR1	CHPPR, FAM54A2, KIAA0009	ENSG00000066855	Mitochondrial fission regulator 1	8	65644734-65771261	Predicted intracellular proteins	Evidence at protein level	HPA023152, HPA056120	Uncertain		Supported	Mitochondria<br>Cytosol	Breast cancer:4.06e-4 (unfavourable), Thyroid cancer:5.21e-4 (unfavourable)	Expressed in all	Expressed in all			testis: 35.2	Expressed in all
STAG3		ENSG00000066923	Stromal antigen 3	7	100177563-100221488	Disease related genes, Predicted intracellular proteins	Evidence at protein level	HPA049106, HPA058330	Enhanced				Cervical cancer:8.45e-4 (favourable)	Mixed	Tissue enriched	5	testis: 130.2	fallopian tube: 23.9	Group enriched	6	BEWO: 49.1;HMC-1: 56.4;U-698: 13.2
FECH		ENSG00000066926	Ferrochelatase	18	57548283-57586772	Disease related genes, Enzymes, Potential drug targets, Predicted intracellular proteins	Evidence at protein level	HPA044100, HPA048177	Approved				Renal cancer:2.38e-10 (favourable)	Expressed in all	Expressed in all			bone marrow: 93.3	Expressed in all
MYO9A	FLJ11061, FLJ13244, MGC71859	ENSG00000066933	Myosin IXA	15	71822289-72118577	Plasma proteins, Predicted intracellular proteins	Evidence at protein level	HPA039812, HPA040071	Approved		Approved	Plasma membrane	Renal cancer:2.14e-4 (favourable)	Mixed	Tissue enhanced		testis: 51.5	thyroid gland: 22.1	Expressed in all
DDX3Y	DBY	ENSG00000067048	DEAD-box helicase 3, Y-linked	Y	12904108-12920478	Disease related genes, Enzymes, Plasma proteins, Potential drug targets, Predicted intracellular proteins	Evidence at protein level	HPA001648, HPA005631	Uncertain	Approved	Supported	Nucleus<br>Cytosol	Head and neck cancer:4.70e-5 (favourable)	Mixed	Tissue enhanced		testis: 128.6	prostate: 54.0	Cell line enhanced		HEL: 139.0
PFKP	PFK-C, PFKF	ENSG00000067057	Phosphofructokinase, platelet	10	3066333-3137712	Enzymes, Plasma proteins, Predicted intracellular proteins, Predicted secreted proteins	Evidence at protein level	HPA018257, HPA056484	Uncertain		Supported	Cytosol	Liver cancer:8.72e-6 (unfavourable), Head and neck cancer:1.55e-4 (unfavourable)	Expressed in all	Expressed in all			testis: 285.1	Mixed
IDI1		ENSG00000067064	Isopentenyl-diphosphate delta isomerase 1	10	1039908-1049170	Enzymes, Predicted intracellular proteins	Evidence at protein level	HPA039169	Approved				Renal cancer:1.46e-4 (favourable)	Expressed in all	Expressed in all			breast: 244.8	Expressed in all
SP100		ENSG00000067066	SP100 nuclear antigen	2	230415942-230544090	Predicted intracellular proteins, Transcription factors	Evidence at protein level	HPA016707, HPA017384	Enhanced		Supported	Nucleus<br>Nuclear bodies	Renal cancer:1.61e-4 (unfavourable)	Expressed in all	Expressed in all			bone marrow: 139.6	Cell line enhanced		BJ hTERT+ SV40 Large T+ RasG12V: 274.7
KLF6	BCD1, COPEB, CPBP, GBF, PAC1, ST12, Zf9	ENSG00000067082	Kruppel like factor 6	10	3775996-3785281	Cancer-related genes, Disease related genes, Predicted intracellular proteins, Transcription factors	Evidence at protein level	CAB013529, HPA069585	Supported		Approved	Nucleus<br>Nucleoli fibrillar center<br>Vesicles<br>Cytosol	Renal cancer:2.28e-4 (favourable)	Expressed in all	Expressed in all			thyroid gland: 323.6	Expressed in all
PLPP1	LPP1, PAP-2a, PPAP2A	ENSG00000067113	Phospholipid phosphatase 1	5	55424854-55535050	Enzymes, Predicted membrane proteins	Evidence at protein level	CAB033331, HPA047815	Enhanced		Supported	Plasma membrane	Stomach cancer:5.77e-4 (unfavourable), Liver cancer:6.06e-4 (favourable)	Expressed in all	Mixed			prostate: 339.9	Cell line enhanced		ASC diff: 295.0;HMC-1: 201.8
NEO1	HsT17534, IGDCC2, NGN, NTN1R2	ENSG00000067141	Neogenin 1	15	73051710-73305206	Cancer-related genes, Plasma proteins, Predicted membrane proteins	Evidence at protein level	CAB009320, HPA027804, HPA027805, HPA027806	Uncertain		Approved	Nucleoplasm<br>Golgi apparatus<br>Plasma membrane	Renal cancer:4.39e-4 (favourable)	Expressed in all	Mixed			parathyroid gland: 102.7	Mixed
TRAM1	TRAM, TRAMP	ENSG00000067167	Translocation associated membrane protein 1	8	70573442-70608387	Plasma proteins, Predicted membrane proteins	Evidence at protein level	HPA023929	Approved				Cervical cancer:2.06e-4 (unfavourable), Renal cancer:7.79e-4 (unfavourable)	Expressed in all	Expressed in all			thyroid gland: 317.7	Expressed in all
PHKA1	PHKA	ENSG00000067177	Phosphorylase kinase regulatory subunit alpha 1	X	72578814-72714319	Disease related genes, Predicted intracellular proteins	Evidence at protein level	HPA001081	Enhanced		Approved	Vesicles	Endometrial cancer:6.84e-4 (unfavourable)	Expressed in all	Tissue enhanced		parathyroid gland: 40.1;skeletal muscle: 35.5	adrenal gland: 15.6	Mixed
TNFRSF1A	CD120a, TNF-R, TNF-R-I, TNF-R55, TNFAR, TNFR1, TNFR60	ENSG00000067182	TNF receptor superfamily member 1A	12	6328757-6342114	Cancer-related genes, Candidate cardiovascular disease genes, CD markers, Disease related genes, Plasma proteins, Predicted membrane proteins, Predicted secreted proteins	Evidence at protein level	HPA004102, CAB010309	Approved				Renal cancer:2.70e-7 (unfavourable), Head and neck cancer:3.68e-4 (unfavourable), Endometrial cancer:8.22e-4 (favourable)	Expressed in all	Expressed in all			smooth muscle: 141.2	Mixed
CACNB1	CACNLB1	ENSG00000067191	Calcium voltage-gated channel auxiliary subunit beta 1	17	39173456-39197703	FDA approved drug targets, Predicted intracellular proteins	Evidence at protein level	HPA023343	Approved				Endometrial cancer:3.80e-4 (unfavourable)	Mixed	Group enriched	6	cerebral cortex: 46.7;skeletal muscle: 108.5	skin: 12.3	Mixed
EVI5	NB4S	ENSG00000067208	Ecotropic viral integration site 5	1	92508696-92792404	Disease related genes, Predicted intracellular proteins, Predicted membrane proteins	Evidence at protein level	HPA027339, HPA053724	Approved		Supported	Golgi apparatus<br>Vesicles		Expressed in all	Mixed			testis: 18.0	Mixed
STOML1	FLJ36370, hUNC-24, SLP-1, STORP	ENSG00000067221	Stomatin like 1	15	73978923-73994622	Predicted intracellular proteins, Predicted membrane proteins	Evidence at protein level	HPA042353	Approved		Approved	Cytosol		Expressed in all	Expressed in all			cerebral cortex: 43.7	Expressed in all
PKM	OIP3, PK3, PKM2, THBP1	ENSG00000067225	Pyruvate kinase, muscle	15	72199029-72231822	Cancer-related genes, Enzymes, Plasma proteins, Predicted intracellular proteins	Evidence at protein level	CAB019421, HPA029501	Uncertain		Enhanced	Cytosol	Liver cancer:2.74e-6 (unfavourable), Pancreatic cancer:5.17e-5 (unfavourable), Head and neck cancer:1.30e-4 (unfavourable), Lung cancer:2.85e-4 (unfavourable)	Expressed in all	Expressed in all			skeletal muscle: 1492.3	Expressed in all
DHX29	DDX29	ENSG00000067248	DExH-box helicase 29	5	55256245-55307722	Enzymes, Plasma proteins, Predicted intracellular proteins, Predicted secreted proteins	Evidence at protein level	HPA038317, HPA038318	Approved		Approved	Cytosol		Expressed in all	Expressed in all			parathyroid gland: 39.2	Expressed in all
DNTTIP2	ERBP, HSU15552, TdIF2	ENSG00000067334	Deoxynucleotidyltransferase terminal interacting protein 2	1	93866283-93879918	Predicted intracellular proteins	Evidence at protein level	HPA044502, HPA053707	Enhanced		Enhanced	Nucleoli	Liver cancer:1.90e-6 (unfavourable), Renal cancer:7.80e-5 (unfavourable)	Expressed in all	Mixed			bone marrow: 10.5	Expressed in all
METTL22	C16orf68, FLJ12433, MGC2654	ENSG00000067365	Methyltransferase like 22	16	8621683-8649654	Predicted intracellular proteins	Evidence at protein level	HPA040803, HPA059882, HPA074173	Uncertain		Supported	Nucleus<br>Nucleoli	Renal cancer:2.79e-8 (unfavourable)	Expressed in all	Mixed			testis: 15.9	Expressed in all
TP53BP1	53BP1, p202, TDRD30	ENSG00000067369	Tumor protein p53 binding protein 1	15	43403061-43510728	Cancer-related genes, Disease related genes, Predicted intracellular proteins	Evidence at protein level	CAB004083, HPA008788, HPA022133	Supported		Enhanced	Nucleoplasm<br>Nuclear bodies		Expressed in all	Expressed in all			parathyroid gland: 51.2	Expressed in all
TRO	KIAA1114, MAGE-D3, MAGED3	ENSG00000067445	Trophinin	X	54920462-54931431	Cancer-related genes, Plasma proteins, Predicted intracellular proteins	Evidence at protein level	HPA053358			Approved	Nucleus<br>Nucleoli fibrillar center	Endometrial cancer:4.41e-5 (unfavourable), Pancreatic cancer:1.93e-4 (favourable)	Mixed	Tissue enhanced		cerebral cortex: 30.0	endometrium: 22.2	Cell line enhanced		AF22: 36.8;SCLC-21H: 29.3;SH-SY5Y: 35.5
RRP15	CGI-115, KIAA0507	ENSG00000067533	Ribosomal RNA processing 15 homolog	1	218285287-218337983	Predicted intracellular proteins	Evidence at protein level	HPA024639	Approved		Approved	Nucleus<br>Nucleoli<br>Mitochondria	Liver cancer:4.26e-5 (unfavourable)	Expressed in all	Mixed			parathyroid gland: 7.7	Expressed in all
RHOA	ARH12, ARHA, Rho12, RhoA, RHOH12	ENSG00000067560	Ras homolog family member A	3	49359145-49412998	Cancer-related genes, Predicted intracellular proteins, RAS pathway related proteins	Evidence at protein level	CAB005052	Approved				Renal cancer:3.21e-6 (favourable), Colorectal cancer:3.08e-4 (favourable), Liver cancer:9.15e-4 (unfavourable)	Expressed in all	Expressed in all			lung: 592.0	Expressed in all
DHX8	DDX8, HRH1, PRP22, PRPF22	ENSG00000067596	DEAH-box helicase 8	17	43483865-43544463	Enzymes, Plasma proteins, Predicted intracellular proteins, Predicted secreted proteins	Evidence at protein level	HPA049285	Approved		Supported	Nucleoplasm<br>Nuclear bodies		Expressed in all	Expressed in all			parathyroid gland: 55.0	Expressed in all
PRKCZ	PKC2	ENSG00000067606	Protein kinase C zeta	1	2050470-2185395	Enzymes, Plasma proteins, Predicted intracellular proteins	Evidence at protein level	HPA021851	Enhanced		Approved	Plasma membrane<br>Cytosol	Renal cancer:1.64e-9 (favourable)	Expressed in all	Tissue enhanced		cerebral cortex: 99.7	placenta: 62.3	Cell line enhanced		BEWO: 45.1
ZFY	ZNF911	ENSG00000067646	Zinc finger protein, Y-linked	Y	2935281-2982506	Predicted intracellular proteins, Transcription factors	Evidence at protein level	HPA001748, HPA071863	Uncertain		Approved	Nucleoplasm<br>Nucleoli	Head and neck cancer:3.58e-5 (favourable)	Mixed	Mixed			testis: 12.8	Mixed
IARS2	FLJ10326	ENSG00000067704	Isoleucyl-tRNA synthetase 2, mitochondrial	1	220094102-220148041	Disease related genes, Enzymes, Potential drug targets, Predicted intracellular proteins	Evidence at protein level	HPA024212, HPA024594, HPA024596	Enhanced		Enhanced	Mitochondria	Pancreatic cancer:9.24e-5 (unfavourable), Cervical cancer:1.04e-4 (unfavourable)	Expressed in all	Expressed in all			parathyroid gland: 144.3	Expressed in all
SYT1	P65, SVP65, SYT	ENSG00000067715	Synaptotagmin 1	12	78863993-79452008	Disease related genes, Potential drug targets, Predicted intracellular proteins, Predicted membrane proteins, Transporters	Evidence at protein level	HPA008394, HPA064788	Enhanced	Supported				Mixed	Tissue enriched	13	cerebral cortex: 476.5	smooth muscle: 36.7	Cell line enhanced		hTERT-HME1: 29.8;LHCN-M2: 26.5;SH-SY5Y: 32.1;WM-115: 28.3
NAV3	KIAA0938, POMFIL1	ENSG00000067798	Neuron navigator 3	12	77324641-78213008	Cancer-related genes, Disease related genes, Predicted intracellular proteins, Predicted membrane proteins	Evidence at protein level	HPA032111, HPA032112, CAB037063	Uncertain		Approved	Nuclear membrane<br>Cytosol		Mixed	Tissue enhanced		cerebral cortex: 27.2;ovary: 24.6	spleen: 12.3	Cell line enhanced		hTEC/SVTERT24-B: 46.2;WM-115: 38.6
IDH3G		ENSG00000067829	Isocitrate dehydrogenase 3 (NAD(+)) gamma	X	153785766-153794523	Citric acid cycle related proteins, Enzymes, Plasma proteins, Predicted intracellular proteins	Evidence at protein level	HPA000425, HPA002017	Enhanced		Enhanced	Mitochondria	Renal cancer:5.73e-6 (favourable)	Expressed in all	Expressed in all			cerebral cortex: 64.9	Expressed in all
ROGDI	FLJ22386	ENSG00000067836	Rogdi homolog	16	4796968-4802950	Disease related genes, Predicted intracellular proteins	Evidence at protein level	HPA041000	Uncertain				Renal cancer:2.67e-5 (favourable), Pancreatic cancer:9.71e-4 (favourable)	Expressed in all	Expressed in all			cerebral cortex: 39.2	Mixed
PDZD4	FLJ34125, KIAA1444, LNX5, LU1, PDZK4, PDZRN4L	ENSG00000067840	PDZ domain containing 4	X	153802166-153830565	Cancer-related genes, Predicted intracellular proteins	Evidence at protein level	HPA003878	Enhanced				Pancreatic cancer:2.96e-5 (favourable)	Tissue enhanced	Tissue enriched	9	cerebral cortex: 123.5	seminal vesicle: 13.7	Cell line enhanced		AF22: 24.1;RH-30: 16.8;SCLC-21H: 34.7;SH-SY5Y: 30.4;U-2 OS: 14.9
ATP2B3	CFAP39, CLA2, PMCA3, SCAX1	ENSG00000067842	ATPase plasma membrane Ca2+ transporting 3	X	153517676-153582939	Cancer-related genes, Disease related genes, Enzymes, Plasma proteins, Potential drug targets, Predicted membrane proteins	Evidence at protein level	HPA001583	Enhanced		Uncertain	Golgi apparatus<br>Plasma membrane		Not detected	Group enriched	8	adrenal gland: 12.1;cerebral cortex: 19.0	fallopian tube: 2.0	Cell line enhanced		SCLC-21H: 11.7;SH-SY5Y: 3.1;THP-1: 1.7;U-937: 1.9
ROCK1	p160ROCK	ENSG00000067900	Rho associated coiled-coil containing protein kinase 1	18	20946906-21111851	Enzymes, Plasma proteins, Predicted intracellular proteins	Evidence at protein level	CAB004562, HPA007567, HPA045639	Approved				Pancreatic cancer:9.93e-4 (unfavourable)	Expressed in all	Mixed			bone marrow: 12.3	Expressed in all
CBFB	PEBP2B	ENSG00000067955	Core-binding factor beta subunit	16	67029116-67101058	Cancer-related genes, Disease related genes, Predicted intracellular proteins	Evidence at protein level	HPA038852	Uncertain		Approved	Nucleus<br>Cytosol	Renal cancer:2.89e-8 (unfavourable), Liver cancer:2.83e-4 (unfavourable)	Expressed in all	Expressed in all			parathyroid gland: 97.5	Expressed in all
PDK3		ENSG00000067992	Pyruvate dehydrogenase kinase 3	X	24465221-24539837	Disease related genes, Enzymes, Potential drug targets, Predicted intracellular proteins	Evidence at protein level	HPA046583, HPA072492	Approved		Supported	Nucleoli<br>Mitochondria	Liver cancer:2.76e-4 (unfavourable)	Expressed in all	Mixed			testis: 24.9	Mixed
HYAL2	LuCa-2, LUCA2	ENSG00000068001	Hyaluronoglucosaminidase 2	3	50317790-50322906	Enzymes, Predicted membrane proteins, Predicted secreted proteins	Evidence at protein level	HPA036436	Uncertain					Expressed in all	Expressed in all			spleen: 214.2	Expressed in all
HDAC4	BDMR, HA6116, HD4, HDAC-4, HDAC-A, HDACA, KIAA0288	ENSG00000068024	Histone deacetylase 4	2	239048168-239401654	Disease related genes, Enzymes, FDA approved drug targets, Predicted intracellular proteins	Evidence at protein level	CAB004431, HPA048723	Approved		Supported	Nucleoplasm<br>Cytosol	Pancreatic cancer:1.13e-4 (favourable), Ovarian cancer:6.33e-4 (unfavourable)	Expressed in all	Mixed			cerebral cortex: 19.3	Cell line enhanced		MOLT-4: 40.5
RASSF1	123F2, NORE2A, RDA32, REH3P21	ENSG00000068028	Ras association domain family member 1	3	50329782-50340980	Predicted intracellular proteins, RAS pathway related proteins	Evidence at protein level	HPA040735	Approved				Renal cancer:8.58e-5 (unfavourable), Head and neck cancer:2.60e-4 (favourable), Cervical cancer:2.64e-4 (favourable), Liver cancer:9.77e-4 (unfavourable)	Expressed in all	Expressed in all			bone marrow: 51.8	Expressed in all
FGFR3	ACH, CD333, CEK2, JTK4	ENSG00000068078	Fibroblast growth factor receptor 3	4	1793307-1808872	Cancer-related genes, CD markers, Disease related genes, Enzymes, FDA approved drug targets, Predicted intracellular proteins, Predicted membrane proteins, Predicted secreted proteins, RAS pathway related proteins	Evidence at protein level	CAB004231, HPA067204	Enhanced		Supported	Endoplasmic reticulum	Endometrial cancer:3.77e-4 (unfavourable)	Expressed in all	Tissue enriched	7	skin: 333.1	cerebral cortex: 49.4	Cell line enhanced		CACO-2: 41.4;Hep G2: 56.1;NTERA-2: 37.4;RT4: 81.0
IFI35	IFP35	ENSG00000068079	Interferon induced protein 35	17	43006725-43014456	Predicted intracellular proteins	Evidence at protein level	HPA045946			Approved	Nucleoplasm<br>Cytosol	Renal cancer:4.03e-5 (unfavourable), Breast cancer:1.41e-4 (favourable)	Expressed in all	Expressed in all			spleen: 44.0	Cell line enhanced		BJ hTERT+ SV40 Large T+: 190.3;BJ hTERT+ SV40 Large T+ RasG12V: 291.3
HEATR6	ABC1, FLJ22087	ENSG00000068097	HEAT repeat containing 6	17	60043194-60078931	Predicted intracellular proteins	Evidence at protein level	HPA030789, HPA062157	Uncertain		Approved	Mitochondria	Liver cancer:5.02e-6 (unfavourable), Endometrial cancer:2.03e-4 (unfavourable), Renal cancer:6.73e-4 (unfavourable)	Expressed in all	Mixed			parathyroid gland: 13.3	Cell line enhanced		MCF7: 80.3
COASY	CoASY, DPCK, NBP, PPAT	ENSG00000068120	Coenzyme A synthase	17	42561467-42566277	Disease related genes, Enzymes, Potential drug targets, Predicted intracellular proteins, Predicted secreted proteins	Evidence at protein level	HPA022875, HPA022912, HPA023273	Approved		Approved	Nucleoplasm<br>Cytosol	Liver cancer:7.54e-5 (unfavourable), Endometrial cancer:2.15e-4 (favourable)	Expressed in all	Expressed in all			parathyroid gland: 60.1	Expressed in all
PLEKHH3	FLJ21019	ENSG00000068137	Pleckstrin homology, MyTH4 and FERM domain containing H3	17	42667914-42676994	Predicted intracellular proteins	Evidence at protein level	HPA046234	Uncertain		Approved	Golgi apparatus	Renal cancer:9.62e-5 (unfavourable)	Expressed in all	Expressed in all			skin: 11.6	Cell line enhanced		T-47d: 46.9
MEF2A	RSRFC4, RSRFC9	ENSG00000068305	Myocyte enhancer factor 2A	15	99565417-99716466	Cancer-related genes, Disease related genes, Predicted intracellular proteins, Transcription factors	Evidence at protein level	CAB004499, HPA046597	Approved		Supported	Nucleoplasm	Renal cancer:6.93e-4 (favourable), Stomach cancer:7.96e-4 (unfavourable)	Expressed in all	Expressed in all			parathyroid gland: 68.5	Expressed in all
OTUD5	DKFZp761A052, DUBA	ENSG00000068308	OTU deubiquitinase 5	X	48922028-48958386	Enzymes, Predicted intracellular proteins	Evidence at protein level	HPA017375	Approved		Approved	Nucleus<br>Nucleoli fibrillar center<br>Cytosol	Lung cancer:1.48e-4 (favourable), Pancreatic cancer:8.20e-4 (favourable), Cervical cancer:9.57e-4 (favourable)	Expressed in all	Expressed in all			cerebral cortex: 69.9	Group enriched	8	U-266/70: 1128.2;U-266/84: 277.1
TFE3	bHLHe33, TFEA	ENSG00000068323	Transcription factor binding to IGHM enhancer 3	X	49028726-49043486	Cancer-related genes, Disease related genes, Predicted intracellular proteins, Transcription factors	Evidence at protein level	HPA023881	Approved		Supported	Nucleoplasm<br>Cytosol	Renal cancer:2.19e-8 (unfavourable), Liver cancer:6.03e-5 (unfavourable)	Expressed in all	Expressed in all			seminal vesicle: 24.4	Expressed in all
TBC1D25	OATL1	ENSG00000068354	TBC1 domain family member 25	X	48539457-48562609	Predicted intracellular proteins	Evidence at protein level	HPA029197	Approved	Supported				Expressed in all	Expressed in all			parathyroid gland: 12.9	Expressed in all
ACSL4	ACS4, FACL4, LACS4, MRX63, MRX68	ENSG00000068366	Acyl-CoA synthetase long-chain family member 4	X	109624244-109733403	Disease related genes, Enzymes, Plasma proteins, Potential drug targets, Predicted intracellular proteins, Predicted membrane proteins	Evidence at protein level	HPA000286, HPA005552	Enhanced		Approved	Golgi apparatus<br>Mitochondria	Urothelial cancer:5.73e-4 (favourable)	Expressed in all	Expressed in all			cervix, uterine: 70.7	Cell line enhanced		HMC-1: 324.7
INPP5A	5PTASE	ENSG00000068383	Inositol polyphosphate-5-phosphatase A	10	132537820-132783480	Enzymes, Predicted intracellular proteins, Predicted secreted proteins	Evidence at protein level	HPA012285, HPA066549	Enhanced		Approved	Cytosol	Renal cancer:3.15e-4 (favourable), Breast cancer:7.47e-4 (unfavourable)	Expressed in all	Expressed in all			smooth muscle: 60.9	Expressed in all
GPKOW	GPATC5, GPATCH5, Spp2, T54	ENSG00000068394	G-patch domain and KOW motifs	X	49113389-49123801	Predicted intracellular proteins	Evidence at protein level	HPA000287, HPA001894	Enhanced		Enhanced	Nucleoplasm		Expressed in all	Expressed in all			cerebral cortex: 30.8	Expressed in all
GRIPAP1	DKFZp434P0630, GRASP-1, GRASP1, KIAA1167, MPMGp800B12492Q3	ENSG00000068400	GRIP1 associated protein 1	X	48973720-49002264	Predicted intracellular proteins	Evidence at protein level	HPA000282, HPA000615	Enhanced		Approved	Vesicles<br>Cytosol	Renal cancer:3.92e-7 (unfavourable), Urothelial cancer:4.63e-7 (favourable)	Expressed in all	Expressed in all			cerebral cortex: 68.5	Expressed in all
FTSJ1	CDLIV, JM23, MRX44, MRX9, SPB1, TRM7, TRMT7	ENSG00000068438	FtsJ RNA methyltransferase homolog 1 (E. coli)	X	48476021-48486364	Disease related genes, Enzymes, Potential drug targets, Predicted intracellular proteins	Evidence at protein level	HPA002718	Approved		Approved	Cytosol	Renal cancer:5.24e-10 (unfavourable), Liver cancer:1.74e-5 (unfavourable)	Expressed in all	Expressed in all			cervix, uterine: 24.7	Expressed in all
PRR11	FLJ11029	ENSG00000068489	Proline rich 11	17	59155499-59204705	Predicted intracellular proteins	Evidence at protein level	HPA023923, HPA052376	Uncertain		Approved	Endoplasmic reticulum	Renal cancer:0.00e+0 (unfavourable), Liver cancer:1.35e-7 (unfavourable), Lung cancer:1.79e-4 (unfavourable), Endometrial cancer:1.90e-4 (unfavourable), Pancreatic cancer:6.18e-4 (unfavourable)	Expressed in all	Mixed			lymph node: 11.2	Mixed
REEP1	C2orf23, FLJ13110, SPG31, Yip2a	ENSG00000068615	Receptor accessory protein 1	2	86213993-86338083	Disease related genes, Predicted membrane proteins	Evidence at protein level	HPA058061	Enhanced					Mixed	Tissue enhanced		testis: 92.3	cerebral cortex: 54.1	Cell line enhanced		BEWO: 65.9;SCLC-21H: 38.4
ATP11A	ATPIH, ATPIS, KIAA1021	ENSG00000068650	ATPase phospholipid transporting 11A	13	112690329-112887168	Enzymes, Plasma proteins, Predicted intracellular proteins, Predicted membrane proteins, Transporters	Evidence at protein level	HPA035583, HPA035584	Approved		Enhanced	Vesicles	Renal cancer:7.44e-4 (favourable)	Expressed in all	Expressed in all			lung: 59.1	Mixed
POLR1A	DKFZP586M0122, FLJ21915, RPA1, RPO1-4	ENSG00000068654	RNA polymerase I subunit A	2	86020216-86106155	Disease related genes, Enzymes, Plasma proteins, Potential drug targets, Predicted intracellular proteins	Evidence at protein level	CAB010145, HPA031513, HPA049700	Supported		Supported	Nucleus<br>Nucleoli fibrillar center	Liver cancer:3.70e-9 (unfavourable), Ovarian cancer:3.37e-4 (unfavourable), Thyroid cancer:8.41e-4 (unfavourable)	Expressed in all	Expressed in all			parathyroid gland: 12.3	Expressed in all
LAPTM4A	HUMORF13, KIAA0108, LAPTM4, MBNT, Mtrp	ENSG00000068697	Lysosomal protein transmembrane 4 alpha	2	20032650-20052028	Predicted membrane proteins	Evidence at protein level	HPA031402, HPA031404, HPA068554	Approved		Approved	Golgi apparatus<br>Vesicles<br>Plasma membrane	Pancreatic cancer:4.37e-4 (unfavourable)	Expressed in all	Expressed in all			seminal vesicle: 635.0	Expressed in all
TTC7A	KIAA1140, TTC7	ENSG00000068724	Tetratricopeptide repeat domain 7A	2	46916157-47076137	Disease related genes, Predicted intracellular proteins	Evidence at protein level	HPA036781, HPA036782	Enhanced				Ovarian cancer:1.36e-4 (unfavourable)	Expressed in all	Tissue enhanced		testis: 40.9	lung: 17.7	Expressed in all
IP6K2	IHPK2	ENSG00000068745	Inositol hexakisphosphate kinase 2	3	48688003-48740353	Enzymes, Predicted intracellular proteins	Evidence at protein level	HPA007532, HPA070811	Approved		Approved	Nucleus<br>Nucleoli fibrillar center<br>Cell Junctions	Breast cancer:1.25e-4 (favourable), Urothelial cancer:1.83e-4 (favourable), Lung cancer:2.95e-4 (favourable)	Expressed in all	Expressed in all			epididymis: 131.1	Expressed in all
STON1-GTF2A1L	SALF	ENSG00000068781	STON1-GTF2A1L readthrough	2	48529925-48776517	Predicted intracellular proteins	Evidence at protein level	HPA005715	Uncertain					Not detected	Mixed			endometrium,smooth muscle: 3.6	Cell line enhanced		ASC diff: 1.5;ASC TERT1: 1.4;HSkMC: 1.0
SRBD1	FLJ10379	ENSG00000068784	S1 RNA binding domain 1	2	45388680-45612165	Predicted intracellular proteins	Evidence at protein level	HPA030567, HPA030568	Approved		Approved	Mitochondria<br>Cytosol		Expressed in all	Mixed			parathyroid gland: 31.8	Expressed in all
KIF2A	HK2, KIF2	ENSG00000068796	Kinesin family member 2A	5	62306162-62537249	Cancer-related genes, Disease related genes, Plasma proteins, Predicted intracellular proteins	Evidence at protein level	HPA004715, HPA004716	Approved		Enhanced	Nucleus<br>Nucleoli<br>Centrosome	Liver cancer:3.17e-6 (unfavourable), Renal cancer:3.81e-5 (unfavourable), Colorectal cancer:1.70e-4 (favourable), Head and neck cancer:5.45e-4 (favourable)	Expressed in all	Expressed in all			testis: 91.8	Expressed in all
RASGRP2	CALDAG-GEFI	ENSG00000068831	RAS guanyl releasing protein 2	11	64726911-64745456	Disease related genes, Plasma proteins, Predicted intracellular proteins, RAS pathway related proteins	Evidence at protein level	HPA015667	Approved				Renal cancer:1.38e-4 (unfavourable)	Mixed	Tissue enhanced		lymph node: 122.0;spleen: 107.0	bone marrow: 94.3	Cell line enhanced		HEL: 90.3;HL-60: 145.9;NB-4: 219.4;REH: 94.2;THP-1: 72.4
PSME4	KIAA0077, PA200	ENSG00000068878	Proteasome activator subunit 4	2	53864067-53970840	Predicted intracellular proteins	Evidence at protein level	HPA060922	Approved		Supported	Nucleoplasm	Liver cancer:4.84e-4 (unfavourable), Endometrial cancer:8.99e-4 (unfavourable)	Expressed in all	Expressed in all			testis: 78.1	Expressed in all
IFT80	KIAA1374, WDR56	ENSG00000068885	Intraflagellar transport 80	3	160256986-160399880	Disease related genes, Predicted intracellular proteins	Evidence at protein level	HPA035868	Uncertain					Expressed in all	Expressed in all			parathyroid gland: 46.5	Expressed in all
SIRT2	SIR2L	ENSG00000068903	Sirtuin 2	19	38878555-38899862	Cancer-related genes, Predicted intracellular proteins	Evidence at protein level	CAB004573, HPA011165	Approved		Approved	Nucleus<br>Nucleoli<br>Cytosol	Endometrial cancer:7.20e-7 (unfavourable)	Expressed in all	Expressed in all			cerebral cortex: 83.9	Expressed in all
ERLEC1	C2orf30, CL25084, ERLECTIN, XTP3-B, XTP3TPB	ENSG00000068912	Endoplasmic reticulum lectin 1	2	53787044-53818819	Predicted secreted proteins, Transporters	Evidence at protein level	HPA031501, HPA031502, HPA031503	Enhanced					Expressed in all	Expressed in all			thyroid gland: 121.9	Expressed in all
PPP2R5B	B56B, FLJ35411, PR61B	ENSG00000068971	Protein phosphatase 2 regulatory subunit B'beta	11	64917553-64934473	Plasma proteins, Predicted intracellular proteins	Evidence at protein level	HPA036607	Approved				Liver cancer:3.24e-5 (unfavourable)	Expressed in all	Expressed in all			cerebral cortex: 59.7	Expressed in all
PYGM		ENSG00000068976	Glycogen phosphorylase, muscle associated	11	64746389-64760297	Disease related genes, Enzymes, Plasma proteins, Potential drug targets, Predicted intracellular proteins	Evidence at protein level	HPA056003	Enhanced					Mixed	Tissue enriched	32	skeletal muscle: 2831.9	esophagus: 89.0	Cell line enhanced		HSkMC: 2.6
PAGE1	CT16.3, GAGE-9, GAGEB1, PAGE-1	ENSG00000068985	PAGE family member 1	X	49687450-49695993	Predicted intracellular proteins	Evidence at protein level	HPA003473	Enhanced		Approved	Nucleus<br>Nucleoli fibrillar center<br>Mitochondria		Tissue enhanced	Tissue enriched	168	testis: 25.1	epididymis,placenta: 0.1	Group enriched	7	A-431: 161.4;Karpas-707: 98.5;U-266/84: 157.3
PITX1	BFT, POTX, PTX1	ENSG00000069011	Paired like homeodomain 1	5	135027735-135034813	Disease related genes, Predicted intracellular proteins, Transcription factors	Evidence at protein level	HPA008743	Approved		Supported	Nucleoli		Tissue enhanced	Tissue enriched	5	esophagus: 211.7	salivary gland: 38.5	Cell line enhanced		CACO-2: 116.7;K-562: 103.4;T-47d: 154.3
TRPC7		ENSG00000069018	Transient receptor potential cation channel subfamily C member 7	5	136213320-136365537	Predicted membrane proteins, Voltage-gated ion channels	Evidence at protein level	CAB022592, HPA031126	Uncertain		Uncertain	Actin filaments<br>Focal adhesion sites		Not detected	Not detected			testis: 0.7	Not detected
MAST4	KIAA0303	ENSG00000069020	Microtubule associated serine/threonine kinase family member 4	5	66596361-67169595	Enzymes, Predicted intracellular proteins	Evidence at protein level	HPA000544	Approved		Approved	Nucleoplasm<br>Cytosol	Head and neck cancer:5.18e-5 (favourable)	Expressed in all	Mixed			parathyroid gland: 47.7	Cell line enhanced		HDLM-2: 40.1
ADGRF5	DKFZp564O1923, GPR116, KIAA0758	ENSG00000069122	Adhesion G protein-coupled receptor F5	6	46852512-46954943	G-protein coupled receptors, Plasma proteins, Predicted membrane proteins	Evidence at protein level						Renal cancer:8.84e-5 (favourable)	Expressed in all	Tissue enhanced		lung: 157.8	adipose tissue: 76.2	Group enriched	8	HUVEC TERT2: 20.7;TIME: 61.2
SDK2	FLJ10832, KIAA1514	ENSG00000069188	Sidekick cell adhesion molecule 2	17	73334384-73644089	Predicted membrane proteins	Evidence at protein level	HPA014725			Approved	Nucleoplasm		Mixed	Tissue enhanced		cervix, uterine: 9.0;testis: 18.6	fallopian tube: 4.0	Cell line enhanced		AF22: 13.8;BEWO: 11.0;U-2 OS: 5.0
ADAM7	EAPI, GP-83	ENSG00000069206	ADAM metallopeptidase domain 7	8	24440930-24526970	Disease related genes, Plasma proteins, Predicted membrane proteins, Predicted secreted proteins	Evidence at protein level	HPA008879	Enhanced					Group enriched	Tissue enriched	199	epididymis: 4534.6	seminal vesicle: 22.7	Group enriched	23	BEWO: 2.3;NB-4: 3.9;RPMI-8226: 1.1;SH-SY5Y: 1.9
NUP133	FLJ10814	ENSG00000069248	Nucleoporin 133	1	229440260-229508341	Plasma proteins, Predicted intracellular proteins, Transporters	Evidence at protein level	HPA059767	Approved		Supported	Nuclear membrane		Expressed in all	Expressed in all			parathyroid gland: 33.1	Expressed in all
NUCKS1	NUCKS	ENSG00000069275	Nuclear casein kinase and cyclin dependent kinase substrate 1	1	205712819-205750276	Plasma proteins, Predicted intracellular proteins	Evidence at protein level	HPA062351, HPA063843	Supported		Supported	Nucleus<br>Nucleoli	Endometrial cancer:1.41e-4 (unfavourable)	Expressed in all	Expressed in all			cerebral cortex: 179.2	Expressed in all
VPS35	FLJ10752, MEM3, PARK17	ENSG00000069329	VPS35, retromer complex component	16	46656132-46689518	Disease related genes, Plasma proteins, Predicted intracellular proteins	Evidence at protein level	HPA040802	Enhanced		Supported	Endosomes<br>Lysosomes	Liver cancer:2.10e-6 (unfavourable), Renal cancer:9.75e-5 (favourable), Colorectal cancer:7.74e-4 (favourable)	Expressed in all	Mixed			parathyroid gland: 15.8	Expressed in all
DNAJA2	CPR3, DNAJ, DNJ3, HIRIP4	ENSG00000069345	DnaJ heat shock protein family (Hsp40) member A2	16	46955362-46973788	Predicted intracellular proteins	Evidence at protein level	HPA049789, HPA060538	Approved		Approved	Nucleoli<br>Intermediate filaments<br>Cytosol	Renal cancer:1.19e-9 (favourable), Head and neck cancer:2.81e-4 (unfavourable)	Expressed in all	Expressed in all			testis: 42.0	Expressed in all
BCL3	BCL4, D19S37	ENSG00000069399	B-cell CLL/lymphoma 3	19	44747705-44760044	Cancer-related genes, Disease related genes, Plasma proteins, Predicted intracellular proteins, Transcription factors	Evidence at protein level	CAB002051, HPA047514	Approved		Supported	Nucleoplasm<br>Vesicles<br>Midbody	Renal cancer:3.13e-14 (unfavourable), Melanoma:3.74e-4 (favourable), Glioma:5.58e-4 (unfavourable), Breast cancer:9.67e-4 (favourable)	Expressed in all	Expressed in all			appendix: 30.1	Cell line enhanced		HDLM-2: 55.4;SiHa: 65.8
KCNAB2	AKR6A5, HKvbeta2.1, HKvbeta2.2, KCNA2B	ENSG00000069424	Potassium voltage-gated channel subfamily A regulatory beta subunit 2	1	5991466-6101193	Plasma proteins, Predicted intracellular proteins	Evidence at protein level	CAB001975	Enhanced				Renal cancer:3.50e-5 (unfavourable)	Tissue enriched	Tissue enhanced		cerebral cortex: 145.9	bone marrow: 74.8	Cell line enhanced		HL-60: 277.8;U-937: 287.1
[truncated: 18,545 more rows]
