# Supplementary material for: The role of epigenetic modifications, long-range contacts, enhancers and topologically associating domains in the regulation of glioma grade-specific genes
Source: Sci Rep. 2021 Aug 2;11:15668. doi: 10.1038/s41598-021-95009-3 (PMC8329071; doi:10.1038/s41598-021-95009-3)
Supplement: Supplementary file 2 — Supplementary Information 2. [file 41598_2021_95009_MOESM2_ESM.xlsx]

## Sheet: S3_Table
TAD_nr	chr	start	stop	means	medians	gene_1	gene_2	gene_3	gene_4	gene_5	gene_6	gene_7	gene_8	gene_9	gene_10	gene_11	gene_12	gene_13	gene_14	gene_15	gene_16	gene_17	gene_18	gene_19	gene_20	gene_21	gene_22	gene_23	gene_24	gene_25	gene_26	gene_27	gene_28	gene_29	gene_30	gene_31	gene_32	gene_33	gene_34	gene_35	gene_36	gene_37	gene_38	gene_39	gene_40	gene_41	gene_42	gene_43	gene_44
1	chr1	2108561	2348561	-0.418208	-0.600239	ENSG00000271806	ENSG00000272161	ENSG00000182873	ENSG00000157933	ENSG00000162585	ENSG00000234396	ENSG00000277082	NA	NA	NA	NA	NA	NA	NA	NA	NA	NA	NA	NA	NA	NA	NA	NA	NA	NA	NA	NA	NA	NA	NA	NA	NA	NA	NA	NA	NA	NA	NA	NA	NA	NA	NA	NA	NA
2	chr1	2348561	3803436	-0.685809	-0.336423	ENSG00000177133	ENSG00000197921	ENSG00000142611	ENSG00000272449	ENSG00000162591	ENSG00000279839	ENSG00000078900	ENSG00000269896	ENSG00000215912	ENSG00000157873	ENSG00000227372	ENSG00000116213	ENSG00000130762	ENSG00000238260	ENSG00000142606	ENSG00000228037	ENSG00000157870	ENSG00000157911	ENSG00000238164	ENSG00000225931	ENSG00000272153	ENSG00000157916	ENSG00000158109	ENSG00000149527	ENSG00000272420	ENSG00000235169	ENSG00000157881	ENSG00000130764	ENSG00000272235	ENSG00000162592	ENSG00000169717	ENSG00000237058	ENSG00000266075	ENSG00000272088	ENSG00000276189	ENSG00000207776	ENSG00000224387	ENSG00000226286	ENSG00000227589	ENSG00000229393	ENSG00000231630	ENSG00000233234	ENSG00000235131	NA
3	chr1	4659940	5939940	-0.116577	-0.106566	ENSG00000266687	ENSG00000260972	ENSG00000264341	ENSG00000216045	ENSG00000231510	ENSG00000236948	ENSG00000264101	ENSG00000277731	NA	NA	NA	NA	NA	NA	NA	NA	NA	NA	NA	NA	NA	NA	NA	NA	NA	NA	NA	NA	NA	NA	NA	NA	NA	NA	NA	NA	NA	NA	NA	NA	NA	NA	NA	NA
4	chr1	5939940	6619940	-0.444571	-0.336423	ENSG00000069812	ENSG00000116254	ENSG00000187017	ENSG00000069424	ENSG00000162413	ENSG00000173662	ENSG00000097021	ENSG00000116251	ENSG00000171680	ENSG00000204859	ENSG00000162408	ENSG00000225077	ENSG00000158292	ENSG00000158286	ENSG00000116237	ENSG00000226944	ENSG00000215788	ENSG00000271746	ENSG00000231868	ENSG00000173673	ENSG00000229519	ENSG00000253022	ENSG00000265392	NA	NA	NA	NA	NA	NA	NA	NA	NA	NA	NA	NA	NA	NA	NA	NA	NA	NA	NA	NA	NA
5	chr1	6619940	8299940	-0.155283	-0.174054	ENSG00000049246	ENSG00000116285	ENSG00000171735	ENSG00000049249	ENSG00000207056	ENSG00000236266	ENSG00000237436	ENSG00000116288	ENSG00000049247	ENSG00000007923	ENSG00000228750	ENSG00000041988	ENSG00000238290	ENSG00000269925	ENSG00000049245	ENSG00000237402	ENSG00000280801	ENSG00000269978	ENSG00000270171	ENSG00000270035	ENSG00000227634	ENSG00000229305	ENSG00000270330	ENSG00000200344	ENSG00000200975	ENSG00000225126	ENSG00000227950	ENSG00000232848	ENSG00000233645	ENSG00000237365	ENSG00000237728	ENSG00000251977	NA	NA	NA	NA	NA	NA	NA	NA	NA	NA	NA	NA
6	chr1	8299940	8859941	-0.053049	0.0928214	ENSG00000162426	ENSG00000228423	ENSG00000222511	ENSG00000224315	ENSG00000234619	ENSG00000252254	ENSG00000221083	ENSG00000142599	ENSG00000280851	ENSG00000232912	ENSG00000226545	ENSG00000229716	ENSG00000270282	NA	NA	NA	NA	NA	NA	NA	NA	NA	NA	NA	NA	NA	NA	NA	NA	NA	NA	NA	NA	NA	NA	NA	NA	NA	NA	NA	NA	NA	NA	NA
7	chr1	8859941	9579942	-0.0619669	-0.192273	ENSG00000236269	ENSG00000049239	ENSG00000228526	ENSG00000274258	ENSG00000074800	ENSG00000280816	ENSG00000207865	ENSG00000171621	ENSG00000180758	ENSG00000231181	ENSG00000131686	ENSG00000234546	ENSG00000232208	ENSG00000238249	ENSG00000142583	ENSG00000230679	ENSG00000232663	ENSG00000252404	ENSG00000281506	ENSG00000197241	ENSG00000201725	ENSG00000235263	ENSG00000252956	ENSG00000265141	ENSG00000281937	NA	NA	NA	NA	NA	NA	NA	NA	NA	NA	NA	NA	NA	NA	NA	NA	NA	NA	NA
8	chr1	9579942	10419943	0.0150274	-0.0745458	ENSG00000171603	ENSG00000199562	ENSG00000188807	ENSG00000264501	ENSG00000171608	ENSG00000178585	ENSG00000179840	ENSG00000241326	ENSG00000264881	ENSG00000162444	ENSG00000054523	ENSG00000173614	ENSG00000233623	ENSG00000130939	ENSG00000228150	ENSG00000265521	ENSG00000231789	ENSG00000201746	ENSG00000162441	ENSG00000202415	ENSG00000223989	ENSG00000271264	ENSG00000224340	ENSG00000233268	ENSG00000280113	NA	NA	NA	NA	NA	NA	NA	NA	NA	NA	NA	NA	NA	NA	NA	NA	NA	NA	NA
9	chr1	10419943	10979943	-0.533192	-0.336423	ENSG00000241563	ENSG00000251503	ENSG00000175279	ENSG00000142655	ENSG00000272078	ENSG00000130940	ENSG00000203469	ENSG00000160049	ENSG00000243267	ENSG00000225158	ENSG00000271989	NA	NA	NA	NA	NA	NA	NA	NA	NA	NA	NA	NA	NA	NA	NA	NA	NA	NA	NA	NA	NA	NA	NA	NA	NA	NA	NA	NA	NA	NA	NA	NA	NA
10	chr1	10979943	11779943	0.0311485	0.00161199	ENSG00000171824	ENSG00000171819	ENSG00000120942	ENSG00000009724	ENSG00000132879	ENSG00000116661	ENSG00000230337	ENSG00000198793	ENSG00000204624	ENSG00000116670	ENSG00000162490	ENSG00000177553	ENSG00000116663	ENSG00000235643	ENSG00000226849	ENSG00000177674	ENSG00000281350	ENSG00000120948	ENSG00000116649	ENSG00000215785	ENSG00000271895	ENSG00000277726	ENSG00000207451	ENSG00000225602	ENSG00000238173	ENSG00000253086	ENSG00000224338	ENSG00000238199	ENSG00000264181	ENSG00000281322	NA	NA	NA	NA	NA	NA	NA	NA	NA	NA	NA	NA	NA	NA
11	chr1	11779943	12699978	0.0258353	0.0750113	ENSG00000120949	ENSG00000177000	ENSG00000280999	ENSG00000011021	ENSG00000239149	ENSG00000272482	ENSG00000116685	ENSG00000229484	ENSG00000048707	ENSG00000275915	ENSG00000199347	ENSG00000083444	ENSG00000281342	ENSG00000116688	ENSG00000175206	ENSG00000116691	ENSG00000276869	ENSG00000221340	ENSG00000242349	ENSG00000028137	ENSG00000162496	ENSG00000120937	ENSG00000278852	ENSG00000276830	ENSG00000263676	ENSG00000275459	ENSG00000276470	ENSG00000204518	ENSG00000224904	ENSG00000226166	ENSG00000201135	ENSG00000201801	ENSG00000202461	ENSG00000225196	ENSG00000227875	ENSG00000243539	ENSG00000252969	ENSG00000270914	NA	NA	NA	NA	NA	NA
12	chr1	13433526	13873505	0.36572	0.338402	ENSG00000162494	ENSG00000162493	ENSG00000116731	ENSG00000266358	ENSG00000215909	ENSG00000259961	ENSG00000222952	ENSG00000237445	ENSG00000253085	NA	NA	NA	NA	NA	NA	NA	NA	NA	NA	NA	NA	NA	NA	NA	NA	NA	NA	NA	NA	NA	NA	NA	NA	NA	NA	NA	NA	NA	NA	NA	NA	NA	NA	NA
13	chr1	13873505	15473505	-0.820911	-0.900935	ENSG00000142615	ENSG00000175147	ENSG00000189337	ENSG00000142634	ENSG00000162438	ENSG00000142621	ENSG00000171729	ENSG00000233485	ENSG00000215720	ENSG00000228140	ENSG00000278480	ENSG00000204464	ENSG00000231606	ENSG00000234593	ENSG00000235829	ENSG00000236045	ENSG00000252151	ENSG00000280763	NA	NA	NA	NA	NA	NA	NA	NA	NA	NA	NA	NA	NA	NA	NA	NA	NA	NA	NA	NA	NA	NA	NA	NA	NA	NA
14	chr1	15473505	16473505	-0.25938	-0.231214	ENSG00000233954	ENSG00000237301	ENSG00000197312	ENSG00000280788	ENSG00000233929	ENSG00000226029	ENSG00000187144	ENSG00000237276	ENSG00000116809	ENSG00000179743	ENSG00000184908	ENSG00000142627	ENSG00000162458	ENSG00000132906	ENSG00000037637	ENSG00000116771	ENSG00000055070	ENSG00000227959	ENSG00000232456	ENSG00000173641	ENSG00000226457	ENSG00000186510	ENSG00000132881	ENSG00000157191	ENSG00000215695	ENSG00000183888	ENSG00000264048	ENSG00000251866	ENSG00000116138	ENSG00000162461	ENSG00000185519	ENSG00000178715	ENSG00000065526	ENSG00000235084	ENSG00000237938	ENSG00000224621	ENSG00000142632	ENSG00000116786	ENSG00000162460	ENSG00000224321	ENSG00000224966	ENSG00000231353	ENSG00000234166	ENSG00000234607
15	chr1	16953505	17353505	-0.499942	0.0104852	ENSG00000204362	ENSG00000159363	ENSG00000117122	ENSG00000117118	ENSG00000117115	ENSG00000280226	ENSG00000142623	ENSG00000142619	ENSG00000226526	ENSG00000266634	ENSG00000281330	ENSG00000282843	NA	NA	NA	NA	NA	NA	NA	NA	NA	NA	NA	NA	NA	NA	NA	NA	NA	NA	NA	NA	NA	NA	NA	NA	NA	NA	NA	NA	NA	NA	NA	NA
16	chr1	17353505	18553506	-0.126667	-0.139241	ENSG00000117154	ENSG00000280222	ENSG00000179023	ENSG00000074964	ENSG00000276747	ENSG00000227751	ENSG00000179051	ENSG00000266727	ENSG00000117148	ENSG00000225387	ENSG00000235282	ENSG00000236648	ENSG00000261781	ENSG00000278471	ENSG00000230035	NA	NA	NA	NA	NA	NA	NA	NA	NA	NA	NA	NA	NA	NA	NA	NA	NA	NA	NA	NA	NA	NA	NA	NA	NA	NA	NA	NA	NA
17	chr1	18553506	18833506	0.967356	0.967356	ENSG00000009709	ENSG00000225478	NA	NA	NA	NA	NA	NA	NA	NA	NA	NA	NA	NA	NA	NA	NA	NA	NA	NA	NA	NA	NA	NA	NA	NA	NA	NA	NA	NA	NA	NA	NA	NA	NA	NA	NA	NA	NA	NA	NA	NA	NA	NA
18	chr1	18833506	19193506	0.0810042	0.426807	ENSG00000169991	ENSG00000255275	ENSG00000221662	ENSG00000159423	ENSG00000265606	ENSG00000272084	ENSG00000179002	NA	NA	NA	NA	NA	NA	NA	NA	NA	NA	NA	NA	NA	NA	NA	NA	NA	NA	NA	NA	NA	NA	NA	NA	NA	NA	NA	NA	NA	NA	NA	NA	NA	NA	NA	NA	NA
19	chr1	19193506	19713507	-0.4038	-0.221368	ENSG00000173436	ENSG00000158748	ENSG00000226396	ENSG00000211454	ENSG00000162482	ENSG00000053372	ENSG00000040487	ENSG00000127463	ENSG00000077549	ENSG00000158747	ENSG00000240490	ENSG00000270136	ENSG00000053371	ENSG00000230424	ENSG00000200403	ENSG00000201609	ENSG00000270728	ENSG00000235185	NA	NA	NA	NA	NA	NA	NA	NA	NA	NA	NA	NA	NA	NA	NA	NA	NA	NA	NA	NA	NA	NA	NA	NA	NA	NA
20	chr1	19713507	20593507	0.230055	-0.0818065	ENSG00000162543	ENSG00000188257	ENSG00000225986	ENSG00000090432	ENSG00000226487	ENSG00000187980	ENSG00000158786	ENSG00000162545	ENSG00000236963	ENSG00000227066	ENSG00000183114	ENSG00000158816	ENSG00000127472	ENSG00000169914	ENSG00000117215	ENSG00000215520	ENSG00000228105	ENSG00000235434	ENSG00000242688	ENSG00000178828	ENSG00000188784	ENSG00000226664	NA	NA	NA	NA	NA	NA	NA	NA	NA	NA	NA	NA	NA	NA	NA	NA	NA	NA	NA	NA	NA	NA
21	chr1	20593507	21193507	0.0253908	0.176163	ENSG00000189410	ENSG00000244038	ENSG00000273695	ENSG00000158828	ENSG00000117242	ENSG00000075151	ENSG00000236073	ENSG00000127483	ENSG00000233072	ENSG00000221808	ENSG00000117245	ENSG00000233069	ENSG00000235112	ENSG00000251914	ENSG00000235432	NA	NA	NA	NA	NA	NA	NA	NA	NA	NA	NA	NA	NA	NA	NA	NA	NA	NA	NA	NA	NA	NA	NA	NA	NA	NA	NA	NA	NA
22	chr1	21193507	21673507	0.0201246	-0.0915282	ENSG00000162551	ENSG00000076864	ENSG00000231105	ENSG00000227001	ENSG00000142794	ENSG00000117298	ENSG00000187952	ENSG00000186543	ENSG00000233431	ENSG00000236009	ENSG00000236216	ENSG00000236936	ENSG00000176378	ENSG00000221781	ENSG00000228823	NA	NA	NA	NA	NA	NA	NA	NA	NA	NA	NA	NA	NA	NA	NA	NA	NA	NA	NA	NA	NA	NA	NA	NA	NA	NA	NA	NA	NA
23	chr1	21673507	21953507	-0.521045	-0.531392	ENSG00000090686	ENSG00000142798	ENSG00000187942	ENSG00000231978	ENSG00000232037	ENSG00000281866	NA	NA	NA	NA	NA	NA	NA	NA	NA	NA	NA	NA	NA	NA	NA	NA	NA	NA	NA	NA	NA	NA	NA	NA	NA	NA	NA	NA	NA	NA	NA	NA	NA	NA	NA	NA	NA	NA
24	chr1	21953507	22633507	-0.171815	-0.239761	ENSG00000230068	ENSG00000070831	ENSG00000271428	ENSG00000271840	ENSG00000162552	ENSG00000228397	ENSG00000218510	ENSG00000184677	ENSG00000237200	ENSG00000070886	ENSG00000142789	ENSG00000201273	ENSG00000201919	ENSG00000219073	ENSG00000266564	ENSG00000273610	ENSG00000278124	ENSG00000234397	ENSG00000276835	ENSG00000279625	NA	NA	NA	NA	NA	NA	NA	NA	NA	NA	NA	NA	NA	NA	NA	NA	NA	NA	NA	NA	NA	NA	NA	NA
25	chr1	22633507	22953507	0.256268	0.437777	ENSG00000159189	ENSG00000173369	ENSG00000173372	ENSG00000133216	ENSG00000265422	ENSG00000216157	ENSG00000225952	ENSG00000264014	NA	NA	NA	NA	NA	NA	NA	NA	NA	NA	NA	NA	NA	NA	NA	NA	NA	NA	NA	NA	NA	NA	NA	NA	NA	NA	NA	NA	NA	NA	NA	NA	NA	NA	NA	NA
26	chr1	22953507	23713510	0.045669	0.150229	ENSG00000007968	ENSG00000204219	ENSG00000125945	ENSG00000088280	ENSG00000179546	ENSG00000271420	ENSG00000125944	ENSG00000201405	ENSG00000263793	ENSG00000249087	ENSG00000004487	ENSG00000169641	ENSG00000240553	ENSG00000117318	ENSG00000142676	ENSG00000235052	ENSG00000261326	ENSG00000280791	ENSG00000197880	ENSG00000206935	ENSG00000215381	ENSG00000229010	ENSG00000229239	ENSG00000232482	ENSG00000252578	ENSG00000227868	ENSG00000266802	NA	NA	NA	NA	NA	NA	NA	NA	NA	NA	NA	NA	NA	NA	NA	NA	NA
27	chr1	23713510	24833509	-0.185346	-0.191155	ENSG00000188529	ENSG00000133226	ENSG00000189266	ENSG00000227312	ENSG00000117308	ENSG00000184454	ENSG00000011007	ENSG00000236810	ENSG00000142677	ENSG00000117602	ENSG00000188822	ENSG00000158055	ENSG00000001461	ENSG00000011009	ENSG00000230023	ENSG00000142661	ENSG00000057757	ENSG00000232298	ENSG00000117305	ENSG00000179163	ENSG00000185436	ENSG00000001460	ENSG00000264443	ENSG00000221032	ENSG00000225315	ENSG00000230703	ENSG00000232557	ENSG00000264926	ENSG00000215905	ENSG00000229106	ENSG00000230228	ENSG00000238482	ENSG00000239106	ENSG00000266511	NA	NA	NA	NA	NA	NA	NA	NA	NA	NA
28	chr1	24833509	25193509	-0.943812	-0.841888	ENSG00000020633	ENSG00000229162	ENSG00000278034	ENSG00000264371	ENSG00000233419	ENSG00000233755	ENSG00000261025	NA	NA	NA	NA	NA	NA	NA	NA	NA	NA	NA	NA	NA	NA	NA	NA	NA	NA	NA	NA	NA	NA	NA	NA	NA	NA	NA	NA	NA	NA	NA	NA	NA	NA	NA	NA	NA
29	chr1	25193509	26073509	-0.0825191	0.000466461	ENSG00000158008	ENSG00000127423	ENSG00000182749	ENSG00000183726	ENSG00000259984	ENSG00000255054	ENSG00000162430	ENSG00000158022	ENSG00000117614	ENSG00000233478	ENSG00000117632	ENSG00000117643	ENSG00000264021	ENSG00000158014	ENSG00000204178	ENSG00000188672	ENSG00000117616	ENSG00000261349	ENSG00000266763	ENSG00000117640	ENSG00000272432	ENSG00000225643	ENSG00000265320	ENSG00000231953	ENSG00000228172	ENSG00000157978	ENSG00000187010	ENSG00000236528	ENSG00000224183	ENSG00000158006	ENSG00000207237	ENSG00000207302	ENSG00000223624	ENSG00000229786	ENSG00000238084	ENSG00000252190	ENSG00000252691	ENSG00000272478	NA	NA	NA	NA	NA	NA
30	chr1	26073509	26393509	-0.347055	-0.339704	ENSG00000130695	ENSG00000158062	ENSG00000175087	ENSG00000278572	ENSG00000142669	ENSG00000236155	ENSG00000176083	ENSG00000142684	ENSG00000142675	ENSG00000236782	ENSG00000169442	ENSG00000176092	ENSG00000197245	ENSG00000188782	ENSG00000225854	ENSG00000270733	ENSG00000282872	NA	NA	NA	NA	NA	NA	NA	NA	NA	NA	NA	NA	NA	NA	NA	NA	NA	NA	NA	NA	NA	NA	NA	NA	NA	NA	NA
31	chr1	26393509	26913509	-0.387532	-0.0827383	ENSG00000198830	ENSG00000131914	ENSG00000198746	ENSG00000060642	ENSG00000175793	ENSG00000223583	ENSG00000260063	ENSG00000142751	ENSG00000238705	ENSG00000117676	ENSG00000117713	ENSG00000117682	ENSG00000204160	ENSG00000225891	ENSG00000226698	ENSG00000235069	ENSG00000241188	ENSG00000224129	ENSG00000229247	ENSG00000238316	ENSG00000243905	ENSG00000252429	ENSG00000252802	NA	NA	NA	NA	NA	NA	NA	NA	NA	NA	NA	NA	NA	NA	NA	NA	NA	NA	NA	NA	NA
32	chr1	26913509	27713489	-0.0508607	0.0833342	ENSG00000000938	ENSG00000186501	ENSG00000142784	ENSG00000206888	ENSG00000281023	ENSG00000241547	ENSG00000142765	ENSG00000142733	ENSG00000126709	ENSG00000225886	ENSG00000090020	ENSG00000225159	ENSG00000233975	ENSG00000253368	ENSG00000158195	ENSG00000142748	ENSG00000237429	ENSG00000181773	ENSG00000243659	ENSG00000158246	ENSG00000224311	ENSG00000225294	ENSG00000126705	ENSG00000214973	ENSG00000172746	ENSG00000206767	ENSG00000174950	ENSG00000207095	ENSG00000224064	ENSG00000225990	ENSG00000229985	ENSG00000231207	ENSG00000235912	ENSG00000241169	ENSG00000175707	ENSG00000226662	ENSG00000252098	ENSG00000280403	NA	NA	NA	NA	NA	NA
33	chr1	27713489	27953489	-0.103792	0.01946	ENSG00000269971	ENSG00000009780	ENSG00000276889	ENSG00000231344	ENSG00000130775	ENSG00000278868	ENSG00000230833	ENSG00000117758	ENSG00000117748	ENSG00000252947	ENSG00000270031	ENSG00000117751	ENSG00000223062	NA	NA	NA	NA	NA	NA	NA	NA	NA	NA	NA	NA	NA	NA	NA	NA	NA	NA	NA	NA	NA	NA	NA	NA	NA	NA	NA	NA	NA	NA	NA
34	chr1	27953489	29193488	-0.423637	-0.300188	ENSG00000180198	ENSG00000188060	ENSG00000116329	ENSG00000273544	ENSG00000197989	ENSG00000274582	ENSG00000280498	ENSG00000278274	ENSG00000221539	ENSG00000279443	ENSG00000158156	ENSG00000116350	ENSG00000277916	ENSG00000180098	ENSG00000238231	ENSG00000162419	ENSG00000229820	ENSG00000281570	ENSG00000240750	ENSG00000204138	ENSG00000120656	ENSG00000228589	ENSG00000130772	ENSG00000126698	ENSG00000253304	ENSG00000169403	ENSG00000270103	ENSG00000274978	ENSG00000242125	ENSG00000221216	ENSG00000198492	ENSG00000130766	ENSG00000233427	ENSG00000130770	ENSG00000270605	ENSG00000229388	ENSG00000159023	ENSG00000277958	ENSG00000206704	ENSG00000200087	ENSG00000158161	ENSG00000252777	ENSG00000225616	ENSG00000274266
35	chr1	29807153	30687153	-0.240167	-0.333967	ENSG00000222787	ENSG00000231251	ENSG00000231949	ENSG00000233372	ENSG00000233399	ENSG00000236335	ENSG00000270927	NA	NA	NA	NA	NA	NA	NA	NA	NA	NA	NA	NA	NA	NA	NA	NA	NA	NA	NA	NA	NA	NA	NA	NA	NA	NA	NA	NA	NA	NA	NA	NA	NA	NA	NA	NA	NA
36	chr1	30687153	31534399	-0.347515	-0.346524	ENSG00000168528	ENSG00000162512	ENSG00000084628	ENSG00000060688	ENSG00000229447	ENSG00000162510	ENSG00000121769	ENSG00000121766	ENSG00000266210	ENSG00000223382	ENSG00000235143	ENSG00000186056	ENSG00000264773	ENSG00000280823	ENSG00000134644	ENSG00000223907	ENSG00000162511	ENSG00000222784	ENSG00000232768	ENSG00000237329	ENSG00000206981	ENSG00000215899	ENSG00000215900	ENSG00000225142	ENSG00000229044	ENSG00000229607	ENSG00000265961	NA	NA	NA	NA	NA	NA	NA	NA	NA	NA	NA	NA	NA	NA	NA	NA	NA
37	chr1	31534399	32134399	-0.206981	-0.304772	ENSG00000121774	ENSG00000184007	ENSG00000121753	ENSG00000269967	ENSG00000084636	ENSG00000266203	ENSG00000228634	ENSG00000281319	ENSG00000121775	ENSG00000264078	ENSG00000142910	ENSG00000266580	ENSG00000203325	ENSG00000121764	ENSG00000276493	ENSG00000162517	ENSG00000235790	ENSG00000134668	ENSG00000260636	ENSG00000203620	ENSG00000254545	ENSG00000229167	NA	NA	NA	NA	NA	NA	NA	NA	NA	NA	NA	NA	NA	NA	NA	NA	NA	NA	NA	NA	NA	NA
38	chr1	32134399	32774399	-0.103848	-0.144936	ENSG00000220785	ENSG00000273274	ENSG00000176261	ENSG00000254553	ENSG00000162521	ENSG00000224066	ENSG00000084623	ENSG00000160051	ENSG00000160062	ENSG00000250135	ENSG00000160058	ENSG00000263529	ENSG00000175130	ENSG00000277617	ENSG00000224409	ENSG00000162520	ENSG00000183615	ENSG00000182866	ENSG00000162526	ENSG00000116478	ENSG00000160055	ENSG00000084652	ENSG00000225828	ENSG00000233775	ENSG00000160050	ENSG00000200591	ENSG00000222046	ENSG00000270850	ENSG00000224333	ENSG00000229259	ENSG00000252450	NA	NA	NA	NA	NA	NA	NA	NA	NA	NA	NA	NA	NA
39	chr1	32774399	33094399	-0.00435351	-0.109645	ENSG00000134684	ENSG00000121900	ENSG00000116514	ENSG00000276645	ENSG00000160097	ENSG00000004455	ENSG00000121905	ENSG00000116497	ENSG00000278966	ENSG00000217644	ENSG00000236065	ENSG00000239670	NA	NA	NA	NA	NA	NA	NA	NA	NA	NA	NA	NA	NA	NA	NA	NA	NA	NA	NA	NA	NA	NA	NA	NA	NA	NA	NA	NA	NA	NA	NA	NA
40	chr1	33094399	33534400	-0.146289	-0.120874	ENSG00000116525	ENSG00000233246	ENSG00000160094	ENSG00000278997	ENSG00000279179	ENSG00000121903	ENSG00000234512	ENSG00000266239	ENSG00000134686	ENSG00000270115	ENSG00000184389	ENSG00000222112	ENSG00000225313	ENSG00000221225	ENSG00000235907	NA	NA	NA	NA	NA	NA	NA	NA	NA	NA	NA	NA	NA	NA	NA	NA	NA	NA	NA	NA	NA	NA	NA	NA	NA	NA	NA	NA	NA
41	chr1	33534400	34734399	-0.161217	-0.230733	ENSG00000142698	ENSG00000280715	ENSG00000176256	ENSG00000201148	ENSG00000227000	ENSG00000231163	ENSG00000207941	ENSG00000221053	ENSG00000270241	NA	NA	NA	NA	NA	NA	NA	NA	NA	NA	NA	NA	NA	NA	NA	NA	NA	NA	NA	NA	NA	NA	NA	NA	NA	NA	NA	NA	NA	NA	NA	NA	NA	NA	NA
42	chr1	34734399	36014399	-0.0863877	0.0675088	ENSG00000092853	ENSG00000142687	ENSG00000197056	ENSG00000239636	ENSG00000241014	ENSG00000243749	ENSG00000278702	ENSG00000020129	ENSG00000126067	ENSG00000142686	ENSG00000271741	ENSG00000229994	ENSG00000188910	ENSG00000116544	ENSG00000228348	ENSG00000116819	ENSG00000271914	ENSG00000255811	ENSG00000116560	ENSG00000189280	ENSG00000163867	ENSG00000092847	ENSG00000187513	ENSG00000134698	ENSG00000146463	ENSG00000201542	ENSG00000189433	ENSG00000201868	ENSG00000230163	ENSG00000232335	ENSG00000233940	ENSG00000236274	ENSG00000216162	ENSG00000227409	ENSG00000240374	ENSG00000271164	ENSG00000271554	NA	NA	NA	NA	NA	NA	NA
43	chr1	36014399	36414399	-0.0525248	0.0143755	ENSG00000214193	ENSG00000116883	ENSG00000171812	ENSG00000054116	ENSG00000116871	ENSG00000054118	ENSG00000116863	ENSG00000181817	ENSG00000142694	ENSG00000196182	ENSG00000232862	ENSG00000278491	ENSG00000264592	ENSG00000092850	ENSG00000222821	ENSG00000231849	NA	NA	NA	NA	NA	NA	NA	NA	NA	NA	NA	NA	NA	NA	NA	NA	NA	NA	NA	NA	NA	NA	NA	NA	NA	NA	NA	NA
44	chr1	36414399	37534399	-0.361419	-0.519839	ENSG00000278228	ENSG00000116898	ENSG00000233621	ENSG00000116885	ENSG00000163874	ENSG00000163873	ENSG00000163875	ENSG00000201448	ENSG00000119535	ENSG00000223944	ENSG00000263675	ENSG00000280570	ENSG00000207328	ENSG00000230214	ENSG00000230451	ENSG00000234481	ENSG00000264698	ENSG00000252368	ENSG00000281218	NA	NA	NA	NA	NA	NA	NA	NA	NA	NA	NA	NA	NA	NA	NA	NA	NA	NA	NA	NA	NA	NA	NA	NA	NA
45	chr1	37534399	37574399	-0.544568	-0.487734	ENSG00000163877	ENSG00000232273	ENSG00000237749	ENSG00000163879	NA	NA	NA	NA	NA	NA	NA	NA	NA	NA	NA	NA	NA	NA	NA	NA	NA	NA	NA	NA	NA	NA	NA	NA	NA	NA	NA	NA	NA	NA	NA	NA	NA	NA	NA	NA	NA	NA	NA	NA
46	chr1	37574399	37894328	-0.820775	-0.589193	ENSG00000134690	ENSG00000196449	ENSG00000183317	ENSG00000230955	ENSG00000197982	ENSG00000116922	ENSG00000188786	ENSG00000185090	ENSG00000169218	ENSG00000214141	ENSG00000222282	ENSG00000235673	ENSG00000252448	ENSG00000200421	ENSG00000227416	ENSG00000233728	NA	NA	NA	NA	NA	NA	NA	NA	NA	NA	NA	NA	NA	NA	NA	NA	NA	NA	NA	NA	NA	NA	NA	NA	NA	NA	NA	NA
47	chr1	37894328	38854328	0.368505	-0.222252	ENSG00000185668	ENSG00000183520	ENSG00000183431	ENSG00000224592	ENSG00000265596	ENSG00000183386	ENSG00000215895	ENSG00000277168	ENSG00000200796	ENSG00000212541	ENSG00000238063	ENSG00000223589	ENSG00000237290	ENSG00000275350	NA	NA	NA	NA	NA	NA	NA	NA	NA	NA	NA	NA	NA	NA	NA	NA	NA	NA	NA	NA	NA	NA	NA	NA	NA	NA	NA	NA	NA	NA
48	chr1	38854328	39734328	-0.0970082	-0.0801481	ENSG00000127603	ENSG00000116981	ENSG00000274944	ENSG00000131233	ENSG00000214114	ENSG00000163909	ENSG00000158315	ENSG00000168653	ENSG00000228436	ENSG00000182109	ENSG00000183682	ENSG00000174574	ENSG00000237624	ENSG00000225333	ENSG00000201457	ENSG00000090621	ENSG00000243970	ENSG00000270040	ENSG00000226438	ENSG00000116983	ENSG00000199963	ENSG00000225903	ENSG00000228060	ENSG00000206654	ENSG00000207466	ENSG00000217897	ENSG00000222378	ENSG00000235549	ENSG00000252413	NA	NA	NA	NA	NA	NA	NA	NA	NA	NA	NA	NA	NA	NA	NA
49	chr1	39734328	40014328	0.347304	0.169203	ENSG00000116985	ENSG00000116990	ENSG00000043514	ENSG00000261798	ENSG00000168389	ENSG00000228477	ENSG00000198754	ENSG00000202222	ENSG00000236546	ENSG00000207356	ENSG00000229213	NA	NA	NA	NA	NA	NA	NA	NA	NA	NA	NA	NA	NA	NA	NA	NA	NA	NA	NA	NA	NA	NA	NA	NA	NA	NA	NA	NA	NA	NA	NA	NA	NA
50	chr1	40014328	40454328	0.105592	-0.193954	ENSG00000049089	ENSG00000117000	ENSG00000131238	ENSG00000084070	ENSG00000226745	ENSG00000207508	ENSG00000259943	ENSG00000227311	ENSG00000188800	ENSG00000213172	ENSG00000084073	ENSG00000131236	ENSG00000231296	NA	NA	NA	NA	NA	NA	NA	NA	NA	NA	NA	NA	NA	NA	NA	NA	NA	NA	NA	NA	NA	NA	NA	NA	NA	NA	NA	NA	NA	NA	NA
51	chr1	40454328	41174328	-0.189762	-0.087647	ENSG00000171790	ENSG00000171793	ENSG00000117013	ENSG00000281207	ENSG00000272145	ENSG00000117016	ENSG00000187815	ENSG00000117010	ENSG00000238287	ENSG00000179862	ENSG00000198974	ENSG00000207962	ENSG00000066136	ENSG00000260920	ENSG00000237899	ENSG00000279667	ENSG00000264582	ENSG00000164002	ENSG00000215893	ENSG00000229528	ENSG00000236505	ENSG00000273910	ENSG00000227278	ENSG00000228940	ENSG00000233118	ENSG00000233910	ENSG00000238186	ENSG00000281712	NA	NA	NA	NA	NA	NA	NA	NA	NA	NA	NA	NA	NA	NA	NA	NA
52	chr1	41174328	42374329	-0.499006	-0.112957	ENSG00000204060	ENSG00000127129	ENSG00000127124	ENSG00000198815	ENSG00000235358	ENSG00000044012	ENSG00000227538	ENSG00000228776	ENSG00000230638	ENSG00000230881	ENSG00000264896	ENSG00000281479	ENSG00000197273	ENSG00000213987	ENSG00000227527	ENSG00000229901	ENSG00000252563	NA	NA	NA	NA	NA	NA	NA	NA	NA	NA	NA	NA	NA	NA	NA	NA	NA	NA	NA	NA	NA	NA	NA	NA	NA	NA	NA
53	chr1	42374329	42774329	-0.423551	-0.427094	ENSG00000236876	ENSG00000171960	ENSG00000117385	ENSG00000186409	ENSG00000065978	ENSG00000164007	ENSG00000127125	ENSG00000230116	ENSG00000236180	ENSG00000177181	ENSG00000066185	ENSG00000234917	ENSG00000200254	ENSG00000235002	NA	NA	NA	NA	NA	NA	NA	NA	NA	NA	NA	NA	NA	NA	NA	NA	NA	NA	NA	NA	NA	NA	NA	NA	NA	NA	NA	NA	NA	NA
54	chr1	42774329	43134329	-0.511136	-0.46038	ENSG00000227533	ENSG00000117394	ENSG00000164010	ENSG00000274386	ENSG00000164011	ENSG00000177868	ENSG00000228192	ENSG00000207256	ENSG00000225099	ENSG00000277513	ENSG00000228452	ENSG00000233708	ENSG00000237090	NA	NA	NA	NA	NA	NA	NA	NA	NA	NA	NA	NA	NA	NA	NA	NA	NA	NA	NA	NA	NA	NA	NA	NA	NA	NA	NA	NA	NA	NA	NA
55	chr1	43134329	44014328	-0.514189	-0.217324	ENSG00000117399	ENSG00000236200	ENSG00000117407	ENSG00000229348	ENSG00000117395	ENSG00000237950	ENSG00000159479	ENSG00000178922	ENSG00000234694	ENSG00000186973	ENSG00000253313	ENSG00000229444	ENSG00000243710	ENSG00000117411	ENSG00000229372	ENSG00000066322	ENSG00000274975	ENSG00000142949	ENSG00000277622	ENSG00000126091	ENSG00000066056	ENSG00000233674	ENSG00000066135	ENSG00000117408	ENSG00000132768	ENSG00000179178	ENSG00000117400	ENSG00000117410	ENSG00000159214	ENSG00000198198	ENSG00000199240	ENSG00000229431	ENSG00000224751	NA	NA	NA	NA	NA	NA	NA	NA	NA	NA	NA
56	chr1	44014328	44654328	-0.12582	0.125481	ENSG00000171872	ENSG00000252146	ENSG00000263381	ENSG00000226804	ENSG00000233602	ENSG00000227163	ENSG00000187147	ENSG00000230615	ENSG00000117419	ENSG00000178028	ENSG00000199385	ENSG00000281534	ENSG00000200171	ENSG00000227994	ENSG00000233514	ENSG00000238037	ENSG00000239560	ENSG00000271329	ENSG00000271647	ENSG00000283039	NA	NA	NA	NA	NA	NA	NA	NA	NA	NA	NA	NA	NA	NA	NA	NA	NA	NA	NA	NA	NA	NA	NA	NA
57	chr1	44654328	45494328	-0.294849	-0.342929	ENSG00000142945	ENSG00000186603	ENSG00000226499	ENSG00000070785	ENSG00000142959	ENSG00000268949	ENSG00000281859	ENSG00000207421	ENSG00000198520	ENSG00000222009	ENSG00000202031	ENSG00000142937	ENSG00000070759	ENSG00000200913	ENSG00000162415	ENSG00000281912	ENSG00000132781	ENSG00000117425	ENSG00000266294	ENSG00000188396	ENSG00000225721	ENSG00000234093	ENSG00000264294	ENSG00000126107	ENSG00000173846	ENSG00000132773	ENSG00000126088	ENSG00000234315	ENSG00000229815	ENSG00000236872	ENSG00000253039	ENSG00000199377	ENSG00000200169	ENSG00000202444	ENSG00000221707	ENSG00000232369	NA	NA	NA	NA	NA	NA	NA	NA
58	chr1	45494328	46294328	-0.447072	-0.29807	ENSG00000085999	ENSG00000085998	ENSG00000132780	ENSG00000278139	ENSG00000117461	ENSG00000227857	ENSG00000171357	ENSG00000086015	ENSG00000197429	ENSG00000159588	ENSG00000230896	ENSG00000159596	ENSG00000225447	ENSG00000132763	ENSG00000117448	ENSG00000234329	ENSG00000281133	ENSG00000117450	ENSG00000159592	ENSG00000117472	ENSG00000226957	ENSG00000233114	ENSG00000234379	ENSG00000236111	ENSG00000232467	ENSG00000250719	ENSG00000280836	ENSG00000281112	ENSG00000281129	ENSG00000281825	NA	NA	NA	NA	NA	NA	NA	NA	NA	NA	NA	NA	NA	NA
59	chr1	46294328	46654328	-0.698697	-0.348885	ENSG00000197587	ENSG00000282881	ENSG00000173660	ENSG00000269956	ENSG00000117481	ENSG00000142961	ENSG00000232022	ENSG00000079277	ENSG00000117480	ENSG00000162456	ENSG00000225779	ENSG00000224863	ENSG00000273854	NA	NA	NA	NA	NA	NA	NA	NA	NA	NA	NA	NA	NA	NA	NA	NA	NA	NA	NA	NA	NA	NA	NA	NA	NA	NA	NA	NA	NA	NA	NA
60	chr1	46654328	47134328	-0.242856	-0.0963195	ENSG00000159658	ENSG00000233647	ENSG00000142973	ENSG00000186377	ENSG00000186118	ENSG00000186160	ENSG00000228237	ENSG00000236476	ENSG00000238145	ENSG00000154198	ENSG00000187048	ENSG00000225154	ENSG00000259832	ENSG00000261196	ENSG00000261290	ENSG00000261593	NA	NA	NA	NA	NA	NA	NA	NA	NA	NA	NA	NA	NA	NA	NA	NA	NA	NA	NA	NA	NA	NA	NA	NA	NA	NA	NA	NA
61	chr1	47134328	48214328	-0.761794	-0.372949	ENSG00000123473	ENSG00000186790	ENSG00000162366	ENSG00000162368	ENSG00000225762	ENSG00000237424	ENSG00000224805	ENSG00000162367	ENSG00000186564	ENSG00000242267	ENSG00000223814	ENSG00000226252	ENSG00000227947	ENSG00000269113	ENSG00000223720	ENSG00000162365	ENSG00000221346	ENSG00000225028	ENSG00000226133	ENSG00000227883	ENSG00000237180	ENSG00000279096	ENSG00000221447	ENSG00000225514	ENSG00000229554	ENSG00000231413	ENSG00000271355	NA	NA	NA	NA	NA	NA	NA	NA	NA	NA	NA	NA	NA	NA	NA	NA	NA
62	chr1	48214328	50334328	0.204017	-0.0523653	ENSG00000186094	ENSG00000224986	ENSG00000237478	ENSG00000132122	ENSG00000225623	ENSG00000272491	ENSG00000235105	ENSG00000117834	ENSG00000162374	ENSG00000230828	ENSG00000279324	ENSG00000162373	ENSG00000279214	ENSG00000206700	ENSG00000215887	ENSG00000221746	ENSG00000223175	ENSG00000229846	ENSG00000230114	ENSG00000233595	ENSG00000234080	ENSG00000232514	ENSG00000233407	ENSG00000237337	NA	NA	NA	NA	NA	NA	NA	NA	NA	NA	NA	NA	NA	NA	NA	NA	NA	NA	NA	NA
63	chr1	50334328	51214328	-0.834416	-0.209759	ENSG00000142700	ENSG00000225671	ENSG00000123080	ENSG00000185104	ENSG00000280887	ENSG00000213478	ENSG00000200262	ENSG00000204006	ENSG00000207194	ENSG00000225767	ENSG00000230585	ENSG00000237130	ENSG00000239101	ENSG00000265538	ENSG00000275816	ENSG00000229316	NA	NA	NA	NA	NA	NA	NA	NA	NA	NA	NA	NA	NA	NA	NA	NA	NA	NA	NA	NA	NA	NA	NA	NA	NA	NA	NA	NA
64	chr1	51214328	51934328	-0.305518	-0.309847	ENSG00000078618	ENSG00000085831	ENSG00000212076	ENSG00000266993	ENSG00000123091	ENSG00000232846	ENSG00000227070	ENSG00000085832	ENSG00000227742	ENSG00000117859	ENSG00000261664	ENSG00000238140	ENSG00000206595	ENSG00000230604	ENSG00000232027	ENSG00000272175	ENSG00000212624	ENSG00000233406	ENSG00000236434	ENSG00000236973	ENSG00000252032	ENSG00000280742	NA	NA	NA	NA	NA	NA	NA	NA	NA	NA	NA	NA	NA	NA	NA	NA	NA	NA	NA	NA	NA	NA
65	chr1	51934328	53174328	-0.0449663	-0.0796745	ENSG00000085840	ENSG00000174348	ENSG00000162383	ENSG00000157077	ENSG00000117862	ENSG00000134717	ENSG00000162378	ENSG00000154222	ENSG00000162377	ENSG00000134744	ENSG00000134748	ENSG00000281172	ENSG00000241745	ENSG00000226147	ENSG00000203995	ENSG00000116171	ENSG00000252018	ENSG00000272100	ENSG00000224680	ENSG00000224255	ENSG00000182183	ENSG00000213735	ENSG00000266188	ENSG00000228929	ENSG00000116157	ENSG00000264834	ENSG00000265815	ENSG00000121310	ENSG00000198841	ENSG00000236360	ENSG00000200839	ENSG00000223390	ENSG00000228369	ENSG00000229032	ENSG00000230953	ENSG00000233664	ENSG00000235563	ENSG00000236290	ENSG00000239640	ENSG00000264613	ENSG00000272371	ENSG00000206627	ENSG00000223429	ENSG00000227644
66	chr1	53174328	53894327	-0.236945	-0.160657	ENSG00000162385	ENSG00000058804	ENSG00000201003	ENSG00000225030	ENSG00000230138	ENSG00000058799	ENSG00000226754	ENSG00000259818	ENSG00000174332	ENSG00000162384	ENSG00000157184	ENSG00000157193	ENSG00000225675	ENSG00000236723	ENSG00000143006	ENSG00000228838	ENSG00000229687	ENSG00000232762	ENSG00000234578	ENSG00000277397	ENSG00000226938	ENSG00000236253	ENSG00000239007	NA	NA	NA	NA	NA	NA	NA	NA	NA	NA	NA	NA	NA	NA	NA	NA	NA	NA	NA	NA	NA
67	chr1	53894327	54854327	-0.194947	-0.100242	ENSG00000081870	ENSG00000116209	ENSG00000116212	ENSG00000280378	ENSG00000203985	ENSG00000116221	ENSG00000162390	ENSG00000243725	ENSG00000265404	ENSG00000198711	ENSG00000157211	ENSG00000157216	ENSG00000264208	ENSG00000116205	ENSG00000279049	ENSG00000184313	ENSG00000162396	ENSG00000256407	ENSG00000215883	ENSG00000006555	ENSG00000271723	ENSG00000225183	ENSG00000162398	ENSG00000225632	ENSG00000227453	ENSG00000232245	ENSG00000237173	ENSG00000237453	ENSG00000280425	ENSG00000162391	ENSG00000219102	ENSG00000230728	ENSG00000235741	ENSG00000281315	NA	NA	NA	NA	NA	NA	NA	NA	NA	NA
68	chr1	54854327	55214327	0.0242983	-0.216367	ENSG00000143001	ENSG00000233203	ENSG00000242396	ENSG00000162399	ENSG00000169174	ENSG00000233271	NA	NA	NA	NA	NA	NA	NA	NA	NA	NA	NA	NA	NA	NA	NA	NA	NA	NA	NA	NA	NA	NA	NA	NA	NA	NA	NA	NA	NA	NA	NA	NA	NA	NA	NA	NA	NA	NA
69	chr1	55214327	56654327	0.164055	0.223516	ENSG00000162407	ENSG00000231095	ENSG00000225475	ENSG00000260971	ENSG00000224980	ENSG00000234810	ENSG00000223956	ENSG00000231090	ENSG00000231900	ENSG00000233079	ENSG00000235612	ENSG00000236776	ENSG00000252162	ENSG00000265822	ENSG00000199831	ENSG00000223307	ENSG00000227104	ENSG00000229871	ENSG00000230250	ENSG00000232198	ENSG00000272051	NA	NA	NA	NA	NA	NA	NA	NA	NA	NA	NA	NA	NA	NA	NA	NA	NA	NA	NA	NA	NA	NA	NA
70	chr1	56654327	57414328	-0.369029	-0.206552	ENSG00000187889	ENSG00000157131	ENSG00000221591	ENSG00000227935	ENSG00000236341	ENSG00000021852	ENSG00000229913	NA	NA	NA	NA	NA	NA	NA	NA	NA	NA	NA	NA	NA	NA	NA	NA	NA	NA	NA	NA	NA	NA	NA	NA	NA	NA	NA	NA	NA	NA	NA	NA	NA	NA	NA	NA	NA
71	chr1	57414328	58654328	-0.306392	-0.397993	ENSG00000223416	ENSG00000184292	ENSG00000235038	ENSG00000185839	ENSG00000162600	ENSG00000229887	ENSG00000226759	ENSG00000230546	ENSG00000238773	ENSG00000233216	ENSG00000236888	ENSG00000264128	ENSG00000270209	NA	NA	NA	NA	NA	NA	NA	NA	NA	NA	NA	NA	NA	NA	NA	NA	NA	NA	NA	NA	NA	NA	NA	NA	NA	NA	NA	NA	NA	NA	NA
72	chr1	58654328	59854328	-0.0689341	-0.116681	ENSG00000234807	ENSG00000237352	ENSG00000172456	ENSG00000270457	ENSG00000232453	ENSG00000162601	ENSG00000224609	ENSG00000177606	ENSG00000228121	ENSG00000226883	ENSG00000231740	ENSG00000235215	ENSG00000241042	ENSG00000264081	ENSG00000266150	ENSG00000272226	NA	NA	NA	NA	NA	NA	NA	NA	NA	NA	NA	NA	NA	NA	NA	NA	NA	NA	NA	NA	NA	NA	NA	NA	NA	NA	NA	NA
73	chr1	59854328	60894328	0.357156	-0.078088	ENSG00000162598	ENSG00000134716	ENSG00000226476	ENSG00000231252	ENSG00000229332	ENSG00000238242	ENSG00000265535	NA	NA	NA	NA	NA	NA	NA	NA	NA	NA	NA	NA	NA	NA	NA	NA	NA	NA	NA	NA	NA	NA	NA	NA	NA	NA	NA	NA	NA	NA	NA	NA	NA	NA	NA	NA	NA
74	chr1	60894328	61934328	-0.196943	-0.0710779	ENSG00000200575	ENSG00000162604	ENSG00000212360	ENSG00000237928	ENSG00000271200	ENSG00000270742	ENSG00000223920	ENSG00000264551	ENSG00000280760	ENSG00000237853	NA	NA	NA	NA	NA	NA	NA	NA	NA	NA	NA	NA	NA	NA	NA	NA	NA	NA	NA	NA	NA	NA	NA	NA	NA	NA	NA	NA	NA	NA	NA	NA	NA	NA
75	chr1	61934328	62094328	-0.214643	-0.451218	ENSG00000242860	ENSG00000236646	ENSG00000263908	NA	NA	NA	NA	NA	NA	NA	NA	NA	NA	NA	NA	NA	NA	NA	NA	NA	NA	NA	NA	NA	NA	NA	NA	NA	NA	NA	NA	NA	NA	NA	NA	NA	NA	NA	NA	NA	NA	NA	NA	NA
76	chr1	62094328	62374329	-0.0647968	-0.0649356	ENSG00000240563	ENSG00000132854	ENSG00000200174	ENSG00000234088	ENSG00000234204	ENSG00000201153	ENSG00000237227	NA	NA	NA	NA	NA	NA	NA	NA	NA	NA	NA	NA	NA	NA	NA	NA	NA	NA	NA	NA	NA	NA	NA	NA	NA	NA	NA	NA	NA	NA	NA	NA	NA	NA	NA	NA	NA
77	chr1	62374329	62734329	-0.615707	-0.572104	ENSG00000162607	ENSG00000278967	ENSG00000235545	ENSG00000116641	ENSG00000213703	ENSG00000270549	ENSG00000132855	NA	NA	NA	NA	NA	NA	NA	NA	NA	NA	NA	NA	NA	NA	NA	NA	NA	NA	NA	NA	NA	NA	NA	NA	NA	NA	NA	NA	NA	NA	NA	NA	NA	NA	NA	NA	NA
78	chr1	62734329	63494329	-0.721625	-0.598092	ENSG00000230798	ENSG00000224209	ENSG00000125703	ENSG00000088035	ENSG00000229537	ENSG00000228734	ENSG00000187140	ENSG00000234318	ENSG00000203605	ENSG00000223683	ENSG00000227485	ENSG00000237163	ENSG00000252784	ENSG00000229225	ENSG00000236674	ENSG00000252259	ENSG00000275836	NA	NA	NA	NA	NA	NA	NA	NA	NA	NA	NA	NA	NA	NA	NA	NA	NA	NA	NA	NA	NA	NA	NA	NA	NA	NA	NA
79	chr1	63494329	64254317	-0.470918	-0.336423	ENSG00000185483	ENSG00000223949	ENSG00000264271	ENSG00000244256	ENSG00000116652	ENSG00000079739	ENSG00000203965	ENSG00000177452	ENSG00000200508	ENSG00000207190	ENSG00000228056	ENSG00000251720	ENSG00000274199	ENSG00000275823	ENSG00000276884	ENSG00000277565	ENSG00000277689	ENSG00000278287	NA	NA	NA	NA	NA	NA	NA	NA	NA	NA	NA	NA	NA	NA	NA	NA	NA	NA	NA	NA	NA	NA	NA	NA	NA	NA
80	chr1	64254317	64894317	-0.300301	-0.332389	ENSG00000162437	ENSG00000264470	ENSG00000158966	ENSG00000238653	NA	NA	NA	NA	NA	NA	NA	NA	NA	NA	NA	NA	NA	NA	NA	NA	NA	NA	NA	NA	NA	NA	NA	NA	NA	NA	NA	NA	NA	NA	NA	NA	NA	NA	NA	NA	NA	NA	NA	NA
81	chr1	64894317	65734317	-0.13884	0.125481	ENSG00000162433	ENSG00000231622	ENSG00000213625	ENSG00000116678	ENSG00000231485	ENSG00000237852	ENSG00000226891	ENSG00000265996	ENSG00000212257	ENSG00000185031	ENSG00000272506	ENSG00000116675	ENSG00000222624	ENSG00000233877	ENSG00000234784	ENSG00000199135	ENSG00000224570	ENSG00000229294	ENSG00000234144	ENSG00000234496	ENSG00000235804	NA	NA	NA	NA	NA	NA	NA	NA	NA	NA	NA	NA	NA	NA	NA	NA	NA	NA	NA	NA	NA	NA	NA
82	chr1	65734317	66694317	0.461353	0.0119899	ENSG00000184588	ENSG00000248458	ENSG00000264720	ENSG00000223152	ENSG00000227466	ENSG00000239319	NA	NA	NA	NA	NA	NA	NA	NA	NA	NA	NA	NA	NA	NA	NA	NA	NA	NA	NA	NA	NA	NA	NA	NA	NA	NA	NA	NA	NA	NA	NA	NA	NA	NA	NA	NA	NA	NA
83	chr1	66694317	67174317	-0.44757	-0.478859	ENSG00000198160	ENSG00000152763	ENSG00000275678	ENSG00000116704	ENSG00000172410	ENSG00000152760	ENSG00000231080	ENSG00000221655	ENSG00000252433	NA	NA	NA	NA	NA	NA	NA	NA	NA	NA	NA	NA	NA	NA	NA	NA	NA	NA	NA	NA	NA	NA	NA	NA	NA	NA	NA	NA	NA	NA	NA	NA	NA	NA	NA
84	chr1	67174317	67454317	-0.0696981	-0.0763963	ENSG00000142864	ENSG00000081985	ENSG00000223263	ENSG00000228523	ENSG00000253074	ENSG00000221733	ENSG00000252116	NA	NA	NA	NA	NA	NA	NA	NA	NA	NA	NA	NA	NA	NA	NA	NA	NA	NA	NA	NA	NA	NA	NA	NA	NA	NA	NA	NA	NA	NA	NA	NA	NA	NA	NA	NA	NA
85	chr1	67454317	67734317	-0.572953	-0.389988	ENSG00000116717	ENSG00000235200	ENSG00000207504	ENSG00000238139	ENSG00000232048	ENSG00000242482	NA	NA	NA	NA	NA	NA	NA	NA	NA	NA	NA	NA	NA	NA	NA	NA	NA	NA	NA	NA	NA	NA	NA	NA	NA	NA	NA	NA	NA	NA	NA	NA	NA	NA	NA	NA	NA	NA
86	chr1	67734317	68054317	0.658284	0.913973	ENSG00000238778	ENSG00000228431	ENSG00000162595	ENSG00000235055	NA	NA	NA	NA	NA	NA	NA	NA	NA	NA	NA	NA	NA	NA	NA	NA	NA	NA	NA	NA	NA	NA	NA	NA	NA	NA	NA	NA	NA	NA	NA	NA	NA	NA	NA	NA	NA	NA	NA	NA
87	chr1	68054317	68454317	-0.214109	-0.186866	ENSG00000116729	ENSG00000221203	ENSG00000234383	ENSG00000116745	ENSG00000237622	ENSG00000229440	ENSG00000229133	ENSG00000225242	ENSG00000263542	NA	NA	NA	NA	NA	NA	NA	NA	NA	NA	NA	NA	NA	NA	NA	NA	NA	NA	NA	NA	NA	NA	NA	NA	NA	NA	NA	NA	NA	NA	NA	NA	NA	NA	NA
88	chr1	68454317	70374317	-0.903828	-0.607404	ENSG00000024526	ENSG00000033122	ENSG00000066557	ENSG00000116754	ENSG00000244389	ENSG00000237919	ENSG00000118454	ENSG00000223883	ENSG00000229359	ENSG00000229639	ENSG00000233589	ENSG00000234264	ENSG00000240692	ENSG00000225167	ENSG00000226088	ENSG00000228988	ENSG00000235446	ENSG00000270615	ENSG00000279230	NA	NA	NA	NA	NA	NA	NA	NA	NA	NA	NA	NA	NA	NA	NA	NA	NA	NA	NA	NA	NA	NA	NA	NA	NA
89	chr1	70374317	71054317	-0.599279	-0.658935	ENSG00000116761	ENSG00000278636	ENSG00000271992	ENSG00000050628	ENSG00000229051	ENSG00000233020	ENSG00000235782	ENSG00000226208	ENSG00000237033	ENSG00000269933	NA	NA	NA	NA	NA	NA	NA	NA	NA	NA	NA	NA	NA	NA	NA	NA	NA	NA	NA	NA	NA	NA	NA	NA	NA	NA	NA	NA	NA	NA	NA	NA	NA	NA
90	chr1	71054317	72254317	-0.274869	-0.147723	ENSG00000228853	ENSG00000264239	ENSG00000229956	ENSG00000132485	ENSG00000207721	ENSG00000231985	ENSG00000271618	ENSG00000226324	NA	NA	NA	NA	NA	NA	NA	NA	NA	NA	NA	NA	NA	NA	NA	NA	NA	NA	NA	NA	NA	NA	NA	NA	NA	NA	NA	NA	NA	NA	NA	NA	NA	NA	NA	NA
91	chr1	72254317	73734317	-0.349654	-0.284857	ENSG00000233994	ENSG00000233973	ENSG00000227207	ENSG00000280317	ENSG00000223479	ENSG00000227016	ENSG00000229636	ENSG00000212366	ENSG00000225087	ENSG00000251825	NA	NA	NA	NA	NA	NA	NA	NA	NA	NA	NA	NA	NA	NA	NA	NA	NA	NA	NA	NA	NA	NA	NA	NA	NA	NA	NA	NA	NA	NA	NA	NA	NA	NA
92	chr1	73734317	74694316	-0.326613	-0.500686	ENSG00000116783	ENSG00000259030	ENSG00000162621	ENSG00000254685	ENSG00000162620	ENSG00000233894	ENSG00000178965	ENSG00000234497	ENSG00000252005	ENSG00000200601	ENSG00000237324	NA	NA	NA	NA	NA	NA	NA	NA	NA	NA	NA	NA	NA	NA	NA	NA	NA	NA	NA	NA	NA	NA	NA	NA	NA	NA	NA	NA	NA	NA	NA	NA	NA
93	chr1	74694316	75094316	-0.738734	-0.538795	ENSG00000162623	ENSG00000116791	ENSG00000272864	ENSG00000229943	NA	NA	NA	NA	NA	NA	NA	NA	NA	NA	NA	NA	NA	NA	NA	NA	NA	NA	NA	NA	NA	NA	NA	NA	NA	NA	NA	NA	NA	NA	NA	NA	NA	NA	NA	NA	NA	NA	NA	NA
94	chr1	75094316	75814315	-0.370127	-0.378116	ENSG00000201487	ENSG00000207241	ENSG00000137955	ENSG00000178193	ENSG00000117054	ENSG00000137968	ENSG00000206620	ENSG00000252338	ENSG00000181227	ENSG00000162624	ENSG00000206999	ENSG00000213579	ENSG00000224493	ENSG00000274200	ENSG00000224127	ENSG00000224149	ENSG00000230863	ENSG00000261213	NA	NA	NA	NA	NA	NA	NA	NA	NA	NA	NA	NA	NA	NA	NA	NA	NA	NA	NA	NA	NA	NA	NA	NA	NA	NA
95	chr1	75814315	77134315	-0.558976	-0.474999	ENSG00000117069	ENSG00000226415	ENSG00000226084	ENSG00000276081	ENSG00000184005	ENSG00000199921	ENSG00000221720	ENSG00000225605	ENSG00000230027	ENSG00000230498	ENSG00000264686	ENSG00000266832	ENSG00000272855	ENSG00000154007	ENSG00000223905	ENSG00000237552	NA	NA	NA	NA	NA	NA	NA	NA	NA	NA	NA	NA	NA	NA	NA	NA	NA	NA	NA	NA	NA	NA	NA	NA	NA	NA	NA	NA
96	chr1	77134315	77614315	-0.13213	0.123757	ENSG00000228187	ENSG00000154027	ENSG00000251767	ENSG00000221664	ENSG00000233099	ENSG00000278671	NA	NA	NA	NA	NA	NA	NA	NA	NA	NA	NA	NA	NA	NA	NA	NA	NA	NA	NA	NA	NA	NA	NA	NA	NA	NA	NA	NA	NA	NA	NA	NA	NA	NA	NA	NA	NA	NA
97	chr1	77614315	78014316	-0.631468	-0.337904	ENSG00000235613	ENSG00000235927	ENSG00000162614	ENSG00000180488	ENSG00000273338	ENSG00000232672	ENSG00000162613	ENSG00000232015	ENSG00000222849	ENSG00000077254	ENSG00000219201	ENSG00000243437	ENSG00000251785	NA	NA	NA	NA	NA	NA	NA	NA	NA	NA	NA	NA	NA	NA	NA	NA	NA	NA	NA	NA	NA	NA	NA	NA	NA	NA	NA	NA	NA	NA	NA
98	chr1	78014316	78694315	-0.277634	-0.336423	ENSG00000137965	ENSG00000137959	ENSG00000122420	ENSG00000238015	ENSG00000237413	ENSG00000213560	ENSG00000221683	ENSG00000202263	ENSG00000212308	ENSG00000213561	ENSG00000227556	ENSG00000233333	ENSG00000251958	NA	NA	NA	NA	NA	NA	NA	NA	NA	NA	NA	NA	NA	NA	NA	NA	NA	NA	NA	NA	NA	NA	NA	NA	NA	NA	NA	NA	NA	NA	NA
99	chr1	78694315	80174315	-0.318395	-0.31906	ENSG00000260322	ENSG00000235400	ENSG00000162618	ENSG00000230787	ENSG00000232676	ENSG00000235011	ENSG00000277670	ENSG00000235756	ENSG00000266388	ENSG00000282898	NA	NA	NA	NA	NA	NA	NA	NA	NA	NA	NA	NA	NA	NA	NA	NA	NA	NA	NA	NA	NA	NA	NA	NA	NA	NA	NA	NA	NA	NA	NA	NA	NA	NA
100	chr1	80174315	81254315	-0.396948	-0.336423	ENSG00000234184	ENSG00000229752	ENSG00000223026	ENSG00000227937	ENSG00000234108	ENSG00000235089	ENSG00000236407	ENSG00000213559	ENSG00000223009	ENSG00000224326	ENSG00000225598	ENSG00000227062	NA	NA	NA	NA	NA	NA	NA	NA	NA	NA	NA	NA	NA	NA	NA	NA	NA	NA	NA	NA	NA	NA	NA	NA	NA	NA	NA	NA	NA	NA	NA	NA
101	chr1	81254315	81774315	-0.665558	-0.45798	ENSG00000215875	ENSG00000227288	ENSG00000224494	ENSG00000227960	ENSG00000234683	ENSG00000234953	ENSG00000236676	ENSG00000242598	NA	NA	NA	NA	NA	NA	NA	NA	NA	NA	NA	NA	NA	NA	NA	NA	NA	NA	NA	NA	NA	NA	NA	NA	NA	NA	NA	NA	NA	NA	NA	NA	NA	NA	NA	NA
102	chr1	81774315	82494317	-1.30375	-1.30375	ENSG00000274207	ENSG00000233290	NA	NA	NA	NA	NA	NA	NA	NA	NA	NA	NA	NA	NA	NA	NA	NA	NA	NA	NA	NA	NA	NA	NA	NA	NA	NA	NA	NA	NA	NA	NA	NA	NA	NA	NA	NA	NA	NA	NA	NA	NA	NA
103	chr1	82494317	83814317	-0.860305	-0.171905	ENSG00000236268	ENSG00000230817	ENSG00000231364	ENSG00000237076	ENSG00000277664	NA	NA	NA	NA	NA	NA	NA	NA	NA	NA	NA	NA	NA	NA	NA	NA	NA	NA	NA	NA	NA	NA	NA	NA	NA	NA	NA	NA	NA	NA	NA	NA	NA	NA	NA	NA	NA	NA	NA
104	chr1	83814317	85174317	-0.612411	-0.595143	ENSG00000117155	ENSG00000117133	ENSG00000171517	ENSG00000240520	ENSG00000142875	ENSG00000174021	ENSG00000153898	ENSG00000122432	ENSG00000162643	ENSG00000055732	ENSG00000233061	ENSG00000280099	ENSG00000180869	ENSG00000137941	ENSG00000117151	ENSG00000226970	ENSG00000213540	ENSG00000249237	ENSG00000271576	ENSG00000266671	ENSG00000203943	ENSG00000137976	ENSG00000199959	ENSG00000266110	ENSG00000229486	ENSG00000232622	ENSG00000251899	NA	NA	NA	NA	NA	NA	NA	NA	NA	NA	NA	NA	NA	NA	NA	NA	NA
105	chr1	85174317	86014317	-0.590362	-0.407077	ENSG00000162642	ENSG00000201620	ENSG00000142871	ENSG00000273264	ENSG00000272691	ENSG00000142867	ENSG00000117174	ENSG00000223653	ENSG00000282057	ENSG00000199459	ENSG00000153904	ENSG00000199934	ENSG00000223254	ENSG00000230285	ENSG00000264380	NA	NA	NA	NA	NA	NA	NA	NA	NA	NA	NA	NA	NA	NA	NA	NA	NA	NA	NA	NA	NA	NA	NA	NA	NA	NA	NA	NA	NA
106	chr1	86014317	86334317	NA	NA	ENSG00000229505	NA	NA	NA	NA	NA	NA	NA	NA	NA	NA	NA	NA	NA	NA	NA	NA	NA	NA	NA	NA	NA	NA	NA	NA	NA	NA	NA	NA	NA	NA	NA	NA	NA	NA	NA	NA	NA	NA	NA	NA	NA	NA	NA
107	chr1	86334317	87094317	-0.357805	-0.274222	ENSG00000122417	ENSG00000261737	ENSG00000153923	ENSG00000137975	ENSG00000225568	ENSG00000278281	ENSG00000280842	ENSG00000183291	ENSG00000016602	ENSG00000097033	ENSG00000235251	ENSG00000016490	ENSG00000230721	ENSG00000221702	ENSG00000224466	ENSG00000231349	ENSG00000236915	ENSG00000267734	NA	NA	NA	NA	NA	NA	NA	NA	NA	NA	NA	NA	NA	NA	NA	NA	NA	NA	NA	NA	NA	NA	NA	NA	NA	NA
108	chr1	87094317	88854317	-0.13434	-0.130508	ENSG00000241975	ENSG00000207234	ENSG00000267272	ENSG00000237505	ENSG00000143013	ENSG00000065243	ENSG00000279778	ENSG00000221222	ENSG00000237959	ENSG00000270507	ENSG00000274321	ENSG00000199318	ENSG00000224235	ENSG00000227290	ENSG00000230053	ENSG00000239504	NA	NA	NA	NA	NA	NA	NA	NA	NA	NA	NA	NA	NA	NA	NA	NA	NA	NA	NA	NA	NA	NA	NA	NA	NA	NA	NA	NA
109	chr1	88854317	89974441	0.266294	0.237701	ENSG00000213512	ENSG00000230735	ENSG00000213516	ENSG00000271949	ENSG00000231613	ENSG00000171488	ENSG00000272672	ENSG00000162645	ENSG00000234518	ENSG00000162654	ENSG00000225492	ENSG00000171492	ENSG00000272931	ENSG00000137944	ENSG00000117226	ENSG00000231999	ENSG00000154451	ENSG00000202385	ENSG00000197147	ENSG00000117228	ENSG00000183347	ENSG00000215874	ENSG00000233235	ENSG00000235308	ENSG00000237568	ENSG00000226394	ENSG00000238081	NA	NA	NA	NA	NA	NA	NA	NA	NA	NA	NA	NA	NA	NA	NA	NA	NA
110	chr1	89974441	91174443	0.00487044	-0.0366185	ENSG00000122482	ENSG00000233593	ENSG00000162664	ENSG00000143032	ENSG00000225446	ENSG00000272094	ENSG00000232882	ENSG00000228175	ENSG00000199666	ENSG00000232393	ENSG00000212459	ENSG00000229201	ENSG00000252797	NA	NA	NA	NA	NA	NA	NA	NA	NA	NA	NA	NA	NA	NA	NA	NA	NA	NA	NA	NA	NA	NA	NA	NA	NA	NA	NA	NA	NA	NA	NA
111	chr1	91174443	91934443	-0.351132	-0.10736	ENSG00000203914	ENSG00000162669	ENSG00000097046	ENSG00000239794	ENSG00000069702	ENSG00000206817	ENSG00000215873	ENSG00000229067	ENSG00000241318	NA	NA	NA	NA	NA	NA	NA	NA	NA	NA	NA	NA	NA	NA	NA	NA	NA	NA	NA	NA	NA	NA	NA	NA	NA	NA	NA	NA	NA	NA	NA	NA	NA	NA	NA
112	chr1	91934443	92774443	-0.130467	-0.130829	ENSG00000174842	ENSG00000172031	ENSG00000069712	ENSG00000229992	ENSG00000273487	ENSG00000223787	ENSG00000201317	ENSG00000189195	ENSG00000162676	ENSG00000122484	ENSG00000137948	ENSG00000223896	ENSG00000233401	ENSG00000234202	ENSG00000203910	ENSG00000225505	ENSG00000226773	ENSG00000233228	ENSG00000224678	ENSG00000230667	ENSG00000233125	ENSG00000242764	ENSG00000265543	NA	NA	NA	NA	NA	NA	NA	NA	NA	NA	NA	NA	NA	NA	NA	NA	NA	NA	NA	NA	NA
113	chr1	92774443	93934444	-0.283909	-0.224239	ENSG00000122483	ENSG00000023909	ENSG00000067334	ENSG00000143033	ENSG00000260464	ENSG00000229052	ENSG00000137942	ENSG00000229567	ENSG00000207022	ENSG00000117505	ENSG00000224093	ENSG00000117500	ENSG00000122406	ENSG00000154511	ENSG00000137936	ENSG00000207523	ENSG00000206680	ENSG00000230439	ENSG00000223745	ENSG00000207379	ENSG00000211575	ENSG00000222664	ENSG00000252752	ENSG00000212601	ENSG00000223490	ENSG00000225297	ENSG00000226960	ENSG00000229635	ENSG00000229842	ENSG00000232752	ENSG00000234099	ENSG00000235794	ENSG00000236689	ENSG00000237003	ENSG00000239710	ENSG00000250890	ENSG00000251837	ENSG00000252121	NA	NA	NA	NA	NA	NA
114	chr1	93934444	94334444	-0.272766	-0.0646941	ENSG00000264963	ENSG00000198691	ENSG00000236098	ENSG00000137962	ENSG00000178596	ENSG00000233482	ENSG00000233129	NA	NA	NA	NA	NA	NA	NA	NA	NA	NA	NA	NA	NA	NA	NA	NA	NA	NA	NA	NA	NA	NA	NA	NA	NA	NA	NA	NA	NA	NA	NA	NA	NA	NA	NA	NA	NA
115	chr1	94334444	95134444	0.284126	-0.0853759	ENSG00000143036	ENSG00000224081	ENSG00000232857	ENSG00000263526	ENSG00000223675	ENSG00000235501	ENSG00000172339	ENSG00000117528	ENSG00000117519	ENSG00000117525	ENSG00000230427	ENSG00000274778	ENSG00000206679	ENSG00000232918	NA	NA	NA	NA	NA	NA	NA	NA	NA	NA	NA	NA	NA	NA	NA	NA	NA	NA	NA	NA	NA	NA	NA	NA	NA	NA	NA	NA	NA	NA
116	chr1	95134444	96054444	-0.482704	-0.299387	ENSG00000228971	ENSG00000233907	ENSG00000122481	ENSG00000226026	ENSG00000221798	ENSG00000237435	ENSG00000271252	ENSG00000216037	ENSG00000228504	ENSG00000228852	ENSG00000230434	ENSG00000237954	NA	NA	NA	NA	NA	NA	NA	NA	NA	NA	NA	NA	NA	NA	NA	NA	NA	NA	NA	NA	NA	NA	NA	NA	NA	NA	NA	NA	NA	NA	NA	NA
117	chr1	96054444	96894444	-0.707816	-0.443692	ENSG00000117569	ENSG00000241992	ENSG00000137970	ENSG00000228502	ENSG00000200800	ENSG00000225923	ENSG00000234422	ENSG00000223229	ENSG00000231987	ENSG00000234226	NA	NA	NA	NA	NA	NA	NA	NA	NA	NA	NA	NA	NA	NA	NA	NA	NA	NA	NA	NA	NA	NA	NA	NA	NA	NA	NA	NA	NA	NA	NA	NA	NA	NA
118	chr1	96894444	97974444	-0.0964588	-0.32279	ENSG00000269998	ENSG00000232542	ENSG00000188641	ENSG00000228057	ENSG00000259946	ENSG00000232878	ENSG00000212039	ENSG00000226128	ENSG00000230718	ENSG00000235777	ENSG00000265771	ENSG00000270911	NA	NA	NA	NA	NA	NA	NA	NA	NA	NA	NA	NA	NA	NA	NA	NA	NA	NA	NA	NA	NA	NA	NA	NA	NA	NA	NA	NA	NA	NA	NA	NA
119	chr1	97974444	98454444	1.0457	1.26772	ENSG00000225206	ENSG00000226053	ENSG00000276280	ENSG00000277990	ENSG00000221777	ENSG00000233557	NA	NA	NA	NA	NA	NA	NA	NA	NA	NA	NA	NA	NA	NA	NA	NA	NA	NA	NA	NA	NA	NA	NA	NA	NA	NA	NA	NA	NA	NA	NA	NA	NA	NA	NA	NA	NA	NA
120	chr1	98454444	99734444	0.592837	0.638644	ENSG00000117600	ENSG00000117598	ENSG00000232825	ENSG00000099260	ENSG00000280040	ENSG00000162627	ENSG00000223656	ENSG00000227034	ENSG00000233983	ENSG00000224445	NA	NA	NA	NA	NA	NA	NA	NA	NA	NA	NA	NA	NA	NA	NA	NA	NA	NA	NA	NA	NA	NA	NA	NA	NA	NA	NA	NA	NA	NA	NA	NA	NA	NA
121	chr1	99734444	100414444	-0.522599	-0.413307	ENSG00000156876	ENSG00000137996	ENSG00000122435	ENSG00000117620	ENSG00000122477	ENSG00000241073	ENSG00000137992	ENSG00000207750	ENSG00000234332	ENSG00000212248	ENSG00000224616	ENSG00000162688	ENSG00000261254	ENSG00000228084	ENSG00000156875	ENSG00000202254	ENSG00000223906	ENSG00000225169	ENSG00000226952	ENSG00000230287	ENSG00000231996	ENSG00000271415	ENSG00000201491	ENSG00000202259	ENSG00000215871	ENSG00000216067	NA	NA	NA	NA	NA	NA	NA	NA	NA	NA	NA	NA	NA	NA	NA	NA	NA	NA
122	chr1	100414444	100894444	-0.451179	-0.389851	ENSG00000162692	ENSG00000181656	ENSG00000224685	ENSG00000213421	ENSG00000228086	ENSG00000230402	NA	NA	NA	NA	NA	NA	NA	NA	NA	NA	NA	NA	NA	NA	NA	NA	NA	NA	NA	NA	NA	NA	NA	NA	NA	NA	NA	NA	NA	NA	NA	NA	NA	NA	NA	NA	NA	NA
123	chr1	100894444	101334444	-0.599122	-0.596748	ENSG00000162695	ENSG00000233184	ENSG00000273204	ENSG00000170989	ENSG00000228399	ENSG00000117543	ENSG00000260940	ENSG00000225938	ENSG00000173810	ENSG00000235795	ENSG00000252765	ENSG00000271578	ENSG00000280622	ENSG00000230946	NA	NA	NA	NA	NA	NA	NA	NA	NA	NA	NA	NA	NA	NA	NA	NA	NA	NA	NA	NA	NA	NA	NA	NA	NA	NA	NA	NA	NA	NA
124	chr1	101334444	102894444	-0.388094	-0.31784	ENSG00000118733	ENSG00000183298	ENSG00000226715	ENSG00000162699	ENSG00000252717	ENSG00000271277	ENSG00000230864	ENSG00000233359	ENSG00000252530	NA	NA	NA	NA	NA	NA	NA	NA	NA	NA	NA	NA	NA	NA	NA	NA	NA	NA	NA	NA	NA	NA	NA	NA	NA	NA	NA	NA	NA	NA	NA	NA	NA	NA	NA
125	chr1	103537378	104657378	-0.180224	-0.0639126	ENSG00000215869	ENSG00000236085	ENSG00000243480	ENSG00000240038	ENSG00000187733	ENSG00000225191	ENSG00000227408	ENSG00000237763	ENSG00000281297	ENSG00000174876	ENSG00000228347	ENSG00000234441	NA	NA	NA	NA	NA	NA	NA	NA	NA	NA	NA	NA	NA	NA	NA	NA	NA	NA	NA	NA	NA	NA	NA	NA	NA	NA	NA	NA	NA	NA	NA	NA
126	chr1	104657378	105817378	-0.422476	-0.422476	ENSG00000225036	ENSG00000227850	ENSG00000230768	NA	NA	NA	NA	NA	NA	NA	NA	NA	NA	NA	NA	NA	NA	NA	NA	NA	NA	NA	NA	NA	NA	NA	NA	NA	NA	NA	NA	NA	NA	NA	NA	NA	NA	NA	NA	NA	NA	NA	NA	NA
127	chr1	105817378	107137378	-0.287168	0.0585776	ENSG00000237480	ENSG00000230932	ENSG00000198890	ENSG00000232952	ENSG00000237460	ENSG00000270976	ENSG00000232551	ENSG00000233047	ENSG00000233449	ENSG00000237897	ENSG00000270342	NA	NA	NA	NA	NA	NA	NA	NA	NA	NA	NA	NA	NA	NA	NA	NA	NA	NA	NA	NA	NA	NA	NA	NA	NA	NA	NA	NA	NA	NA	NA	NA	NA
128	chr1	107137378	107737378	0.36691	0.36691	ENSG00000162631	ENSG00000224550	NA	NA	NA	NA	NA	NA	NA	NA	NA	NA	NA	NA	NA	NA	NA	NA	NA	NA	NA	NA	NA	NA	NA	NA	NA	NA	NA	NA	NA	NA	NA	NA	NA	NA	NA	NA	NA	NA	NA	NA	NA	NA
129	chr1	107737378	108217378	-0.527741	-0.115285	ENSG00000085491	ENSG00000226822	ENSG00000260879	ENSG00000280186	ENSG00000230489	ENSG00000275455	ENSG00000264753	NA	NA	NA	NA	NA	NA	NA	NA	NA	NA	NA	NA	NA	NA	NA	NA	NA	NA	NA	NA	NA	NA	NA	NA	NA	NA	NA	NA	NA	NA	NA	NA	NA	NA	NA	NA	NA
130	chr1	108217378	108897378	-0.0831378	-0.082921	ENSG00000162641	ENSG00000162639	ENSG00000116266	ENSG00000134186	ENSG00000143107	ENSG00000162636	ENSG00000203897	ENSG00000186086	ENSG00000224698	ENSG00000226483	ENSG00000227832	ENSG00000241361	ENSG00000243967	ENSG00000196427	ENSG00000228076	ENSG00000232971	ENSG00000238118	ENSG00000238122	NA	NA	NA	NA	NA	NA	NA	NA	NA	NA	NA	NA	NA	NA	NA	NA	NA	NA	NA	NA	NA	NA	NA	NA	NA	NA
131	chr1	108897378	109457378	-0.52327	-0.479275	ENSG00000197780	ENSG00000134222	ENSG00000221986	ENSG00000237349	ENSG00000085433	ENSG00000273382	ENSG00000244716	ENSG00000143106	ENSG00000215717	ENSG00000121940	ENSG00000031698	ENSG00000143126	ENSG00000134243	ENSG00000179902	ENSG00000270066	ENSG00000278249	ENSG00000116299	ENSG00000228054	ENSG00000228665	ENSG00000251484	NA	NA	NA	NA	NA	NA	NA	NA	NA	NA	NA	NA	NA	NA	NA	NA	NA	NA	NA	NA	NA	NA	NA	NA
132	chr1	109457378	110017378	-0.2404	-0.0711546	ENSG00000065135	ENSG00000162650	ENSG00000143028	ENSG00000254942	ENSG00000116337	ENSG00000181754	ENSG00000241720	ENSG00000225113	ENSG00000168765	ENSG00000213366	ENSG00000184371	ENSG00000174151	ENSG00000156097	ENSG00000134183	ENSG00000134201	ENSG00000134202	ENSG00000134184	ENSG00000207709	ENSG00000228420	ENSG00000235045	ENSG00000261055	ENSG00000198758	ENSG00000206832	ENSG00000224927	ENSG00000228703	ENSG00000235005	ENSG00000260246	NA	NA	NA	NA	NA	NA	NA	NA	NA	NA	NA	NA	NA	NA	NA	NA	NA
133	chr1	110017378	110777378	-0.362221	-0.351223	ENSG00000143093	ENSG00000273373	ENSG00000177301	ENSG00000156150	ENSG00000224965	ENSG00000197106	ENSG00000134248	ENSG00000224699	ENSG00000259834	ENSG00000162775	ENSG00000186150	ENSG00000258673	ENSG00000116396	ENSG00000177272	ENSG00000168679	ENSG00000143125	ENSG00000227963	ENSG00000258634	ENSG00000200536	ENSG00000240194	ENSG00000281882	ENSG00000282852	ENSG00000282887	ENSG00000143105	ENSG00000199710	ENSG00000227091	ENSG00000235407	ENSG00000235526	ENSG00000270380	NA	NA	NA	NA	NA	NA	NA	NA	NA	NA	NA	NA	NA	NA	NA
134	chr1	110777378	111377378	-0.42284	-0.398539	ENSG00000121931	ENSG00000273010	ENSG00000203878	ENSG00000173947	ENSG00000261654	ENSG00000134255	ENSG00000064886	ENSG00000156171	ENSG00000273221	ENSG00000143119	ENSG00000232811	ENSG00000236040	ENSG00000162777	ENSG00000234020	ENSG00000134216	ENSG00000232240	ENSG00000232791	ENSG00000252760	ENSG00000225672	ENSG00000229283	ENSG00000237415	ENSG00000272982	NA	NA	NA	NA	NA	NA	NA	NA	NA	NA	NA	NA	NA	NA	NA	NA	NA	NA	NA	NA	NA	NA
135	chr1	111377378	112337378	-0.0775011	-0.0436065	ENSG00000227811	ENSG00000085465	ENSG00000064703	ENSG00000282608	ENSG00000171385	ENSG00000116473	ENSG00000232558	ENSG00000260948	ENSG00000227179	ENSG00000197852	ENSG00000243960	ENSG00000116459	ENSG00000116455	ENSG00000121933	ENSG00000231437	ENSG00000231346	ENSG00000200360	ENSG00000143110	ENSG00000199890	ENSG00000233337	ENSG00000236012	ENSG00000237556	ENSG00000201028	ENSG00000215867	NA	NA	NA	NA	NA	NA	NA	NA	NA	NA	NA	NA	NA	NA	NA	NA	NA	NA	NA	NA
136	chr1	112337378	112617378	0.551926	0.510508	ENSG00000134245	ENSG00000143079	ENSG00000273483	ENSG00000234388	ENSG00000238761	NA	NA	NA	NA	NA	NA	NA	NA	NA	NA	NA	NA	NA	NA	NA	NA	NA	NA	NA	NA	NA	NA	NA	NA	NA	NA	NA	NA	NA	NA	NA	NA	NA	NA	NA	NA	NA	NA	NA
137	chr1	112617378	113777378	-0.311033	-0.179778	ENSG00000155380	ENSG00000226419	ENSG00000116489	ENSG00000184599	ENSG00000215866	ENSG00000271810	ENSG00000155366	ENSG00000081026	ENSG00000232450	ENSG00000281918	ENSG00000116793	ENSG00000198799	ENSG00000224167	ENSG00000155367	ENSG00000232499	ENSG00000238198	ENSG00000155363	ENSG00000229020	ENSG00000233839	ENSG00000234790	ENSG00000236887	ENSG00000261595	ENSG00000225075	ENSG00000228040	ENSG00000235299	ENSG00000237278	ENSG00000238256	ENSG00000252750	NA	NA	NA	NA	NA	NA	NA	NA	NA	NA	NA	NA	NA	NA	NA	NA
138	chr1	113777378	114737379	-0.231613	-0.0838222	ENSG00000116752	ENSG00000213281	ENSG00000226167	ENSG00000134242	ENSG00000197323	ENSG00000188761	ENSG00000235527	ENSG00000116774	ENSG00000134207	ENSG00000118655	ENSG00000236480	ENSG00000232895	ENSG00000134262	ENSG00000163349	ENSG00000175984	ENSG00000201114	ENSG00000201900	ENSG00000225650	ENSG00000226984	ENSG00000231128	ENSG00000271419	ENSG00000282048	ENSG00000116748	ENSG00000242769	ENSG00000270780	ENSG00000273698	NA	NA	NA	NA	NA	NA	NA	NA	NA	NA	NA	NA	NA	NA	NA	NA	NA	NA
139	chr1	114737379	115697379	0.182481	0.255399	ENSG00000052723	ENSG00000134259	ENSG00000134198	ENSG00000198765	ENSG00000134200	ENSG00000226973	ENSG00000227970	ENSG00000228035	ENSG00000229101	ENSG00000232185	ENSG00000233730	ENSG00000239984	ENSG00000274468	ENSG00000207502	ENSG00000270631	NA	NA	NA	NA	NA	NA	NA	NA	NA	NA	NA	NA	NA	NA	NA	NA	NA	NA	NA	NA	NA	NA	NA	NA	NA	NA	NA	NA	NA
140	chr1	115697379	116057379	0.234096	0.349886	ENSG00000177551	ENSG00000118729	ENSG00000228127	ENSG00000271143	ENSG00000214204	ENSG00000237993	NA	NA	NA	NA	NA	NA	NA	NA	NA	NA	NA	NA	NA	NA	NA	NA	NA	NA	NA	NA	NA	NA	NA	NA	NA	NA	NA	NA	NA	NA	NA	NA	NA	NA	NA	NA	NA	NA
141	chr1	116057379	116457378	-0.158958	-0.145032	ENSG00000163399	ENSG00000173212	ENSG00000212385	ENSG00000203865	ENSG00000200547	ENSG00000221040	ENSG00000235933	ENSG00000230381	NA	NA	NA	NA	NA	NA	NA	NA	NA	NA	NA	NA	NA	NA	NA	NA	NA	NA	NA	NA	NA	NA	NA	NA	NA	NA	NA	NA	NA	NA	NA	NA	NA	NA	NA	NA
142	chr1	116457378	117097378	-0.0673078	-0.212116	ENSG00000134247	ENSG00000143061	ENSG00000238532	ENSG00000134256	ENSG00000272715	ENSG00000116815	ENSG00000116824	ENSG00000177173	ENSG00000225079	ENSG00000215930	ENSG00000264419	ENSG00000224950	ENSG00000236137	ENSG00000203864	ENSG00000211543	ENSG00000221425	ENSG00000223489	ENSG00000231072	ENSG00000252510	NA	NA	NA	NA	NA	NA	NA	NA	NA	NA	NA	NA	NA	NA	NA	NA	NA	NA	NA	NA	NA	NA	NA	NA	NA
143	chr1	117097378	117337378	-0.410258	-0.288349	ENSG00000134258	ENSG00000134253	ENSG00000228453	ENSG00000235202	ENSG00000277141	NA	NA	NA	NA	NA	NA	NA	NA	NA	NA	NA	NA	NA	NA	NA	NA	NA	NA	NA	NA	NA	NA	NA	NA	NA	NA	NA	NA	NA	NA	NA	NA	NA	NA	NA	NA	NA	NA	NA
144	chr1	117337378	117937377	-0.130963	-0.264593	ENSG00000196505	ENSG00000198162	ENSG00000279513	ENSG00000183508	ENSG00000271427	ENSG00000228217	ENSG00000226755	ENSG00000212266	ENSG00000213262	ENSG00000236866	ENSG00000270719	NA	NA	NA	NA	NA	NA	NA	NA	NA	NA	NA	NA	NA	NA	NA	NA	NA	NA	NA	NA	NA	NA	NA	NA	NA	NA	NA	NA	NA	NA	NA	NA	NA
145	chr1	117937377	119697377	-0.274656	-0.314778	ENSG00000092607	ENSG00000143067	ENSG00000116874	ENSG00000231365	ENSG00000226443	ENSG00000224238	ENSG00000203859	ENSG00000232650	ENSG00000223575	ENSG00000260941	ENSG00000236804	ENSG00000155761	ENSG00000116882	ENSG00000187481	ENSG00000198857	ENSG00000203855	ENSG00000203857	ENSG00000203858	ENSG00000229911	ENSG00000230921	ENSG00000249798	ENSG00000194297	ENSG00000222209	ENSG00000226126	ENSG00000226172	ENSG00000227056	ENSG00000227712	ENSG00000229570	ENSG00000232780	ENSG00000235595	ENSG00000239216	ENSG00000239873	ENSG00000240244	NA	NA	NA	NA	NA	NA	NA	NA	NA	NA	NA
146	chr1	119697377	120137430	-0.0703913	-0.0492863	ENSG00000261662	ENSG00000134250	ENSG00000273406	ENSG00000207149	ENSG00000226446	ENSG00000227205	ENSG00000134193	ENSG00000134240	ENSG00000134249	ENSG00000215864	NA	NA	NA	NA	NA	NA	NA	NA	NA	NA	NA	NA	NA	NA	NA	NA	NA	NA	NA	NA	NA	NA	NA	NA	NA	NA	NA	NA	NA	NA	NA	NA	NA	NA
147	chr1	145795076	146118165	0.29437	0.293079	ENSG00000272031	ENSG00000143127	ENSG00000186364	ENSG00000198483	ENSG00000131779	ENSG00000234222	ENSG00000280778	ENSG00000265241	ENSG00000278549	ENSG00000131788	ENSG00000278431	ENSG00000186141	ENSG00000265972	ENSG00000121851	ENSG00000271601	ENSG00000201558	ENSG00000233396	ENSG00000211451	ENSG00000244619	ENSG00000168509	NA	NA	NA	NA	NA	NA	NA	NA	NA	NA	NA	NA	NA	NA	NA	NA	NA	NA	NA	NA	NA	NA	NA	NA
148	chr1	149708450	150187744	-0.237852	-0.0944283	ENSG00000159164	ENSG00000184260	ENSG00000233030	ENSG00000272993	ENSG00000261716	ENSG00000014914	ENSG00000264522	ENSG00000270882	ENSG00000203819	ENSG00000136631	ENSG00000264207	ENSG00000178096	ENSG00000184678	ENSG00000203812	ENSG00000150337	ENSG00000272196	ENSG00000270276	ENSG00000203814	ENSG00000220323	ENSG00000143368	ENSG00000023902	ENSG00000183598	ENSG00000203852	ENSG00000223945	ENSG00000281134	ENSG00000184270	ENSG00000203811	ENSG00000226500	ENSG00000263825	ENSG00000280566	ENSG00000280874	NA	NA	NA	NA	NA	NA	NA	NA	NA	NA	NA	NA	NA
149	chr1	150187744	151187524	-0.162472	-0.138959	ENSG00000143369	ENSG00000143401	ENSG00000117360	ENSG00000143387	ENSG00000118298	ENSG00000143443	ENSG00000143409	ENSG00000213190	ENSG00000163141	ENSG00000274963	ENSG00000197622	ENSG00000276110	ENSG00000143379	ENSG00000163125	ENSG00000143458	ENSG00000143420	ENSG00000143434	ENSG00000143384	ENSG00000118292	ENSG00000266472	ENSG00000163154	ENSG00000143418	ENSG00000224800	ENSG00000222222	ENSG00000143437	ENSG00000203804	ENSG00000143412	ENSG00000117362	ENSG00000237781	ENSG00000253047	ENSG00000143374	ENSG00000163131	ENSG00000264553	ENSG00000143382	ENSG00000200175	ENSG00000143452	ENSG00000143457	ENSG00000163156	ENSG00000163155	ENSG00000163157	ENSG00000261168	ENSG00000276103	ENSG00000277452	ENSG00000143363
150	chr1	151187524	151947524	-0.0891729	-0.0363585	ENSG00000143398	ENSG00000159445	ENSG00000206635	ENSG00000143436	ENSG00000143390	ENSG00000143375	ENSG00000143367	ENSG00000237976	ENSG00000159352	ENSG00000143416	ENSG00000223861	ENSG00000143373	ENSG00000159377	ENSG00000234614	ENSG00000159409	ENSG00000225556	ENSG00000143393	ENSG00000232937	ENSG00000269489	ENSG00000203288	ENSG00000268288	ENSG00000250734	ENSG00000213171	ENSG00000178796	ENSG00000143376	ENSG00000182134	ENSG00000207606	ENSG00000143450	ENSG00000143442	ENSG00000265753	ENSG00000143365	ENSG00000249602	ENSG00000273481	ENSG00000232536	ENSG00000232671	ENSG00000224645	ENSG00000227045	ENSG00000236940	ENSG00000238711	ENSG00000269621	ENSG00000196407	ENSG00000201134	ENSG00000206980	ENSG00000252840
151	chr1	151947524	152467524	-0.34715	-0.237292	ENSG00000143520	ENSG00000143631	ENSG00000159450	ENSG00000237975	ENSG00000197915	ENSG00000163191	ENSG00000197747	ENSG00000229021	ENSG00000183586	ENSG00000226716	ENSG00000232678	ENSG00000236427	ENSG00000240667	ENSG00000143536	ENSG00000182898	ENSG00000215853	ENSG00000223810	ENSG00000233792	NA	NA	NA	NA	NA	NA	NA	NA	NA	NA	NA	NA	NA	NA	NA	NA	NA	NA	NA	NA	NA	NA	NA	NA	NA	NA
152	chr1	152467524	153307524	0.0422373	-0.336423	ENSG00000203782	ENSG00000163206	ENSG00000186226	ENSG00000198854	ENSG00000197084	ENSG00000203786	ENSG00000172155	ENSG00000224308	ENSG00000159455	ENSG00000163207	ENSG00000163209	ENSG00000169469	ENSG00000169474	ENSG00000169509	ENSG00000176075	ENSG00000184148	ENSG00000186207	ENSG00000186844	ENSG00000187170	ENSG00000187173	ENSG00000187180	ENSG00000187223	ENSG00000187238	ENSG00000196734	ENSG00000203783	ENSG00000203784	ENSG00000229699	ENSG00000229713	ENSG00000230779	ENSG00000233819	ENSG00000234262	ENSG00000235942	ENSG00000240386	ENSG00000244057	ENSG00000159516	ENSG00000163202	ENSG00000163216	ENSG00000185962	ENSG00000185966	ENSG00000196805	ENSG00000203785	ENSG00000226947	ENSG00000229035	ENSG00000241794
153	chr1	153307524	154267524	-0.337437	-0.255044	ENSG00000163220	ENSG00000196154	ENSG00000196754	ENSG00000143546	ENSG00000273026	ENSG00000282386	ENSG00000169418	ENSG00000143621	ENSG00000223599	ENSG00000143554	ENSG00000143556	ENSG00000160678	ENSG00000189334	ENSG00000160679	ENSG00000163221	ENSG00000143545	ENSG00000272654	ENSG00000271853	ENSG00000264384	ENSG00000188643	ENSG00000188015	ENSG00000163263	ENSG00000184330	ENSG00000143549	ENSG00000252817	ENSG00000143552	ENSG00000272030	ENSG00000143612	ENSG00000143578	ENSG00000279767	ENSG00000197956	ENSG00000143570	ENSG00000276584	ENSG00000143553	ENSG00000160741	ENSG00000198837	ENSG00000143624	ENSG00000238279	ENSG00000143614	ENSG00000201129	ENSG00000177954	ENSG00000189171	ENSG00000143543	ENSG00000207321
154	chr1	154267524	155107524	-0.242184	-0.246232	ENSG00000251246	ENSG00000143590	ENSG00000173207	ENSG00000268154	ENSG00000232093	ENSG00000163346	ENSG00000163354	ENSG00000264349	ENSG00000243364	ENSG00000160712	ENSG00000273110	ENSG00000160688	ENSG00000143603	ENSG00000160716	ENSG00000160714	ENSG00000163344	ENSG00000163239	ENSG00000143515	ENSG00000169291	ENSG00000160710	ENSG00000160691	ENSG00000143575	ENSG00000143537	ENSG00000226855	ENSG00000163357	ENSG00000278405	ENSG00000160685	ENSG00000163348	ENSG00000228013	ENSG00000271380	ENSG00000143595	ENSG00000163352	ENSG00000212292	ENSG00000222457	ENSG00000229780	ENSG00000252682	ENSG00000270361	ENSG00000278694	ENSG00000228264	ENSG00000233875	ENSG00000237920	NA	NA	NA
155	chr1	155107524	155990209	-0.244123	-0.270172	ENSG00000160753	ENSG00000143622	ENSG00000132718	ENSG00000231064	ENSG00000185499	ENSG00000173171	ENSG00000132676	ENSG00000273002	ENSG00000176444	ENSG00000143627	ENSG00000177628	ENSG00000116580	ENSG00000132680	ENSG00000116521	ENSG00000216109	ENSG00000160766	ENSG00000271748	ENSG00000207720	ENSG00000277817	ENSG00000125459	ENSG00000246203	ENSG00000163462	ENSG00000160752	ENSG00000235919	ENSG00000280466	ENSG00000281394	ENSG00000203761	ENSG00000169242	ENSG00000160767	ENSG00000169231	ENSG00000225855	ENSG00000227773	ENSG00000116539	ENSG00000163463	ENSG00000143630	ENSG00000207134	ENSG00000279487	ENSG00000225082	ENSG00000273088	ENSG00000169241	ENSG00000236263	ENSG00000207475	ENSG00000232519	ENSG00000163374
156	chr1	155990209	157030208	-0.270046	-0.266632	ENSG00000143320	ENSG00000254726	ENSG00000183856	ENSG00000163382	ENSG00000160818	ENSG00000160789	ENSG00000272068	ENSG00000272405	ENSG00000260460	ENSG00000143319	ENSG00000198400	ENSG00000143321	ENSG00000280316	ENSG00000272971	ENSG00000163472	ENSG00000132692	ENSG00000132688	ENSG00000187862	ENSG00000198952	ENSG00000207933	ENSG00000229953	ENSG00000116604	ENSG00000143294	ENSG00000116586	ENSG00000265960	ENSG00000160781	ENSG00000027644	ENSG00000189030	ENSG00000187800	ENSG00000163479	ENSG00000163467	ENSG00000143303	ENSG00000143314	ENSG00000196189	ENSG00000027869	ENSG00000237588	ENSG00000223356	ENSG00000160838	ENSG00000160803	ENSG00000160785	ENSG00000266160	ENSG00000163468	ENSG00000132677	ENSG00000206651
157	chr1	157030208	158150210	-0.515617	-0.336423	ENSG00000226520	ENSG00000132704	ENSG00000253831	ENSG00000163534	ENSG00000160856	ENSG00000183853	ENSG00000143297	ENSG00000117036	ENSG00000073754	ENSG00000163518	ENSG00000237842	ENSG00000224520	ENSG00000227217	ENSG00000227425	ENSG00000229961	ENSG00000231700	ENSG00000235700	ENSG00000236957	ENSG00000271736	ENSG00000228239	ENSG00000231666	ENSG00000232366	ENSG00000233712	ENSG00000236731	ENSG00000237189	NA	NA	NA	NA	NA	NA	NA	NA	NA	NA	NA	NA	NA	NA	NA	NA	NA	NA	NA
158	chr1	158150210	159070210	-0.158783	-0.336423	ENSG00000158481	ENSG00000158477	ENSG00000176320	ENSG00000158488	ENSG00000231434	ENSG00000163564	ENSG00000158473	ENSG00000163565	ENSG00000227295	ENSG00000229914	ENSG00000163554	ENSG00000163563	ENSG00000173285	ENSG00000180433	ENSG00000198703	ENSG00000198965	ENSG00000198967	ENSG00000227445	ENSG00000229724	ENSG00000229849	ENSG00000236257	ENSG00000265589	ENSG00000158485	ENSG00000180409	ENSG00000180437	ENSG00000180708	ENSG00000186306	ENSG00000186400	ENSG00000186440	ENSG00000188340	ENSG00000196171	ENSG00000197403	ENSG00000197532	ENSG00000203757	ENSG00000203758	ENSG00000226949	ENSG00000230942	ENSG00000231237	ENSG00000236656	ENSG00000279111	NA	NA	NA	NA
159	chr1	159070210	159830210	0.936184	0.340837	ENSG00000225670	ENSG00000162706	ENSG00000222552	ENSG00000179639	ENSG00000213088	ENSG00000181036	ENSG00000158716	ENSG00000132703	ENSG00000158731	ENSG00000196184	ENSG00000215846	ENSG00000224943	ENSG00000231100	ENSG00000235226	ENSG00000248442	ENSG00000249730	ENSG00000251686	ENSG00000276632	ENSG00000132693	ENSG00000184155	ENSG00000196266	ENSG00000223603	ENSG00000228560	ENSG00000233473	ENSG00000248642	ENSG00000249197	ENSG00000271890	NA	NA	NA	NA	NA	NA	NA	NA	NA	NA	NA	NA	NA	NA	NA	NA	NA
160	chr1	159830210	160390210	-0.186893	0.0534821	ENSG00000162723	ENSG00000085552	ENSG00000171786	ENSG00000224259	ENSG00000162734	ENSG00000158710	ENSG00000018625	ENSG00000265381	ENSG00000177807	ENSG00000258465	ENSG00000188004	ENSG00000162728	ENSG00000228606	ENSG00000132716	ENSG00000162736	ENSG00000143318	ENSG00000256029	ENSG00000224261	ENSG00000132681	ENSG00000212161	ENSG00000243284	ENSG00000227741	ENSG00000225279	ENSG00000202078	ENSG00000162729	ENSG00000162735	ENSG00000260766	ENSG00000143315	ENSG00000213085	ENSG00000235082	ENSG00000122218	ENSG00000272668	ENSG00000237409	ENSG00000266458	ENSG00000273933	ENSG00000279430	NA	NA	NA	NA	NA	NA	NA	NA
161	chr1	160390210	161070210	-0.363877	-0.274052	ENSG00000215845	ENSG00000158769	ENSG00000270149	ENSG00000158764	ENSG00000158773	ENSG00000213080	ENSG00000198358	ENSG00000117090	ENSG00000228863	ENSG00000066294	ENSG00000026751	ENSG00000278883	ENSG00000122223	ENSG00000162739	ENSG00000186517	ENSG00000232879	ENSG00000162738	ENSG00000117091	ENSG00000122224	ENSG00000226003	ENSG00000233691	ENSG00000234425	ENSG00000235101	ENSG00000179914	ENSG00000201608	ENSG00000232188	ENSG00000274562	ENSG00000275801	NA	NA	NA	NA	NA	NA	NA	NA	NA	NA	NA	NA	NA	NA	NA	NA
162	chr1	161070210	161390210	-0.305099	-0.111626	ENSG00000143217	ENSG00000143256	ENSG00000162755	ENSG00000158859	ENSG00000248485	ENSG00000143257	ENSG00000188931	ENSG00000158850	ENSG00000224985	ENSG00000158864	ENSG00000263548	ENSG00000143252	ENSG00000158887	ENSG00000158882	ENSG00000158869	ENSG00000158793	ENSG00000143224	ENSG00000158796	ENSG00000143222	ENSG00000143258	ENSG00000228917	ENSG00000158874	ENSG00000236484	ENSG00000238934	NA	NA	NA	NA	NA	NA	NA	NA	NA	NA	NA	NA	NA	NA	NA	NA	NA	NA	NA	NA
163	chr1	161390210	161710210	-0.570223	-0.559452	ENSG00000173110	ENSG00000225217	ENSG00000244682	ENSG00000206921	ENSG00000162747	ENSG00000072694	ENSG00000215840	ENSG00000273112	ENSG00000143226	ENSG00000203747	ENSG00000199595	ENSG00000213075	ENSG00000224203	ENSG00000224515	ENSG00000231586	ENSG00000234211	ENSG00000277882	NA	NA	NA	NA	NA	NA	NA	NA	NA	NA	NA	NA	NA	NA	NA	NA	NA	NA	NA	NA	NA	NA	NA	NA	NA	NA	NA
164	chr1	161710210	162750210	-0.262596	-0.313116	ENSG00000272574	ENSG00000117143	ENSG00000227094	ENSG00000118217	ENSG00000081721	ENSG00000239887	ENSG00000152332	ENSG00000254706	ENSG00000229808	ENSG00000266144	ENSG00000207729	ENSG00000198574	ENSG00000226889	ENSG00000252262	ENSG00000198929	ENSG00000162745	ENSG00000162746	ENSG00000227243	ENSG00000227818	ENSG00000241347	ENSG00000171722	ENSG00000227941	ENSG00000259788	NA	NA	NA	NA	NA	NA	NA	NA	NA	NA	NA	NA	NA	NA	NA	NA	NA	NA	NA	NA	NA
165	chr1	162750210	163270210	-0.0777131	-0.180077	ENSG00000243173	ENSG00000132196	ENSG00000117152	ENSG00000185860	ENSG00000225755	ENSG00000230739	ENSG00000232892	ENSG00000237756	ENSG00000227667	NA	NA	NA	NA	NA	NA	NA	NA	NA	NA	NA	NA	NA	NA	NA	NA	NA	NA	NA	NA	NA	NA	NA	NA	NA	NA	NA	NA	NA	NA	NA	NA	NA	NA	NA
166	chr1	163270210	165070763	-0.378297	-0.247738	ENSG00000276359	ENSG00000233693	ENSG00000269887	ENSG00000277116	ENSG00000271917	ENSG00000201987	ENSG00000274155	ENSG00000207082	ENSG00000185630	ENSG00000199849	ENSG00000212527	ENSG00000212538	ENSG00000213070	ENSG00000225719	ENSG00000200327	ENSG00000201270	ENSG00000212086	ENSG00000225122	ENSG00000225487	ENSG00000228289	NA	NA	NA	NA	NA	NA	NA	NA	NA	NA	NA	NA	NA	NA	NA	NA	NA	NA	NA	NA	NA	NA	NA	NA
167	chr1	165070763	165590763	-0.429617	-0.486256	ENSG00000143171	ENSG00000162763	ENSG00000224702	ENSG00000230748	ENSG00000237783	ENSG00000238022	ENSG00000162761	ENSG00000237463	NA	NA	NA	NA	NA	NA	NA	NA	NA	NA	NA	NA	NA	NA	NA	NA	NA	NA	NA	NA	NA	NA	NA	NA	NA	NA	NA	NA	NA	NA	NA	NA	NA	NA	NA	NA
168	chr1	165590763	166790763	-0.0811765	-0.0556971	ENSG00000143149	ENSG00000143179	ENSG00000224358	ENSG00000215838	ENSG00000215834	ENSG00000229588	ENSG00000143183	ENSG00000273365	ENSG00000206990	ENSG00000230898	ENSG00000215952	ENSG00000238087	ENSG00000215835	ENSG00000143198	ENSG00000203307	ENSG00000188859	ENSG00000207341	ENSG00000225272	ENSG00000226292	ENSG00000230175	ENSG00000230231	ENSG00000230659	ENSG00000232341	ENSG00000234984	ENSG00000236206	ENSG00000225325	ENSG00000234142	ENSG00000236364	ENSG00000271527	NA	NA	NA	NA	NA	NA	NA	NA	NA	NA	NA	NA	NA	NA	NA
169	chr1	166790763	167710763	-0.0679729	-0.0109122	ENSG00000198842	ENSG00000231605	ENSG00000241666	ENSG00000143190	ENSG00000272033	ENSG00000272205	ENSG00000143195	ENSG00000152382	ENSG00000143167	ENSG00000233411	ENSG00000143157	ENSG00000198821	ENSG00000198771	ENSG00000143194	ENSG00000273160	ENSG00000225171	ENSG00000143162	ENSG00000200036	ENSG00000227776	ENSG00000227907	ENSG00000231029	ENSG00000232223	ENSG00000213068	NA	NA	NA	NA	NA	NA	NA	NA	NA	NA	NA	NA	NA	NA	NA	NA	NA	NA	NA	NA	NA
170	chr1	167710763	168190762	-0.105812	-0.0496488	ENSG00000197965	ENSG00000143147	ENSG00000232194	ENSG00000143158	ENSG00000221545	ENSG00000143164	ENSG00000250762	ENSG00000224837	ENSG00000143199	NA	NA	NA	NA	NA	NA	NA	NA	NA	NA	NA	NA	NA	NA	NA	NA	NA	NA	NA	NA	NA	NA	NA	NA	NA	NA	NA	NA	NA	NA	NA	NA	NA	NA	NA
171	chr1	168190762	169790859	-0.242682	-0.29959	ENSG00000117475	ENSG00000117477	ENSG00000117479	ENSG00000143156	ENSG00000234604	ENSG00000143196	ENSG00000198734	ENSG00000214262	ENSG00000143178	ENSG00000174175	ENSG00000143184	ENSG00000143153	ENSG00000007908	ENSG00000213062	ENSG00000188404	ENSG00000143185	ENSG00000213064	ENSG00000203601	ENSG00000207974	ENSG00000213063	ENSG00000225826	ENSG00000227722	ENSG00000227777	ENSG00000229612	ENSG00000235575	ENSG00000237049	ENSG00000237131	ENSG00000237707	ENSG00000252987	ENSG00000206880	ENSG00000215833	ENSG00000221578	ENSG00000228697	ENSG00000229757	ENSG00000230704	ENSG00000235736	ENSG00000237658	NA	NA	NA	NA	NA	NA	NA
172	chr1	169790859	170910859	-0.196844	-0.268708	ENSG00000203740	ENSG00000171806	ENSG00000075945	ENSG00000243051	ENSG00000116132	ENSG00000120370	ENSG00000271811	ENSG00000239494	ENSG00000231407	ENSG00000235303	ENSG00000000457	ENSG00000224286	ENSG00000224896	ENSG00000232959	ENSG00000233985	ENSG00000235378	ENSG00000263390	ENSG00000225545	ENSG00000226967	ENSG00000238051	ENSG00000263384	NA	NA	NA	NA	NA	NA	NA	NA	NA	NA	NA	NA	NA	NA	NA	NA	NA	NA	NA	NA	NA	NA	NA
173	chr1	170910859	171390861	0.646326	0.223558	ENSG00000231424	ENSG00000094963	ENSG00000007933	ENSG00000225243	ENSG00000010932	ENSG00000076258	ENSG00000225704	ENSG00000117501	ENSG00000117507	ENSG00000226552	ENSG00000206692	ENSG00000221390	ENSG00000230547	ENSG00000268062	ENSG00000281281	NA	NA	NA	NA	NA	NA	NA	NA	NA	NA	NA	NA	NA	NA	NA	NA	NA	NA	NA	NA	NA	NA	NA	NA	NA	NA	NA	NA	NA
174	chr1	171390861	172550860	-0.222975	-0.133747	ENSG00000117523	ENSG00000034971	ENSG00000230630	ENSG00000239373	ENSG00000207949	ENSG00000117533	ENSG00000197959	ENSG00000135845	ENSG00000233328	ENSG00000276381	ENSG00000206684	ENSG00000224600	ENSG00000233540	ENSG00000010165	ENSG00000180999	ENSG00000213060	ENSG00000236741	ENSG00000239428	ENSG00000253060	ENSG00000201126	ENSG00000202082	ENSG00000208024	ENSG00000230364	ENSG00000232261	ENSG00000234333	ENSG00000271459	NA	NA	NA	NA	NA	NA	NA	NA	NA	NA	NA	NA	NA	NA	NA	NA	NA	NA
175	chr1	172550860	173350861	-0.158472	-0.336423	ENSG00000279061	ENSG00000117586	ENSG00000120337	ENSG00000117560	ENSG00000230849	ENSG00000224228	ENSG00000226375	ENSG00000224000	ENSG00000229785	ENSG00000227177	ENSG00000251943	NA	NA	NA	NA	NA	NA	NA	NA	NA	NA	NA	NA	NA	NA	NA	NA	NA	NA	NA	NA	NA	NA	NA	NA	NA	NA	NA	NA	NA	NA	NA	NA	NA
176	chr1	173350861	174030862	-0.373701	-0.329452	ENSG00000120334	ENSG00000203739	ENSG00000117592	ENSG00000234741	ENSG00000135870	ENSG00000183831	ENSG00000117593	ENSG00000162753	ENSG00000236535	ENSG00000117601	ENSG00000270084	ENSG00000225591	ENSG00000200755	ENSG00000076321	ENSG00000238272	ENSG00000185278	ENSG00000200674	ENSG00000224977	ENSG00000232113	ENSG00000232751	ENSG00000252231	ENSG00000252357	ENSG00000231615	NA	NA	NA	NA	NA	NA	NA	NA	NA	NA	NA	NA	NA	NA	NA	NA	NA	NA	NA	NA	NA
177	chr1	174030862	174990863	-0.0967746	0.0197255	ENSG00000237249	ENSG00000203737	ENSG00000227373	ENSG00000266125	ENSG00000223525	ENSG00000223828	ENSG00000225713	ENSG00000229531	ENSG00000231378	ENSG00000235869	ENSG00000237317	ENSG00000238365	NA	NA	NA	NA	NA	NA	NA	NA	NA	NA	NA	NA	NA	NA	NA	NA	NA	NA	NA	NA	NA	NA	NA	NA	NA	NA	NA	NA	NA	NA	NA	NA
178	chr1	174990863	176150864	0.232804	-0.129275	ENSG00000116147	ENSG00000116161	ENSG00000235628	ENSG00000227740	ENSG00000235750	ENSG00000120332	ENSG00000260990	ENSG00000206659	ENSG00000120333	ENSG00000252906	ENSG00000281096	ENSG00000224718	ENSG00000228686	ENSG00000230777	ENSG00000233946	ENSG00000252552	ENSG00000181101	ENSG00000230687	NA	NA	NA	NA	NA	NA	NA	NA	NA	NA	NA	NA	NA	NA	NA	NA	NA	NA	NA	NA	NA	NA	NA	NA	NA	NA
179	chr1	176150864	176830864	-0.449602	-0.409972	ENSG00000236021	ENSG00000227815	ENSG00000273629	ENSG00000225904	ENSG00000231020	ENSG00000232463	ENSG00000237514	ENSG00000253025	NA	NA	NA	NA	NA	NA	NA	NA	NA	NA	NA	NA	NA	NA	NA	NA	NA	NA	NA	NA	NA	NA	NA	NA	NA	NA	NA	NA	NA	NA	NA	NA	NA	NA	NA	NA
180	chr1	176830864	177910865	0.538389	0.283869	ENSG00000152092	ENSG00000202609	ENSG00000198797	ENSG00000224968	ENSG00000236720	ENSG00000266393	ENSG00000280731	ENSG00000222749	ENSG00000227579	NA	NA	NA	NA	NA	NA	NA	NA	NA	NA	NA	NA	NA	NA	NA	NA	NA	NA	NA	NA	NA	NA	NA	NA	NA	NA	NA	NA	NA	NA	NA	NA	NA	NA	NA
181	chr1	177910865	179030865	-0.205782	-0.0624881	ENSG00000116194	ENSG00000224687	ENSG00000264809	ENSG00000254154	ENSG00000213057	ENSG00000242193	ENSG00000228196	ENSG00000120341	ENSG00000273062	ENSG00000075391	ENSG00000116191	ENSG00000213058	ENSG00000240021	ENSG00000273384	ENSG00000201347	ENSG00000266417	ENSG00000276563	ENSG00000188585	ENSG00000201791	ENSG00000270575	ENSG00000279210	NA	NA	NA	NA	NA	NA	NA	NA	NA	NA	NA	NA	NA	NA	NA	NA	NA	NA	NA	NA	NA	NA	NA
182	chr1	179030865	179630865	-0.395905	-0.44468	ENSG00000143322	ENSG00000162779	ENSG00000186283	ENSG00000057252	ENSG00000261060	ENSG00000227141	ENSG00000236539	ENSG00000201619	ENSG00000212338	ENSG00000223794	ENSG00000225711	ENSG00000231564	ENSG00000231905	ENSG00000234041	ENSG00000251875	ENSG00000116218	ENSG00000224620	ENSG00000228191	ENSG00000232750	ENSG00000261250	NA	NA	NA	NA	NA	NA	NA	NA	NA	NA	NA	NA	NA	NA	NA	NA	NA	NA	NA	NA	NA	NA	NA	NA
183	chr1	179630865	180150865	-0.218145	-0.144497	ENSG00000264916	ENSG00000143337	ENSG00000272906	ENSG00000264286	ENSG00000143340	ENSG00000135837	ENSG00000169905	ENSG00000260360	ENSG00000235145	ENSG00000231966	ENSG00000243062	ENSG00000221547	ENSG00000223450	ENSG00000229407	ENSG00000261817	ENSG00000261831	NA	NA	NA	NA	NA	NA	NA	NA	NA	NA	NA	NA	NA	NA	NA	NA	NA	NA	NA	NA	NA	NA	NA	NA	NA	NA	NA	NA
184	chr1	180150865	180430865	-0.344509	-0.233166	ENSG00000116260	ENSG00000121454	ENSG00000281572	NA	NA	NA	NA	NA	NA	NA	NA	NA	NA	NA	NA	NA	NA	NA	NA	NA	NA	NA	NA	NA	NA	NA	NA	NA	NA	NA	NA	NA	NA	NA	NA	NA	NA	NA	NA	NA	NA	NA	NA	NA
185	chr1	180430865	180870864	-0.610888	-0.233589	ENSG00000266683	ENSG00000265435	ENSG00000235060	ENSG00000236719	ENSG00000206905	ENSG00000266825	NA	NA	NA	NA	NA	NA	NA	NA	NA	NA	NA	NA	NA	NA	NA	NA	NA	NA	NA	NA	NA	NA	NA	NA	NA	NA	NA	NA	NA	NA	NA	NA	NA	NA	NA	NA	NA	NA
186	chr1	180870864	181190864	-0.423635	-0.276894	ENSG00000251520	ENSG00000270711	ENSG00000162783	ENSG00000135823	ENSG00000135835	ENSG00000153029	ENSG00000237292	ENSG00000243155	ENSG00000225857	ENSG00000232586	NA	NA	NA	NA	NA	NA	NA	NA	NA	NA	NA	NA	NA	NA	NA	NA	NA	NA	NA	NA	NA	NA	NA	NA	NA	NA	NA	NA	NA	NA	NA	NA	NA	NA
187	chr1	181190864	182030865	-0.406067	-0.438499	ENSG00000273573	ENSG00000198216	ENSG00000252977	ENSG00000179452	ENSG00000272880	ENSG00000222397	NA	NA	NA	NA	NA	NA	NA	NA	NA	NA	NA	NA	NA	NA	NA	NA	NA	NA	NA	NA	NA	NA	NA	NA	NA	NA	NA	NA	NA	NA	NA	NA	NA	NA	NA	NA	NA	NA
188	chr1	182030865	182510865	-0.124449	-0.198848	ENSG00000224810	ENSG00000135821	ENSG00000228918	ENSG00000179930	ENSG00000203730	ENSG00000203729	ENSG00000206764	ENSG00000225982	ENSG00000228664	ENSG00000231684	ENSG00000233537	ENSG00000232096	ENSG00000232309	ENSG00000270443	NA	NA	NA	NA	NA	NA	NA	NA	NA	NA	NA	NA	NA	NA	NA	NA	NA	NA	NA	NA	NA	NA	NA	NA	NA	NA	NA	NA	NA	NA
189	chr1	182510865	182790865	-0.64823	-0.580045	ENSG00000143333	ENSG00000276839	ENSG00000135828	ENSG00000261504	ENSG00000135824	ENSG00000227181	ENSG00000271269	NA	NA	NA	NA	NA	NA	NA	NA	NA	NA	NA	NA	NA	NA	NA	NA	NA	NA	NA	NA	NA	NA	NA	NA	NA	NA	NA	NA	NA	NA	NA	NA	NA	NA	NA	NA	NA
190	chr1	182790865	183230865	-0.36633	-0.336423	ENSG00000135862	ENSG00000157060	ENSG00000135829	ENSG00000199837	ENSG00000281615	ENSG00000176855	ENSG00000207472	ENSG00000224040	ENSG00000224468	ENSG00000226570	ENSG00000264768	NA	NA	NA	NA	NA	NA	NA	NA	NA	NA	NA	NA	NA	NA	NA	NA	NA	NA	NA	NA	NA	NA	NA	NA	NA	NA	NA	NA	NA	NA	NA	NA	NA
191	chr1	183230865	183550865	-0.206805	-0.220511	ENSG00000157064	ENSG00000232860	ENSG00000233562	ENSG00000265042	NA	NA	NA	NA	NA	NA	NA	NA	NA	NA	NA	NA	NA	NA	NA	NA	NA	NA	NA	NA	NA	NA	NA	NA	NA	NA	NA	NA	NA	NA	NA	NA	NA	NA	NA	NA	NA	NA	NA	NA
192	chr1	183550865	183950866	-0.546257	-0.336423	ENSG00000116701	ENSG00000162704	ENSG00000143344	ENSG00000173627	ENSG00000227554	ENSG00000270994	ENSG00000273774	NA	NA	NA	NA	NA	NA	NA	NA	NA	NA	NA	NA	NA	NA	NA	NA	NA	NA	NA	NA	NA	NA	NA	NA	NA	NA	NA	NA	NA	NA	NA	NA	NA	NA	NA	NA	NA
193	chr1	183950866	184710866	0.0650144	-0.0562334	ENSG00000198860	ENSG00000116667	ENSG00000232036	ENSG00000271387	ENSG00000230470	ENSG00000207080	ENSG00000231791	ENSG00000244568	ENSG00000199840	NA	NA	NA	NA	NA	NA	NA	NA	NA	NA	NA	NA	NA	NA	NA	NA	NA	NA	NA	NA	NA	NA	NA	NA	NA	NA	NA	NA	NA	NA	NA	NA	NA	NA	NA
194	chr1	184710866	185710868	-0.331515	-0.337549	ENSG00000116679	ENSG00000279838	ENSG00000273004	ENSG00000121481	ENSG00000232792	ENSG00000201421	ENSG00000252612	ENSG00000121486	ENSG00000238061	ENSG00000135842	ENSG00000116668	ENSG00000252222	ENSG00000252407	ENSG00000260976	ENSG00000261729	ENSG00000270920	ENSG00000279401	ENSG00000201312	ENSG00000201596	ENSG00000206640	ENSG00000207108	ENSG00000213051	ENSG00000228309	ENSG00000231084	ENSG00000233583	ENSG00000261024	NA	NA	NA	NA	NA	NA	NA	NA	NA	NA	NA	NA	NA	NA	NA	NA	NA	NA
195	chr1	185710868	186310868	-0.0257966	-0.0257966	ENSG00000143341	ENSG00000224691	NA	NA	NA	NA	NA	NA	NA	NA	NA	NA	NA	NA	NA	NA	NA	NA	NA	NA	NA	NA	NA	NA	NA	NA	NA	NA	NA	NA	NA	NA	NA	NA	NA	NA	NA	NA	NA	NA	NA	NA	NA	NA
196	chr1	186310868	187030868	-0.0837488	-0.293457	ENSG00000157181	ENSG00000262180	ENSG00000228238	ENSG00000047410	ENSG00000229739	ENSG00000073756	ENSG00000273198	ENSG00000273129	ENSG00000202025	ENSG00000116711	ENSG00000275000	ENSG00000116703	ENSG00000233196	ENSG00000279374	NA	NA	NA	NA	NA	NA	NA	NA	NA	NA	NA	NA	NA	NA	NA	NA	NA	NA	NA	NA	NA	NA	NA	NA	NA	NA	NA	NA	NA	NA
197	chr1	187030868	187910869	-0.482293	-0.334825	ENSG00000230426	ENSG00000225462	ENSG00000231599	ENSG00000236030	ENSG00000236401	ENSG00000272827	ENSG00000274702	ENSG00000223847	ENSG00000271558	NA	NA	NA	NA	NA	NA	NA	NA	NA	NA	NA	NA	NA	NA	NA	NA	NA	NA	NA	NA	NA	NA	NA	NA	NA	NA	NA	NA	NA	NA	NA	NA	NA	NA	NA
198	chr1	187910869	189150869	-0.317854	-0.317854	ENSG00000225006	ENSG00000226486	ENSG00000231022	ENSG00000235083	ENSG00000261182	ENSG00000150732	ENSG00000222240	ENSG00000224278	ENSG00000226196	ENSG00000237283	ENSG00000238054	ENSG00000271036	NA	NA	NA	NA	NA	NA	NA	NA	NA	NA	NA	NA	NA	NA	NA	NA	NA	NA	NA	NA	NA	NA	NA	NA	NA	NA	NA	NA	NA	NA	NA	NA
199	chr1	189150869	190430870	0.0881848	0.0881848	ENSG00000225811	ENSG00000232212	ENSG00000230987	ENSG00000238270	ENSG00000252553	NA	NA	NA	NA	NA	NA	NA	NA	NA	NA	NA	NA	NA	NA	NA	NA	NA	NA	NA	NA	NA	NA	NA	NA	NA	NA	NA	NA	NA	NA	NA	NA	NA	NA	NA	NA	NA	NA	NA
200	chr1	190430870	191350870	0.239974	0.312973	ENSG00000241505	ENSG00000237457	ENSG00000261642	ENSG00000231175	ENSG00000236025	ENSG00000238108	ENSG00000228020	ENSG00000233882	ENSG00000271187	NA	NA	NA	NA	NA	NA	NA	NA	NA	NA	NA	NA	NA	NA	NA	NA	NA	NA	NA	NA	NA	NA	NA	NA	NA	NA	NA	NA	NA	NA	NA	NA	NA	NA	NA
201	chr1	191350870	192430870	-0.601885	-0.459851	ENSG00000150681	ENSG00000236792	ENSG00000228215	ENSG00000253148	ENSG00000223344	ENSG00000226723	NA	NA	NA	NA	NA	NA	NA	NA	NA	NA	NA	NA	NA	NA	NA	NA	NA	NA	NA	NA	NA	NA	NA	NA	NA	NA	NA	NA	NA	NA	NA	NA	NA	NA	NA	NA	NA	NA
202	chr1	192430870	193070870	-0.729667	-0.70472	ENSG00000116750	ENSG00000116741	ENSG00000127074	ENSG00000238754	ENSG00000090104	ENSG00000234473	ENSG00000231767	ENSG00000236069	ENSG00000226814	ENSG00000228687	ENSG00000223075	ENSG00000232498	ENSG00000234871	NA	NA	NA	NA	NA	NA	NA	NA	NA	NA	NA	NA	NA	NA	NA	NA	NA	NA	NA	NA	NA	NA	NA	NA	NA	NA	NA	NA	NA	NA	NA
203	chr1	193070870	196710870	-0.117212	-0.4474	ENSG00000023572	ENSG00000134371	ENSG00000162630	ENSG00000162687	ENSG00000265986	ENSG00000231714	ENSG00000272579	ENSG00000221680	ENSG00000276735	ENSG00000233057	ENSG00000226640	ENSG00000227240	ENSG00000228167	ENSG00000232077	ENSG00000265108	ENSG00000227421	ENSG00000237011	ENSG00000237213	ENSG00000251813	ENSG00000275233	NA	NA	NA	NA	NA	NA	NA	NA	NA	NA	NA	NA	NA	NA	NA	NA	NA	NA	NA	NA	NA	NA	NA	NA
204	chr1	196710870	197110870	-0.0526542	-0.177297	ENSG00000116785	ENSG00000244414	ENSG00000080910	ENSG00000134365	ENSG00000134389	ENSG00000273844	ENSG00000276911	ENSG00000143278	NA	NA	NA	NA	NA	NA	NA	NA	NA	NA	NA	NA	NA	NA	NA	NA	NA	NA	NA	NA	NA	NA	NA	NA	NA	NA	NA	NA	NA	NA	NA	NA	NA	NA	NA	NA
205	chr1	197110870	198670871	-0.699066	-0.336423	ENSG00000143355	ENSG00000203724	ENSG00000235748	ENSG00000177888	ENSG00000213047	ENSG00000207139	ENSG00000151414	ENSG00000134376	ENSG00000237861	ENSG00000221879	ENSG00000233040	ENSG00000213046	ENSG00000224901	ENSG00000235582	ENSG00000252731	ENSG00000151418	ENSG00000223881	ENSG00000230260	ENSG00000232824	ENSG00000261573	NA	NA	NA	NA	NA	NA	NA	NA	NA	NA	NA	NA	NA	NA	NA	NA	NA	NA	NA	NA	NA	NA	NA	NA
206	chr1	198670871	199550872	-0.575436	-0.684631	ENSG00000229989	ENSG00000228190	ENSG00000225172	ENSG00000227747	ENSG00000231718	ENSG00000235492	ENSG00000236468	ENSG00000207759	ENSG00000207975	ENSG00000233410	ENSG00000236278	NA	NA	NA	NA	NA	NA	NA	NA	NA	NA	NA	NA	NA	NA	NA	NA	NA	NA	NA	NA	NA	NA	NA	NA	NA	NA	NA	NA	NA	NA	NA	NA	NA
207	chr1	199550872	200510872	0.0481724	-0.293393	ENSG00000230623	ENSG00000162702	ENSG00000203721	ENSG00000116833	ENSG00000200139	ENSG00000213045	ENSG00000221403	ENSG00000228530	ENSG00000229747	ENSG00000231984	ENSG00000233827	ENSG00000252860	ENSG00000281125	ENSG00000202329	ENSG00000202491	ENSG00000229220	ENSG00000263805	ENSG00000273093	ENSG00000282849	NA	NA	NA	NA	NA	NA	NA	NA	NA	NA	NA	NA	NA	NA	NA	NA	NA	NA	NA	NA	NA	NA	NA	NA	NA
208	chr1	200510872	201150872	-0.0126283	-0.0367593	ENSG00000118193	ENSG00000163362	ENSG00000116852	ENSG00000233217	ENSG00000260088	ENSG00000229191	ENSG00000118200	ENSG00000231333	ENSG00000118197	ENSG00000081248	ENSG00000170128	ENSG00000232237	ENSG00000234132	ENSG00000201032	NA	NA	NA	NA	NA	NA	NA	NA	NA	NA	NA	NA	NA	NA	NA	NA	NA	NA	NA	NA	NA	NA	NA	NA	NA	NA	NA	NA	NA	NA
209	chr1	201150872	201390872	-2.16912	-2.09313	ENSG00000163395	ENSG00000118194	ENSG00000081277	ENSG00000229821	NA	NA	NA	NA	NA	NA	NA	NA	NA	NA	NA	NA	NA	NA	NA	NA	NA	NA	NA	NA	NA	NA	NA	NA	NA	NA	NA	NA	NA	NA	NA	NA	NA	NA	NA	NA	NA	NA	NA	NA
210	chr1	201390872	201910872	-0.0504648	-0.250848	ENSG00000198892	ENSG00000134369	ENSG00000159173	ENSG00000224536	ENSG00000242150	ENSG00000221028	ENSG00000277681	ENSG00000235121	ENSG00000198700	ENSG00000224818	ENSG00000159176	ENSG00000223396	ENSG00000231871	ENSG00000174307	ENSG00000223774	ENSG00000200942	ENSG00000264802	ENSG00000227048	ENSG00000282221	ENSG00000236390	NA	NA	NA	NA	NA	NA	NA	NA	NA	NA	NA	NA	NA	NA	NA	NA	NA	NA	NA	NA	NA	NA	NA	NA
211	chr1	201910872	202990872	-0.274336	-0.22898	ENSG00000077152	ENSG00000134375	ENSG00000278750	ENSG00000163435	ENSG00000170075	ENSG00000214796	ENSG00000234996	ENSG00000133067	ENSG00000184774	ENSG00000249007	ENSG00000143858	ENSG00000183155	ENSG00000159348	ENSG00000232626	ENSG00000143851	ENSG00000226862	ENSG00000235449	ENSG00000117153	ENSG00000228288	ENSG00000243323	ENSG00000143862	ENSG00000159346	ENSG00000275207	ENSG00000236439	ENSG00000117139	ENSG00000077157	ENSG00000199471	ENSG00000176393	ENSG00000206637	ENSG00000212512	ENSG00000225620	ENSG00000226148	ENSG00000227109	ENSG00000230280	ENSG00000232296	ENSG00000235811	ENSG00000238003	ENSG00000229120	ENSG00000234678	ENSG00000234761	ENSG00000253042	ENSG00000260021	ENSG00000272262	ENSG00000273478
212	chr1	202990872	203790872	-0.0654508	-0.0113652	ENSG00000163485	ENSG00000133055	ENSG00000163444	ENSG00000188783	ENSG00000058668	ENSG00000236523	ENSG00000122188	ENSG00000122176	ENSG00000234775	ENSG00000133063	ENSG00000231507	ENSG00000122180	ENSG00000159388	ENSG00000188770	ENSG00000133048	ENSG00000221643	ENSG00000143847	ENSG00000233791	ENSG00000231547	ENSG00000202300	ENSG00000224671	ENSG00000229652	ENSG00000236035	ENSG00000271588	NA	NA	NA	NA	NA	NA	NA	NA	NA	NA	NA	NA	NA	NA	NA	NA	NA	NA	NA	NA
213	chr1	203790872	204070872	-0.287255	-0.336423	ENSG00000182004	ENSG00000237379	ENSG00000257315	ENSG00000058673	ENSG00000176754	ENSG00000223505	ENSG00000227417	ENSG00000232917	ENSG00000236430	NA	NA	NA	NA	NA	NA	NA	NA	NA	NA	NA	NA	NA	NA	NA	NA	NA	NA	NA	NA	NA	NA	NA	NA	NA	NA	NA	NA	NA	NA	NA	NA	NA	NA	NA
214	chr1	204070872	204430872	0.0800111	0.0253395	ENSG00000143845	ENSG00000143850	ENSG00000280924	ENSG00000143842	ENSG00000261065	ENSG00000158615	ENSG00000219133	ENSG00000174567	ENSG00000225522	ENSG00000230550	ENSG00000231691	ENSG00000237848	ENSG00000143839	ENSG00000170498	NA	NA	NA	NA	NA	NA	NA	NA	NA	NA	NA	NA	NA	NA	NA	NA	NA	NA	NA	NA	NA	NA	NA	NA	NA	NA	NA	NA	NA	NA
215	chr1	204430872	205190872	0.154202	0.250842	ENSG00000117222	ENSG00000198625	ENSG00000163531	ENSG00000170382	ENSG00000174529	ENSG00000240219	ENSG00000184144	ENSG00000229657	ENSG00000251696	ENSG00000240710	ENSG00000228153	ENSG00000236108	ENSG00000251861	ENSG00000271580	ENSG00000200408	ENSG00000236779	ENSG00000252650	NA	NA	NA	NA	NA	NA	NA	NA	NA	NA	NA	NA	NA	NA	NA	NA	NA	NA	NA	NA	NA	NA	NA	NA	NA	NA	NA
216	chr1	205190872	205630872	-0.999062	-0.909964	ENSG00000186007	ENSG00000199059	ENSG00000162873	ENSG00000224717	ENSG00000174514	ENSG00000226235	ENSG00000281406	ENSG00000133069	ENSG00000206762	ENSG00000117266	ENSG00000163545	ENSG00000213041	ENSG00000235363	ENSG00000236942	ENSG00000253097	ENSG00000225063	NA	NA	NA	NA	NA	NA	NA	NA	NA	NA	NA	NA	NA	NA	NA	NA	NA	NA	NA	NA	NA	NA	NA	NA	NA	NA	NA	NA
217	chr1	205630872	205910872	-0.143419	-0.2499	ENSG00000069275	ENSG00000201944	ENSG00000162877	ENSG00000133065	ENSG00000275213	ENSG00000158715	ENSG00000117280	NA	NA	NA	NA	NA	NA	NA	NA	NA	NA	NA	NA	NA	NA	NA	NA	NA	NA	NA	NA	NA	NA	NA	NA	NA	NA	NA	NA	NA	NA	NA	NA	NA	NA	NA	NA	NA
218	chr1	206386645	207746655	-0.525427	-0.541801	ENSG00000143479	ENSG00000162892	ENSG00000162896	ENSG00000136634	ENSG00000123838	ENSG00000279946	ENSG00000203710	ENSG00000197721	ENSG00000123843	ENSG00000196352	ENSG00000180667	ENSG00000117322	ENSG00000123836	ENSG00000143486	ENSG00000162894	ENSG00000226565	ENSG00000261000	ENSG00000275392	ENSG00000274245	ENSG00000162889	ENSG00000224114	ENSG00000266094	ENSG00000237605	ENSG00000162897	ENSG00000232621	ENSG00000263528	ENSG00000278465	ENSG00000234981	ENSG00000182795	ENSG00000142224	ENSG00000162891	ENSG00000224462	ENSG00000226289	ENSG00000226945	ENSG00000237074	ENSG00000243636	ENSG00000244703	ENSG00000271680	ENSG00000162888	ENSG00000199349	ENSG00000236911	ENSG00000274059	ENSG00000283044	NA
219	chr1	207746655	209706655	-0.425943	-0.0850141	ENSG00000123689	ENSG00000196878	ENSG00000008118	ENSG00000076356	ENSG00000264831	ENSG00000203709	ENSG00000117335	ENSG00000230937	ENSG00000275668	ENSG00000227887	ENSG00000234219	ENSG00000276752	ENSG00000174059	ENSG00000224540	ENSG00000227940	ENSG00000228081	ENSG00000231648	ENSG00000232812	ENSG00000236950	ENSG00000276335	ENSG00000278684	ENSG00000224260	ENSG00000225712	ENSG00000226202	ENSG00000226843	ENSG00000232537	ENSG00000259815	ENSG00000261453	NA	NA	NA	NA	NA	NA	NA	NA	NA	NA	NA	NA	NA	NA	NA	NA
220	chr1	209706655	210346656	0.187125	0.113986	ENSG00000009790	ENSG00000162757	ENSG00000143469	ENSG00000117595	ENSG00000117597	ENSG00000203706	ENSG00000082497	ENSG00000228110	ENSG00000233455	ENSG00000236136	NA	NA	NA	NA	NA	NA	NA	NA	NA	NA	NA	NA	NA	NA	NA	NA	NA	NA	NA	NA	NA	NA	NA	NA	NA	NA	NA	NA	NA	NA	NA	NA	NA	NA
221	chr1	210346656	211226658	0.137516	0.0348367	ENSG00000143473	ENSG00000224668	ENSG00000279333	ENSG00000234233	ENSG00000226986	ENSG00000234004	ENSG00000200972	ENSG00000221488	ENSG00000223562	ENSG00000270936	NA	NA	NA	NA	NA	NA	NA	NA	NA	NA	NA	NA	NA	NA	NA	NA	NA	NA	NA	NA	NA	NA	NA	NA	NA	NA	NA	NA	NA	NA	NA	NA	NA	NA
222	chr1	211226658	211626658	-0.568625	-0.625587	ENSG00000153363	ENSG00000082512	ENSG00000236809	ENSG00000198570	ENSG00000170385	ENSG00000117625	ENSG00000223649	ENSG00000238137	ENSG00000261314	NA	NA	NA	NA	NA	NA	NA	NA	NA	NA	NA	NA	NA	NA	NA	NA	NA	NA	NA	NA	NA	NA	NA	NA	NA	NA	NA	NA	NA	NA	NA	NA	NA	NA	NA
223	chr1	211626658	213026658	-0.305892	-0.118182	ENSG00000117650	ENSG00000162772	ENSG00000143476	ENSG00000143494	ENSG00000065600	ENSG00000117691	ENSG00000143493	ENSG00000264358	ENSG00000123684	ENSG00000123685	ENSG00000227764	ENSG00000222080	ENSG00000237980	ENSG00000162769	ENSG00000236905	ENSG00000236317	ENSG00000231057	ENSG00000185523	ENSG00000229983	ENSG00000241395	ENSG00000229832	ENSG00000212044	ENSG00000066027	ENSG00000201544	ENSG00000260805	ENSG00000225338	ENSG00000162771	ENSG00000203705	ENSG00000117697	ENSG00000226251	ENSG00000174606	ENSG00000220749	ENSG00000198468	ENSG00000230063	ENSG00000207491	ENSG00000212187	ENSG00000212205	ENSG00000226036	ENSG00000228067	ENSG00000229258	ENSG00000233626	ENSG00000235182	ENSG00000282718	ENSG00000224535
224	chr1	213026658	214146657	-0.558877	-0.865363	ENSG00000117707	ENSG00000230461	ENSG00000274895	ENSG00000281664	ENSG00000136643	ENSG00000225233	ENSG00000228255	ENSG00000221026	ENSG00000228646	ENSG00000272167	NA	NA	NA	NA	NA	NA	NA	NA	NA	NA	NA	NA	NA	NA	NA	NA	NA	NA	NA	NA	NA	NA	NA	NA	NA	NA	NA	NA	NA	NA	NA	NA	NA	NA
225	chr1	214146657	214546657	0.137915	0.369556	ENSG00000143499	ENSG00000228470	ENSG00000213036	ENSG00000215819	NA	NA	NA	NA	NA	NA	NA	NA	NA	NA	NA	NA	NA	NA	NA	NA	NA	NA	NA	NA	NA	NA	NA	NA	NA	NA	NA	NA	NA	NA	NA	NA	NA	NA	NA	NA	NA	NA	NA	NA
226	chr1	214546657	215546657	-0.398376	0.192765	ENSG00000117724	ENSG00000082482	ENSG00000250536	ENSG00000185221	ENSG00000223869	ENSG00000232809	ENSG00000224584	ENSG00000282265	NA	NA	NA	NA	NA	NA	NA	NA	NA	NA	NA	NA	NA	NA	NA	NA	NA	NA	NA	NA	NA	NA	NA	NA	NA	NA	NA	NA	NA	NA	NA	NA	NA	NA	NA	NA
227	chr1	215546657	216666658	-0.328867	-0.333777	ENSG00000136636	ENSG00000042781	ENSG00000229242	ENSG00000233620	ENSG00000236292	ENSG00000202498	ENSG00000226013	NA	NA	NA	NA	NA	NA	NA	NA	NA	NA	NA	NA	NA	NA	NA	NA	NA	NA	NA	NA	NA	NA	NA	NA	NA	NA	NA	NA	NA	NA	NA	NA	NA	NA	NA	NA	NA
228	chr1	216666658	218226658	-0.552286	-0.329108	ENSG00000162814	ENSG00000092978	ENSG00000201493	ENSG00000230714	ENSG00000231814	ENSG00000232100	ENSG00000228247	ENSG00000234070	NA	NA	NA	NA	NA	NA	NA	NA	NA	NA	NA	NA	NA	NA	NA	NA	NA	NA	NA	NA	NA	NA	NA	NA	NA	NA	NA	NA	NA	NA	NA	NA	NA	NA	NA	NA
229	chr1	218226658	219866658	-0.641103	-0.592506	ENSG00000067533	ENSG00000281453	ENSG00000228208	ENSG00000092969	ENSG00000232480	ENSG00000143353	ENSG00000277007	ENSG00000215817	ENSG00000228063	ENSG00000223375	ENSG00000238232	ENSG00000252086	ENSG00000281745	ENSG00000212610	ENSG00000223842	ENSG00000225561	ENSG00000225920	ENSG00000226693	ENSG00000228536	ENSG00000229016	ENSG00000230024	NA	NA	NA	NA	NA	NA	NA	NA	NA	NA	NA	NA	NA	NA	NA	NA	NA	NA	NA	NA	NA	NA	NA
230	chr1	219866658	220786658	-0.23226	-0.251676	ENSG00000213033	ENSG00000118873	ENSG00000067704	ENSG00000218283	ENSG00000233012	ENSG00000162813	ENSG00000162817	ENSG00000116141	ENSG00000222370	ENSG00000117791	ENSG00000281696	ENSG00000136628	ENSG00000221673	ENSG00000226226	ENSG00000235163	ENSG00000260505	ENSG00000270585	ENSG00000270708	ENSG00000207590	ENSG00000207624	ENSG00000226927	ENSG00000230318	ENSG00000231529	ENSG00000232134	ENSG00000232883	ENSG00000234863	ENSG00000243872	ENSG00000281158	NA	NA	NA	NA	NA	NA	NA	NA	NA	NA	NA	NA	NA	NA	NA	NA
231	chr1	220786658	221426658	-0.0466565	-0.000851225	ENSG00000186205	ENSG00000234754	ENSG00000272823	ENSG00000257551	ENSG00000136630	ENSG00000221571	ENSG00000276642	ENSG00000238078	ENSG00000226211	NA	NA	NA	NA	NA	NA	NA	NA	NA	NA	NA	NA	NA	NA	NA	NA	NA	NA	NA	NA	NA	NA	NA	NA	NA	NA	NA	NA	NA	NA	NA	NA	NA	NA	NA
232	chr1	221426658	222586658	-0.788884	-0.558156	ENSG00000232679	ENSG00000276997	ENSG00000143507	ENSG00000232436	ENSG00000228437	ENSG00000238042	ENSG00000143512	ENSG00000222399	ENSG00000234419	ENSG00000264972	ENSG00000200033	ENSG00000226643	ENSG00000227585	ENSG00000227613	ENSG00000227925	ENSG00000236230	ENSG00000267305	NA	NA	NA	NA	NA	NA	NA	NA	NA	NA	NA	NA	NA	NA	NA	NA	NA	NA	NA	NA	NA	NA	NA	NA	NA	NA	NA
233	chr1	223692298	224052298	0.0447	-0.0846621	ENSG00000162909	ENSG00000272645	ENSG00000185495	ENSG00000278467	ENSG00000212157	ENSG00000143514	ENSG00000188460	ENSG00000233771	ENSG00000227621	ENSG00000229930	NA	NA	NA	NA	NA	NA	NA	NA	NA	NA	NA	NA	NA	NA	NA	NA	NA	NA	NA	NA	NA	NA	NA	NA	NA	NA	NA	NA	NA	NA	NA	NA	NA	NA
234	chr1	224052298	224372298	0.272177	0.142435	ENSG00000143753	ENSG00000143748	ENSG00000232628	ENSG00000143756	ENSG00000221406	ENSG00000237101	ENSG00000201898	ENSG00000206887	ENSG00000229742	ENSG00000236773	ENSG00000252484	NA	NA	NA	NA	NA	NA	NA	NA	NA	NA	NA	NA	NA	NA	NA	NA	NA	NA	NA	NA	NA	NA	NA	NA	NA	NA	NA	NA	NA	NA	NA	NA	NA
235	chr1	224372298	224972298	-0.511103	-0.390085	ENSG00000233384	ENSG00000143786	ENSG00000229400	ENSG00000162923	ENSG00000225334	ENSG00000251933	ENSG00000266618	ENSG00000229991	ENSG00000234247	NA	NA	NA	NA	NA	NA	NA	NA	NA	NA	NA	NA	NA	NA	NA	NA	NA	NA	NA	NA	NA	NA	NA	NA	NA	NA	NA	NA	NA	NA	NA	NA	NA	NA	NA
236	chr1	224972298	225292298	NA	NA	NA	NA	NA	NA	NA	NA	NA	NA	NA	NA	NA	NA	NA	NA	NA	NA	NA	NA	NA	NA	NA	NA	NA	NA	NA	NA	NA	NA	NA	NA	NA	NA	NA	NA	NA	NA	NA	NA	NA	NA	NA	NA	NA	NA
237	chr1	225292298	226052299	-0.0796177	-0.180553	ENSG00000143742	ENSG00000143815	ENSG00000143751	ENSG00000255835	ENSG00000143811	ENSG00000154380	ENSG00000242861	ENSG00000274674	ENSG00000282418	ENSG00000143768	ENSG00000143819	ENSG00000234476	ENSG00000243709	ENSG00000196187	ENSG00000248322	ENSG00000213032	ENSG00000223306	ENSG00000227496	ENSG00000234112	ENSG00000226349	NA	NA	NA	NA	NA	NA	NA	NA	NA	NA	NA	NA	NA	NA	NA	NA	NA	NA	NA	NA	NA	NA	NA	NA
238	chr1	226052299	226892299	-0.162173	-0.384209	ENSG00000183814	ENSG00000182827	ENSG00000203685	ENSG00000163041	ENSG00000143799	ENSG00000225518	ENSG00000228382	ENSG00000272562	ENSG00000143772	ENSG00000185155	ENSG00000223282	ENSG00000228548	ENSG00000229965	ENSG00000234478	ENSG00000238183	ENSG00000270598	ENSG00000177770	ENSG00000223570	ENSG00000236994	ENSG00000270287	ENSG00000275406	NA	NA	NA	NA	NA	NA	NA	NA	NA	NA	NA	NA	NA	NA	NA	NA	NA	NA	NA	NA	NA	NA	NA
239	chr1	226892299	227452299	0.271274	0.134156	ENSG00000163050	ENSG00000143776	ENSG00000236636	ENSG00000234277	ENSG00000224834	ENSG00000228625	ENSG00000228729	ENSG00000233706	ENSG00000242757	ENSG00000228525	ENSG00000232864	NA	NA	NA	NA	NA	NA	NA	NA	NA	NA	NA	NA	NA	NA	NA	NA	NA	NA	NA	NA	NA	NA	NA	NA	NA	NA	NA	NA	NA	NA	NA	NA	NA
240	chr1	227452299	228492299	-0.281242	-0.22144	ENSG00000143793	ENSG00000143774	ENSG00000181873	ENSG00000203684	ENSG00000154358	ENSG00000162910	ENSG00000269934	ENSG00000196890	ENSG00000143740	ENSG00000162931	ENSG00000162913	ENSG00000270104	ENSG00000181450	ENSG00000231563	ENSG00000154370	ENSG00000143761	ENSG00000279306	ENSG00000276255	ENSG00000265216	ENSG00000181218	ENSG00000081692	ENSG00000269890	ENSG00000143816	ENSG00000198835	ENSG00000264944	ENSG00000280157	ENSG00000278067	ENSG00000154342	ENSG00000185888	ENSG00000202264	ENSG00000235827	ENSG00000237193	ENSG00000266174	ENSG00000270094	ENSG00000274886	ENSG00000278180	ENSG00000281451	ENSG00000168148	ENSG00000181201	ENSG00000215812	ENSG00000224566	ENSG00000225934	ENSG00000227625	ENSG00000227711
241	chr1	228492299	229504253	-0.649467	-0.479578	ENSG00000183929	ENSG00000116574	ENSG00000206878	ENSG00000234975	ENSG00000213029	ENSG00000177800	ENSG00000154429	ENSG00000240524	ENSG00000237481	ENSG00000177788	ENSG00000143632	ENSG00000201321	ENSG00000281588	ENSG00000226920	ENSG00000168118	ENSG00000202056	ENSG00000229840	ENSG00000230331	ENSG00000252506	ENSG00000271399	ENSG00000271475	ENSG00000199270	ENSG00000199334	ENSG00000199337	ENSG00000199352	ENSG00000199396	ENSG00000199910	ENSG00000200343	ENSG00000200370	ENSG00000200381	ENSG00000200624	ENSG00000201355	ENSG00000201588	ENSG00000201925	ENSG00000202257	ENSG00000202521	ENSG00000202526	ENSG00000212237	ENSG00000215811	ENSG00000233920	ENSG00000236975	ENSG00000251823	ENSG00000252051	ENSG00000282111
242	chr1	229504253	230344254	-0.0937432	-0.133115	ENSG00000135776	ENSG00000228058	ENSG00000143641	ENSG00000135763	ENSG00000135801	ENSG00000199672	ENSG00000201492	ENSG00000223635	ENSG00000229367	ENSG00000211525	ENSG00000213028	ENSG00000224407	ENSG00000225984	ENSG00000227006	ENSG00000227043	NA	NA	NA	NA	NA	NA	NA	NA	NA	NA	NA	NA	NA	NA	NA	NA	NA	NA	NA	NA	NA	NA	NA	NA	NA	NA	NA	NA	NA
243	chr1	230344254	230824254	0.192076	0.125481	ENSG00000135775	ENSG00000135773	ENSG00000135744	ENSG00000244137	ENSG00000202063	ENSG00000282564	ENSG00000232964	ENSG00000235817	NA	NA	NA	NA	NA	NA	NA	NA	NA	NA	NA	NA	NA	NA	NA	NA	NA	NA	NA	NA	NA	NA	NA	NA	NA	NA	NA	NA	NA	NA	NA	NA	NA	NA	NA	NA
244	chr1	230824254	231264254	0.636675	0.559036	ENSG00000119283	ENSG00000182118	ENSG00000221290	ENSG00000143633	ENSG00000119280	ENSG00000143643	ENSG00000173409	ENSG00000223393	ENSG00000227934	ENSG00000240502	ENSG00000229595	ENSG00000235710	ENSG00000252131	NA	NA	NA	NA	NA	NA	NA	NA	NA	NA	NA	NA	NA	NA	NA	NA	NA	NA	NA	NA	NA	NA	NA	NA	NA	NA	NA	NA	NA	NA	NA
245	chr1	231264254	231624254	-0.480692	-0.368715	ENSG00000233461	ENSG00000010072	ENSG00000116918	ENSG00000135766	ENSG00000116903	ENSG00000222407	ENSG00000223982	ENSG00000229228	NA	NA	NA	NA	NA	NA	NA	NA	NA	NA	NA	NA	NA	NA	NA	NA	NA	NA	NA	NA	NA	NA	NA	NA	NA	NA	NA	NA	NA	NA	NA	NA	NA	NA	NA	NA
246	chr1	231624254	232624254	0.457456	0.485844	ENSG00000162946	ENSG00000274121	ENSG00000222986	ENSG00000116991	ENSG00000226758	ENSG00000236372	ENSG00000235152	ENSG00000242794	ENSG00000281475	ENSG00000224436	NA	NA	NA	NA	NA	NA	NA	NA	NA	NA	NA	NA	NA	NA	NA	NA	NA	NA	NA	NA	NA	NA	NA	NA	NA	NA	NA	NA	NA	NA	NA	NA	NA	NA
247	chr1	232624254	233264254	0.18467	0.20578	ENSG00000135778	ENSG00000236497	ENSG00000212916	ENSG00000225919	ENSG00000232175	ENSG00000238382	ENSG00000273857	ENSG00000206835	NA	NA	NA	NA	NA	NA	NA	NA	NA	NA	NA	NA	NA	NA	NA	NA	NA	NA	NA	NA	NA	NA	NA	NA	NA	NA	NA	NA	NA	NA	NA	NA	NA	NA	NA	NA
248	chr1	233264254	234384254	0.980204	0.891248	ENSG00000183780	ENSG00000231272	ENSG00000264377	ENSG00000232166	ENSG00000265744	ENSG00000236358	ENSG00000168275	ENSG00000135750	ENSG00000225486	ENSG00000251508	ENSG00000235605	ENSG00000273367	ENSG00000143674	ENSG00000231940	ENSG00000231663	ENSG00000233332	ENSG00000236101	ENSG00000236244	ENSG00000252501	NA	NA	NA	NA	NA	NA	NA	NA	NA	NA	NA	NA	NA	NA	NA	NA	NA	NA	NA	NA	NA	NA	NA	NA	NA
249	chr1	235116685	235996700	-0.475845	-0.363398	ENSG00000188739	ENSG00000054267	ENSG00000229463	ENSG00000235674	ENSG00000116957	ENSG00000152904	ENSG00000162885	ENSG00000227962	ENSG00000143669	ENSG00000263439	ENSG00000280869	ENSG00000229795	ENSG00000222831	ENSG00000168243	ENSG00000229291	ENSG00000230026	ENSG00000207181	ENSG00000206803	ENSG00000227236	ENSG00000235638	ENSG00000236863	ENSG00000238236	ENSG00000270710	ENSG00000226663	ENSG00000231199	ENSG00000231582	ENSG00000232714	ENSG00000235761	ENSG00000237845	NA	NA	NA	NA	NA	NA	NA	NA	NA	NA	NA	NA	NA	NA	NA
250	chr1	235996700	236516700	-0.192393	-0.158958	ENSG00000186197	ENSG00000086619	ENSG00000077585	ENSG00000235371	ENSG00000244457	ENSG00000237922	ENSG00000222650	ENSG00000252822	NA	NA	NA	NA	NA	NA	NA	NA	NA	NA	NA	NA	NA	NA	NA	NA	NA	NA	NA	NA	NA	NA	NA	NA	NA	NA	NA	NA	NA	NA	NA	NA	NA	NA	NA	NA
251	chr1	236516700	237676700	-0.231561	-0.135179	ENSG00000077522	ENSG00000223776	ENSG00000116977	ENSG00000116984	ENSG00000230325	ENSG00000237991	ENSG00000273058	ENSG00000119285	ENSG00000226498	ENSG00000252396	ENSG00000266262	ENSG00000244020	ENSG00000252290	NA	NA	NA	NA	NA	NA	NA	NA	NA	NA	NA	NA	NA	NA	NA	NA	NA	NA	NA	NA	NA	NA	NA	NA	NA	NA	NA	NA	NA	NA	NA
252	chr1	237676700	238596700	-0.157747	0.123636	ENSG00000270188	ENSG00000231877	ENSG00000215808	ENSG00000215149	ENSG00000225723	ENSG00000234464	ENSG00000237250	ENSG00000243781	ENSG00000116996	ENSG00000227860	ENSG00000230019	ENSG00000232154	ENSG00000232989	ENSG00000252371	NA	NA	NA	NA	NA	NA	NA	NA	NA	NA	NA	NA	NA	NA	NA	NA	NA	NA	NA	NA	NA	NA	NA	NA	NA	NA	NA	NA	NA	NA
253	chr1	238596700	239956700	-0.14764	0.125481	ENSG00000259776	ENSG00000227854	ENSG00000133019	ENSG00000233355	ENSG00000224783	ENSG00000231979	ENSG00000234601	NA	NA	NA	NA	NA	NA	NA	NA	NA	NA	NA	NA	NA	NA	NA	NA	NA	NA	NA	NA	NA	NA	NA	NA	NA	NA	NA	NA	NA	NA	NA	NA	NA	NA	NA	NA	NA
254	chr1	239956700	240676700	-0.433775	-0.336423	ENSG00000180875	ENSG00000233519	ENSG00000252317	ENSG00000155816	ENSG00000223694	ENSG00000215805	ENSG00000217327	ENSG00000224359	ENSG00000234872	ENSG00000251750	ENSG00000202041	ENSG00000226014	ENSG00000228818	ENSG00000228844	ENSG00000231440	ENSG00000233735	NA	NA	NA	NA	NA	NA	NA	NA	NA	NA	NA	NA	NA	NA	NA	NA	NA	NA	NA	NA	NA	NA	NA	NA	NA	NA	NA	NA
255	chr1	240676700	241516700	0.215687	0.262009	ENSG00000182901	ENSG00000224348	ENSG00000215802	ENSG00000225554	ENSG00000238085	ENSG00000223963	ENSG00000199241	ENSG00000226919	ENSG00000233615	ENSG00000265831	ENSG00000230015	NA	NA	NA	NA	NA	NA	NA	NA	NA	NA	NA	NA	NA	NA	NA	NA	NA	NA	NA	NA	NA	NA	NA	NA	NA	NA	NA	NA	NA	NA	NA	NA	NA
256	chr1	241516700	241836698	-0.140605	-0.0429936	ENSG00000203668	ENSG00000162843	ENSG00000054277	ENSG00000117009	ENSG00000229022	NA	NA	NA	NA	NA	NA	NA	NA	NA	NA	NA	NA	NA	NA	NA	NA	NA	NA	NA	NA	NA	NA	NA	NA	NA	NA	NA	NA	NA	NA	NA	NA	NA	NA	NA	NA	NA	NA	NA
257	chr1	241836698	242436698	-0.300715	-0.398628	ENSG00000174371	ENSG00000213690	ENSG00000252084	ENSG00000235990	ENSG00000272865	ENSG00000197769	ENSG00000224525	ENSG00000196289	ENSG00000213026	ENSG00000222120	ENSG00000224625	ENSG00000226750	ENSG00000235467	ENSG00000223119	ENSG00000277099	NA	NA	NA	NA	NA	NA	NA	NA	NA	NA	NA	NA	NA	NA	NA	NA	NA	NA	NA	NA	NA	NA	NA	NA	NA	NA	NA	NA	NA
258	chr1	242436698	243156698	-0.392634	-0.360981	ENSG00000253326	ENSG00000214837	ENSG00000215800	ENSG00000227230	ENSG00000230199	ENSG00000270859	ENSG00000277704	ENSG00000278455	ENSG00000212230	ENSG00000231512	ENSG00000234116	ENSG00000270818	ENSG00000282831	NA	NA	NA	NA	NA	NA	NA	NA	NA	NA	NA	NA	NA	NA	NA	NA	NA	NA	NA	NA	NA	NA	NA	NA	NA	NA	NA	NA	NA	NA	NA
259	chr1	243156698	244356698	-0.118027	-0.0340677	ENSG00000054282	ENSG00000117020	ENSG00000226766	ENSG00000179456	ENSG00000265201	ENSG00000226828	ENSG00000228939	ENSG00000232184	ENSG00000232085	ENSG00000236031	ENSG00000237759	ENSG00000244066	ENSG00000279774	ENSG00000224727	ENSG00000229960	NA	NA	NA	NA	NA	NA	NA	NA	NA	NA	NA	NA	NA	NA	NA	NA	NA	NA	NA	NA	NA	NA	NA	NA	NA	NA	NA	NA	NA
260	chr1	244356698	245076698	-0.153402	-0.276852	ENSG00000121644	ENSG00000240963	ENSG00000035687	ENSG00000188206	ENSG00000252282	ENSG00000251754	ENSG00000153187	ENSG00000272195	ENSG00000203667	ENSG00000273175	ENSG00000277877	ENSG00000179397	ENSG00000201758	ENSG00000252073	ENSG00000282317	ENSG00000225401	ENSG00000227735	ENSG00000232059	ENSG00000238952	NA	NA	NA	NA	NA	NA	NA	NA	NA	NA	NA	NA	NA	NA	NA	NA	NA	NA	NA	NA	NA	NA	NA	NA	NA
261	chr1	245076698	248946422	-0.123753	-0.0838222	ENSG00000162849	ENSG00000259823	ENSG00000221165	ENSG00000188295	ENSG00000197472	ENSG00000162851	ENSG00000135747	ENSG00000153207	ENSG00000196418	ENSG00000171163	ENSG00000227135	ENSG00000260698	ENSG00000277462	ENSG00000260855	ENSG00000162714	ENSG00000230184	ENSG00000185420	ENSG00000202184	ENSG00000259865	ENSG00000227953	ENSG00000235749	ENSG00000238243	ENSG00000196071	ENSG00000185220	ENSG00000235096	ENSG00000207326	ENSG00000226191	ENSG00000162722	ENSG00000215795	ENSG00000162852	ENSG00000162711	ENSG00000203663	ENSG00000224014	ENSG00000221953	ENSG00000175137	ENSG00000233084	ENSG00000225300	ENSG00000227671	ENSG00000143653	ENSG00000235021	ENSG00000171161	ENSG00000252516	ENSG00000263568	ENSG00000232347
262	chr2	10000	1796228	-0.328757	-0.336423	ENSG00000143727	ENSG00000189292	ENSG00000184731	ENSG00000228643	ENSG00000235688	ENSG00000035115	ENSG00000203635	ENSG00000233296	ENSG00000130508	ENSG00000151353	ENSG00000172554	ENSG00000115705	ENSG00000223751	ENSG00000225942	ENSG00000226277	ENSG00000227061	ENSG00000231173	ENSG00000233633	ENSG00000233684	ENSG00000236856	ENSG00000277997	ENSG00000280360	ENSG00000223985	ENSG00000227713	ENSG00000228613	ENSG00000228799	ENSG00000231482	ENSG00000233553	ENSG00000233970	ENSG00000234796	ENSG00000235403	ENSG00000235779	ENSG00000236665	ENSG00000237667	ENSG00000272342	NA	NA	NA	NA	NA	NA	NA	NA	NA
263	chr2	1796228	3632410	-0.403295	-0.391303	ENSG00000171865	ENSG00000188765	ENSG00000171853	ENSG00000255767	ENSG00000234171	ENSG00000235078	ENSG00000171863	ENSG00000234423	ENSG00000271868	ENSG00000242282	ENSG00000224885	ENSG00000182551	ENSG00000032389	ENSG00000225619	ENSG00000226649	ENSG00000232057	ENSG00000225234	ENSG00000227364	ENSG00000228391	ENSG00000234929	ENSG00000236760	ENSG00000237370	ENSG00000237720	ENSG00000263570	NA	NA	NA	NA	NA	NA	NA	NA	NA	NA	NA	NA	NA	NA	NA	NA	NA	NA	NA	NA
264	chr2	3632410	4752410	-0.726549	-0.73964	ENSG00000227363	ENSG00000151360	ENSG00000214866	ENSG00000215960	ENSG00000224661	ENSG00000229550	ENSG00000231532	ENSG00000231821	ENSG00000232718	ENSG00000237401	NA	NA	NA	NA	NA	NA	NA	NA	NA	NA	NA	NA	NA	NA	NA	NA	NA	NA	NA	NA	NA	NA	NA	NA	NA	NA	NA	NA	NA	NA	NA	NA	NA	NA
265	chr2	5019867	5659868	-0.89127	-0.89127	ENSG00000228585	ENSG00000232835	NA	NA	NA	NA	NA	NA	NA	NA	NA	NA	NA	NA	NA	NA	NA	NA	NA	NA	NA	NA	NA	NA	NA	NA	NA	NA	NA	NA	NA	NA	NA	NA	NA	NA	NA	NA	NA	NA	NA	NA	NA	NA
266	chr2	5659868	6859869	-0.892469	-0.532223	ENSG00000176887	ENSG00000242540	ENSG00000236106	ENSG00000220999	ENSG00000225964	ENSG00000205837	ENSG00000227007	ENSG00000276733	ENSG00000232044	ENSG00000226488	ENSG00000231610	ENSG00000234275	ENSG00000236172	ENSG00000237266	NA	NA	NA	NA	NA	NA	NA	NA	NA	NA	NA	NA	NA	NA	NA	NA	NA	NA	NA	NA	NA	NA	NA	NA	NA	NA	NA	NA	NA	NA
267	chr2	6859869	8699870	-0.160017	-0.0414605	ENSG00000115738	ENSG00000236790	ENSG00000272002	ENSG00000229727	ENSG00000236008	ENSG00000151692	ENSG00000134321	ENSG00000271947	ENSG00000235576	ENSG00000235092	ENSG00000235665	ENSG00000228203	ENSG00000221255	ENSG00000225642	ENSG00000229740	ENSG00000213774	ENSG00000223145	ENSG00000223884	ENSG00000226506	ENSG00000229405	ENSG00000230515	ENSG00000231083	ENSG00000231435	ENSG00000232979	NA	NA	NA	NA	NA	NA	NA	NA	NA	NA	NA	NA	NA	NA	NA	NA	NA	NA	NA	NA
268	chr2	8699870	9699871	-0.210354	-0.132447	ENSG00000134308	ENSG00000134313	ENSG00000134330	ENSG00000261104	ENSG00000143797	ENSG00000119203	ENSG00000151693	ENSG00000119185	ENSG00000271855	ENSG00000260837	ENSG00000151694	ENSG00000239300	ENSG00000207086	ENSG00000240687	ENSG00000240980	ENSG00000242136	ENSG00000244310	ENSG00000213772	ENSG00000223640	ENSG00000230886	NA	NA	NA	NA	NA	NA	NA	NA	NA	NA	NA	NA	NA	NA	NA	NA	NA	NA	NA	NA	NA	NA	NA	NA
269	chr2	9699871	10699874	-0.401777	-0.346037	ENSG00000115761	ENSG00000163009	ENSG00000171848	ENSG00000115758	ENSG00000206633	ENSG00000115750	ENSG00000205795	ENSG00000243819	ENSG00000269973	ENSG00000264030	ENSG00000134317	ENSG00000257135	ENSG00000115756	ENSG00000217258	ENSG00000243491	ENSG00000260077	ENSG00000234818	ENSG00000172059	ENSG00000277446	ENSG00000233502	ENSG00000240960	ENSG00000260476	ENSG00000272524	ENSG00000188525	ENSG00000200034	ENSG00000206647	ENSG00000206898	ENSG00000212558	ENSG00000265418	ENSG00000271787	NA	NA	NA	NA	NA	NA	NA	NA	NA	NA	NA	NA	NA	NA
270	chr2	10699874	11099874	0.217943	-0.048549	ENSG00000162975	ENSG00000272275	ENSG00000143882	ENSG00000143870	ENSG00000271952	ENSG00000232056	ENSG00000236162	ENSG00000239053	ENSG00000238962	ENSG00000270488	NA	NA	NA	NA	NA	NA	NA	NA	NA	NA	NA	NA	NA	NA	NA	NA	NA	NA	NA	NA	NA	NA	NA	NA	NA	NA	NA	NA	NA	NA	NA	NA	NA	NA
271	chr2	11099874	11739874	-0.242627	-0.336423	ENSG00000169016	ENSG00000134318	ENSG00000203643	ENSG00000150873	ENSG00000224177	ENSG00000196208	ENSG00000228496	ENSG00000145063	ENSG00000281867	ENSG00000169006	ENSG00000230044	ENSG00000239899	ENSG00000251718	ENSG00000230154	ENSG00000162976	ENSG00000201610	ENSG00000207267	ENSG00000226080	ENSG00000226961	ENSG00000265583	ENSG00000202248	ENSG00000230952	ENSG00000231403	ENSG00000264010	ENSG00000276411	NA	NA	NA	NA	NA	NA	NA	NA	NA	NA	NA	NA	NA	NA	NA	NA	NA	NA	NA
272	chr2	11739874	13019875	-0.255739	-0.202857	ENSG00000261117	ENSG00000225649	ENSG00000071575	ENSG00000264370	ENSG00000265056	ENSG00000224184	ENSG00000223360	ENSG00000264089	ENSG00000207183	ENSG00000230790	ENSG00000238503	ENSG00000265172	NA	NA	NA	NA	NA	NA	NA	NA	NA	NA	NA	NA	NA	NA	NA	NA	NA	NA	NA	NA	NA	NA	NA	NA	NA	NA	NA	NA	NA	NA	NA	NA
273	chr2	13019875	14179875	-0.443458	-0.443458	ENSG00000227718	ENSG00000229370	ENSG00000277503	NA	NA	NA	NA	NA	NA	NA	NA	NA	NA	NA	NA	NA	NA	NA	NA	NA	NA	NA	NA	NA	NA	NA	NA	NA	NA	NA	NA	NA	NA	NA	NA	NA	NA	NA	NA	NA	NA	NA	NA	NA
274	chr2	14179875	15539876	-0.308105	-0.254236	ENSG00000237261	ENSG00000162981	ENSG00000229087	ENSG00000228505	ENSG00000280595	ENSG00000235127	ENSG00000251859	NA	NA	NA	NA	NA	NA	NA	NA	NA	NA	NA	NA	NA	NA	NA	NA	NA	NA	NA	NA	NA	NA	NA	NA	NA	NA	NA	NA	NA	NA	NA	NA	NA	NA	NA	NA	NA
275	chr2	15539876	16698733	-0.261742	-0.336423	ENSG00000197872	ENSG00000236989	ENSG00000236289	ENSG00000279663	ENSG00000233718	ENSG00000134323	ENSG00000079785	ENSG00000202160	ENSG00000214657	ENSG00000223850	ENSG00000224400	ENSG00000226041	ENSG00000228876	ENSG00000231031	ENSG00000234022	ENSG00000237633	ENSG00000238371	ENSG00000251704	ENSG00000271315	ENSG00000224194	ENSG00000226764	ENSG00000231266	ENSG00000232444	ENSG00000237326	ENSG00000243541	NA	NA	NA	NA	NA	NA	NA	NA	NA	NA	NA	NA	NA	NA	NA	NA	NA	NA	NA
276	chr2	16698733	17658733	-0.489127	-0.336423	ENSG00000163032	ENSG00000214842	ENSG00000214843	ENSG00000223536	ENSG00000236348	ENSG00000237670	ENSG00000222842	ENSG00000224604	NA	NA	NA	NA	NA	NA	NA	NA	NA	NA	NA	NA	NA	NA	NA	NA	NA	NA	NA	NA	NA	NA	NA	NA	NA	NA	NA	NA	NA	NA	NA	NA	NA	NA	NA	NA
277	chr2	17658733	18418734	-0.501716	-0.538362	ENSG00000178295	ENSG00000163029	ENSG00000170745	ENSG00000151379	ENSG00000212455	NA	NA	NA	NA	NA	NA	NA	NA	NA	NA	NA	NA	NA	NA	NA	NA	NA	NA	NA	NA	NA	NA	NA	NA	NA	NA	NA	NA	NA	NA	NA	NA	NA	NA	NA	NA	NA	NA	NA
278	chr2	18418734	19840239	-0.360127	-0.336423	ENSG00000143867	ENSG00000260331	ENSG00000250741	ENSG00000236204	ENSG00000240857	ENSG00000213403	ENSG00000224626	ENSG00000235911	ENSG00000237992	ENSG00000266738	ENSG00000185013	ENSG00000207170	ENSG00000234597	NA	NA	NA	NA	NA	NA	NA	NA	NA	NA	NA	NA	NA	NA	NA	NA	NA	NA	NA	NA	NA	NA	NA	NA	NA	NA	NA	NA	NA	NA	NA
279	chr2	19840239	20640240	-0.36816	-0.255033	ENSG00000115884	ENSG00000132031	ENSG00000235411	ENSG00000183891	ENSG00000269976	ENSG00000068697	ENSG00000055917	ENSG00000227210	ENSG00000234378	ENSG00000223734	ENSG00000233416	ENSG00000271991	ENSG00000118965	ENSG00000279307	ENSG00000231948	ENSG00000228784	ENSG00000228950	ENSG00000143878	ENSG00000200763	ENSG00000200829	ENSG00000232800	ENSG00000266059	ENSG00000212171	ENSG00000213729	ENSG00000227047	ENSG00000238735	ENSG00000281337	NA	NA	NA	NA	NA	NA	NA	NA	NA	NA	NA	NA	NA	NA	NA	NA	NA
280	chr2	21057128	21897128	-0.48686	-0.405849	ENSG00000218819	ENSG00000231204	ENSG00000228538	ENSG00000229621	ENSG00000235537	ENSG00000270654	ENSG00000271629	NA	NA	NA	NA	NA	NA	NA	NA	NA	NA	NA	NA	NA	NA	NA	NA	NA	NA	NA	NA	NA	NA	NA	NA	NA	NA	NA	NA	NA	NA	NA	NA	NA	NA	NA	NA	NA
281	chr2	21897128	22337128	-1.20286	-1.20286	ENSG00000223691	ENSG00000234189	ENSG00000264192	ENSG00000228999	ENSG00000277951	NA	NA	NA	NA	NA	NA	NA	NA	NA	NA	NA	NA	NA	NA	NA	NA	NA	NA	NA	NA	NA	NA	NA	NA	NA	NA	NA	NA	NA	NA	NA	NA	NA	NA	NA	NA	NA	NA	NA
282	chr2	22337128	23377129	-0.247866	-0.335195	ENSG00000222616	ENSG00000233587	ENSG00000233714	ENSG00000234207	ENSG00000206882	ENSG00000223530	ENSG00000223634	ENSG00000232451	NA	NA	NA	NA	NA	NA	NA	NA	NA	NA	NA	NA	NA	NA	NA	NA	NA	NA	NA	NA	NA	NA	NA	NA	NA	NA	NA	NA	NA	NA	NA	NA	NA	NA	NA	NA
283	chr2	23377129	23777130	-0.182234	-0.121986	ENSG00000119771	ENSG00000283031	ENSG00000279526	ENSG00000224361	NA	NA	NA	NA	NA	NA	NA	NA	NA	NA	NA	NA	NA	NA	NA	NA	NA	NA	NA	NA	NA	NA	NA	NA	NA	NA	NA	NA	NA	NA	NA	NA	NA	NA	NA	NA	NA	NA	NA	NA
284	chr2	23777130	24897131	-0.244501	-0.146159	ENSG00000138092	ENSG00000186453	ENSG00000084676	ENSG00000205639	ENSG00000251805	ENSG00000271936	ENSG00000115128	ENSG00000119782	ENSG00000176732	ENSG00000173960	ENSG00000115129	ENSG00000198399	ENSG00000242628	ENSG00000276087	ENSG00000163026	ENSG00000184924	ENSG00000234946	ENSG00000206732	ENSG00000224464	ENSG00000219626	ENSG00000222940	ENSG00000232963	ENSG00000233747	ENSG00000238111	ENSG00000202430	ENSG00000223754	ENSG00000232642	ENSG00000243847	ENSG00000280793	NA	NA	NA	NA	NA	NA	NA	NA	NA	NA	NA	NA	NA	NA	NA
285	chr2	24897131	25177131	-0.126659	-0.197833	ENSG00000115138	ENSG00000276653	ENSG00000084710	ENSG00000202479	ENSG00000224165	ENSG00000237953	ENSG00000115137	ENSG00000207069	ENSG00000229593	NA	NA	NA	NA	NA	NA	NA	NA	NA	NA	NA	NA	NA	NA	NA	NA	NA	NA	NA	NA	NA	NA	NA	NA	NA	NA	NA	NA	NA	NA	NA	NA	NA	NA	NA
286	chr2	25177131	25737131	-0.050039	-0.170854	ENSG00000119772	ENSG00000235072	ENSG00000138101	ENSG00000224220	ENSG00000230452	ENSG00000221445	ENSG00000222070	ENSG00000201160	NA	NA	NA	NA	NA	NA	NA	NA	NA	NA	NA	NA	NA	NA	NA	NA	NA	NA	NA	NA	NA	NA	NA	NA	NA	NA	NA	NA	NA	NA	NA	NA	NA	NA	NA	NA
287	chr2	25737131	26177131	0.197041	0.0133371	ENSG00000084731	ENSG00000217643	ENSG00000199872	ENSG00000187536	ENSG00000227133	ENSG00000084733	ENSG00000214465	ENSG00000218682	ENSG00000237629	ENSG00000237951	ENSG00000217718	ENSG00000231655	ENSG00000235440	ENSG00000268412	NA	NA	NA	NA	NA	NA	NA	NA	NA	NA	NA	NA	NA	NA	NA	NA	NA	NA	NA	NA	NA	NA	NA	NA	NA	NA	NA	NA	NA	NA
288	chr2	26177131	26737132	-0.50523	-0.533397	ENSG00000084754	ENSG00000173557	ENSG00000171303	ENSG00000138029	ENSG00000173567	ENSG00000115155	ENSG00000138018	ENSG00000157856	ENSG00000157884	ENSG00000225024	ENSG00000225378	NA	NA	NA	NA	NA	NA	NA	NA	NA	NA	NA	NA	NA	NA	NA	NA	NA	NA	NA	NA	NA	NA	NA	NA	NA	NA	NA	NA	NA	NA	NA	NA	NA
289	chr2	26737132	26977132	-0.693598	-0.993427	ENSG00000115163	ENSG00000157851	ENSG00000213699	ENSG00000145835	NA	NA	NA	NA	NA	NA	NA	NA	NA	NA	NA	NA	NA	NA	NA	NA	NA	NA	NA	NA	NA	NA	NA	NA	NA	NA	NA	NA	NA	NA	NA	NA	NA	NA	NA	NA	NA	NA	NA	NA
290	chr2	26977132	27617133	-0.214676	0.0140325	ENSG00000138100	ENSG00000138028	ENSG00000115194	ENSG00000115226	ENSG00000163794	ENSG00000163793	ENSG00000234072	ENSG00000221843	ENSG00000084734	ENSG00000157992	ENSG00000115211	ENSG00000213453	ENSG00000115241	ENSG00000163792	ENSG00000115216	ENSG00000138074	ENSG00000138085	ENSG00000234945	ENSG00000138073	ENSG00000231636	ENSG00000119777	ENSG00000138080	ENSG00000143994	ENSG00000115234	ENSG00000084774	ENSG00000084693	ENSG00000228474	ENSG00000138030	ENSG00000221531	ENSG00000205500	ENSG00000272056	ENSG00000163795	ENSG00000138002	ENSG00000115207	ENSG00000229122	ENSG00000272148	ENSG00000115204	ENSG00000200003	ENSG00000233438	ENSG00000235267	ENSG00000280034	ENSG00000186143	ENSG00000236099	NA
291	chr2	27617133	28497133	-0.360647	-0.163817	ENSG00000075426	ENSG00000270640	ENSG00000158019	ENSG00000198522	ENSG00000163798	ENSG00000265321	ENSG00000223522	ENSG00000225991	ENSG00000243147	ENSG00000270210	ENSG00000176714	ENSG00000119760	ENSG00000229951	ENSG00000171174	ENSG00000205334	ENSG00000206731	ENSG00000227938	ENSG00000242915	ENSG00000270528	ENSG00000270846	ENSG00000277035	NA	NA	NA	NA	NA	NA	NA	NA	NA	NA	NA	NA	NA	NA	NA	NA	NA	NA	NA	NA	NA	NA	NA
292	chr2	28497133	28857134	-0.51004	-0.72257	ENSG00000213639	ENSG00000163806	ENSG00000226833	ENSG00000273233	ENSG00000222232	ENSG00000230730	NA	NA	NA	NA	NA	NA	NA	NA	NA	NA	NA	NA	NA	NA	NA	NA	NA	NA	NA	NA	NA	NA	NA	NA	NA	NA	NA	NA	NA	NA	NA	NA	NA	NA	NA	NA	NA	NA
293	chr2	28857134	30057134	0.298997	0.206325	ENSG00000189350	ENSG00000163811	ENSG00000171094	ENSG00000242699	ENSG00000280947	ENSG00000197644	ENSG00000115295	ENSG00000264994	ENSG00000265145	ENSG00000179270	ENSG00000265706	ENSG00000230737	ENSG00000200283	ENSG00000222224	ENSG00000229224	ENSG00000263957	NA	NA	NA	NA	NA	NA	NA	NA	NA	NA	NA	NA	NA	NA	NA	NA	NA	NA	NA	NA	NA	NA	NA	NA	NA	NA	NA	NA
294	chr2	30057134	30617134	-0.175175	-0.319504	ENSG00000235997	ENSG00000119801	ENSG00000213626	ENSG00000207187	ENSG00000225943	ENSG00000231712	ENSG00000280154	ENSG00000221377	ENSG00000221383	ENSG00000280462	NA	NA	NA	NA	NA	NA	NA	NA	NA	NA	NA	NA	NA	NA	NA	NA	NA	NA	NA	NA	NA	NA	NA	NA	NA	NA	NA	NA	NA	NA	NA	NA	NA	NA
295	chr2	30617134	31377134	0.642119	0.252907	ENSG00000013016	ENSG00000158089	ENSG00000214711	ENSG00000162949	ENSG00000201671	ENSG00000213620	ENSG00000234579	ENSG00000266310	ENSG00000278908	ENSG00000230118	NA	NA	NA	NA	NA	NA	NA	NA	NA	NA	NA	NA	NA	NA	NA	NA	NA	NA	NA	NA	NA	NA	NA	NA	NA	NA	NA	NA	NA	NA	NA	NA	NA	NA
296	chr2	31377134	31854931	-0.466198	-0.518309	ENSG00000237007	ENSG00000277893	ENSG00000223647	ENSG00000242272	ENSG00000273165	ENSG00000228563	ENSG00000270422	ENSG00000238448	ENSG00000265267	NA	NA	NA	NA	NA	NA	NA	NA	NA	NA	NA	NA	NA	NA	NA	NA	NA	NA	NA	NA	NA	NA	NA	NA	NA	NA	NA	NA	NA	NA	NA	NA	NA	NA	NA
297	chr2	31854931	32494933	-0.280348	-0.19719	ENSG00000272754	ENSG00000229816	ENSG00000119820	ENSG00000271228	ENSG00000162961	ENSG00000152683	ENSG00000221326	ENSG00000091106	ENSG00000021574	ENSG00000162959	ENSG00000272716	ENSG00000201113	ENSG00000230046	ENSG00000263802	NA	NA	NA	NA	NA	NA	NA	NA	NA	NA	NA	NA	NA	NA	NA	NA	NA	NA	NA	NA	NA	NA	NA	NA	NA	NA	NA	NA	NA	NA
298	chr2	32494933	33614933	-0.438783	-0.319504	ENSG00000236854	ENSG00000152689	ENSG00000018699	ENSG00000049323	ENSG00000119812	ENSG00000230876	ENSG00000237133	ENSG00000279544	ENSG00000207653	ENSG00000276517	ENSG00000252246	ENSG00000276334	ENSG00000274159	ENSG00000265057	ENSG00000238038	ENSG00000206951	ENSG00000212204	ENSG00000223951	ENSG00000275309	ENSG00000279897	NA	NA	NA	NA	NA	NA	NA	NA	NA	NA	NA	NA	NA	NA	NA	NA	NA	NA	NA	NA	NA	NA	NA	NA
299	chr2	33614933	35414934	-0.654849	-0.707916	ENSG00000226994	ENSG00000203386	ENSG00000272027	ENSG00000228262	ENSG00000187999	ENSG00000212025	ENSG00000226785	ENSG00000237790	ENSG00000266861	ENSG00000196085	ENSG00000232153	ENSG00000235064	ENSG00000237320	ENSG00000239649	ENSG00000264267	ENSG00000264352	ENSG00000276246	NA	NA	NA	NA	NA	NA	NA	NA	NA	NA	NA	NA	NA	NA	NA	NA	NA	NA	NA	NA	NA	NA	NA	NA	NA	NA	NA
300	chr2	35414934	37052857	0.216929	0.125481	ENSG00000205221	ENSG00000115808	ENSG00000260025	ENSG00000150938	ENSG00000252756	ENSG00000171055	ENSG00000279519	ENSG00000207255	ENSG00000229013	ENSG00000265301	ENSG00000281381	ENSG00000233752	ENSG00000234587	ENSG00000270677	ENSG00000273090	NA	NA	NA	NA	NA	NA	NA	NA	NA	NA	NA	NA	NA	NA	NA	NA	NA	NA	NA	NA	NA	NA	NA	NA	NA	NA	NA	NA	NA
301	chr2	37052857	38252858	-0.221498	-0.383858	ENSG00000115841	ENSG00000163171	ENSG00000115816	ENSG00000115828	ENSG00000235848	ENSG00000232973	ENSG00000236213	ENSG00000218739	ENSG00000115825	ENSG00000138061	ENSG00000272054	ENSG00000229160	ENSG00000003509	ENSG00000055332	ENSG00000237803	ENSG00000152133	ENSG00000199603	ENSG00000224891	ENSG00000225402	ENSG00000227770	ENSG00000232028	ENSG00000236572	ENSG00000273006	ENSG00000138068	ENSG00000207364	ENSG00000227292	ENSG00000233159	ENSG00000253078	ENSG00000280276	NA	NA	NA	NA	NA	NA	NA	NA	NA	NA	NA	NA	NA	NA	NA
302	chr2	38252858	38812858	-0.384853	-0.490652	ENSG00000143889	ENSG00000115875	ENSG00000143891	ENSG00000152147	ENSG00000119787	ENSG00000213553	ENSG00000232518	ENSG00000223922	ENSG00000231367	ENSG00000213594	ENSG00000227238	ENSG00000232114	ENSG00000235009	ENSG00000235586	ENSG00000271443	NA	NA	NA	NA	NA	NA	NA	NA	NA	NA	NA	NA	NA	NA	NA	NA	NA	NA	NA	NA	NA	NA	NA	NA	NA	NA	NA	NA	NA
303	chr2	38812858	39252859	-0.236139	-0.125567	ENSG00000265905	ENSG00000188010	ENSG00000269210	ENSG00000229692	ENSG00000115904	ENSG00000214694	ENSG00000225900	ENSG00000205111	ENSG00000206985	ENSG00000225284	ENSG00000202309	ENSG00000207295	ENSG00000281070	NA	NA	NA	NA	NA	NA	NA	NA	NA	NA	NA	NA	NA	NA	NA	NA	NA	NA	NA	NA	NA	NA	NA	NA	NA	NA	NA	NA	NA	NA	NA
304	chr2	39252859	39812860	-0.0556682	-0.0361684	ENSG00000231312	ENSG00000138050	ENSG00000152154	ENSG00000223179	ENSG00000273035	ENSG00000252473	NA	NA	NA	NA	NA	NA	NA	NA	NA	NA	NA	NA	NA	NA	NA	NA	NA	NA	NA	NA	NA	NA	NA	NA	NA	NA	NA	NA	NA	NA	NA	NA	NA	NA	NA	NA	NA	NA
305	chr2	39812860	41772860	-0.519586	-0.447908	ENSG00000183023	ENSG00000221372	ENSG00000233128	ENSG00000235653	ENSG00000237442	NA	NA	NA	NA	NA	NA	NA	NA	NA	NA	NA	NA	NA	NA	NA	NA	NA	NA	NA	NA	NA	NA	NA	NA	NA	NA	NA	NA	NA	NA	NA	NA	NA	NA	NA	NA	NA	NA	NA
306	chr2	41772860	42412860	-0.493009	-0.408314	ENSG00000143924	ENSG00000236090	ENSG00000234362	ENSG00000205086	ENSG00000278093	ENSG00000162878	ENSG00000224875	ENSG00000214691	ENSG00000223245	ENSG00000207218	ENSG00000226398	ENSG00000236533	NA	NA	NA	NA	NA	NA	NA	NA	NA	NA	NA	NA	NA	NA	NA	NA	NA	NA	NA	NA	NA	NA	NA	NA	NA	NA	NA	NA	NA	NA	NA	NA
307	chr2	42412860	42732860	-0.887855	-0.813509	ENSG00000273913	ENSG00000171126	ENSG00000200550	ENSG00000221300	ENSG00000236913	ENSG00000215263	ENSG00000226523	ENSG00000232526	NA	NA	NA	NA	NA	NA	NA	NA	NA	NA	NA	NA	NA	NA	NA	NA	NA	NA	NA	NA	NA	NA	NA	NA	NA	NA	NA	NA	NA	NA	NA	NA	NA	NA	NA	NA
308	chr2	42732860	43572861	0.199655	0.339803	ENSG00000162882	ENSG00000162881	ENSG00000152518	ENSG00000224739	ENSG00000234936	ENSG00000226491	ENSG00000279873	ENSG00000231826	ENSG00000230587	ENSG00000264071	ENSG00000252804	ENSG00000207087	ENSG00000232202	ENSG00000233978	NA	NA	NA	NA	NA	NA	NA	NA	NA	NA	NA	NA	NA	NA	NA	NA	NA	NA	NA	NA	NA	NA	NA	NA	NA	NA	NA	NA	NA	NA
309	chr2	43572861	43892861	0.337611	0.552221	ENSG00000152527	ENSG00000138036	ENSG00000223658	ENSG00000138075	ENSG00000143921	ENSG00000200924	ENSG00000207411	ENSG00000229695	ENSG00000252490	NA	NA	NA	NA	NA	NA	NA	NA	NA	NA	NA	NA	NA	NA	NA	NA	NA	NA	NA	NA	NA	NA	NA	NA	NA	NA	NA	NA	NA	NA	NA	NA	NA	NA	NA
310	chr2	43892861	44292861	-0.121133	-0.187513	ENSG00000273106	ENSG00000264047	ENSG00000138032	ENSG00000224637	ENSG00000226972	ENSG00000219391	ENSG00000252599	ENSG00000276967	NA	NA	NA	NA	NA	NA	NA	NA	NA	NA	NA	NA	NA	NA	NA	NA	NA	NA	NA	NA	NA	NA	NA	NA	NA	NA	NA	NA	NA	NA	NA	NA	NA	NA	NA	NA
311	chr2	44292861	44932861	-0.171107	-0.181469	ENSG00000143919	ENSG00000138078	ENSG00000274520	ENSG00000252896	ENSG00000278957	NA	NA	NA	NA	NA	NA	NA	NA	NA	NA	NA	NA	NA	NA	NA	NA	NA	NA	NA	NA	NA	NA	NA	NA	NA	NA	NA	NA	NA	NA	NA	NA	NA	NA	NA	NA	NA	NA	NA
312	chr2	44932861	45532861	-1.26429	-1.29332	ENSG00000205054	ENSG00000138083	ENSG00000170577	ENSG00000236502	ENSG00000225156	ENSG00000231054	ENSG00000231848	ENSG00000274547	ENSG00000276048	ENSG00000276229	ENSG00000276670	ENSG00000277311	ENSG00000277809	ENSG00000231156	NA	NA	NA	NA	NA	NA	NA	NA	NA	NA	NA	NA	NA	NA	NA	NA	NA	NA	NA	NA	NA	NA	NA	NA	NA	NA	NA	NA	NA	NA
313	chr2	45532861	45892861	-0.558103	-0.558103	ENSG00000239396	ENSG00000228481	NA	NA	NA	NA	NA	NA	NA	NA	NA	NA	NA	NA	NA	NA	NA	NA	NA	NA	NA	NA	NA	NA	NA	NA	NA	NA	NA	NA	NA	NA	NA	NA	NA	NA	NA	NA	NA	NA	NA	NA	NA	NA
314	chr2	45892861	46852861	-0.38225	-0.336423	ENSG00000119729	ENSG00000250565	ENSG00000222005	ENSG00000278764	ENSG00000119878	ENSG00000260977	ENSG00000171150	ENSG00000116016	ENSG00000279254	ENSG00000151665	ENSG00000187600	ENSG00000253515	ENSG00000228100	ENSG00000231336	ENSG00000232696	ENSG00000233335	ENSG00000233829	ENSG00000241791	ENSG00000250116	NA	NA	NA	NA	NA	NA	NA	NA	NA	NA	NA	NA	NA	NA	NA	NA	NA	NA	NA	NA	NA	NA	NA	NA	NA
315	chr2	46852861	47332861	-0.171167	-0.216733	ENSG00000143933	ENSG00000273269	ENSG00000281003	ENSG00000239605	ENSG00000068724	ENSG00000180398	ENSG00000225187	ENSG00000228925	ENSG00000226087	ENSG00000233845	ENSG00000272814	NA	NA	NA	NA	NA	NA	NA	NA	NA	NA	NA	NA	NA	NA	NA	NA	NA	NA	NA	NA	NA	NA	NA	NA	NA	NA	NA	NA	NA	NA	NA	NA	NA
316	chr2	47332861	47772861	0.197932	0.119045	ENSG00000184261	ENSG00000095002	ENSG00000119888	ENSG00000235760	ENSG00000224058	ENSG00000277396	ENSG00000230979	ENSG00000207923	ENSG00000224443	ENSG00000222685	NA	NA	NA	NA	NA	NA	NA	NA	NA	NA	NA	NA	NA	NA	NA	NA	NA	NA	NA	NA	NA	NA	NA	NA	NA	NA	NA	NA	NA	NA	NA	NA	NA	NA
317	chr2	47772861	48092861	-0.481811	-0.309749	ENSG00000235369	ENSG00000138081	ENSG00000233230	ENSG00000236549	ENSG00000275423	ENSG00000226473	NA	NA	NA	NA	NA	NA	NA	NA	NA	NA	NA	NA	NA	NA	NA	NA	NA	NA	NA	NA	NA	NA	NA	NA	NA	NA	NA	NA	NA	NA	NA	NA	NA	NA	NA	NA	NA	NA
318	chr2	48092861	48492861	-0.081667	-0.0963038	ENSG00000170802	ENSG00000272663	ENSG00000201010	ENSG00000251889	NA	NA	NA	NA	NA	NA	NA	NA	NA	NA	NA	NA	NA	NA	NA	NA	NA	NA	NA	NA	NA	NA	NA	NA	NA	NA	NA	NA	NA	NA	NA	NA	NA	NA	NA	NA	NA	NA	NA	NA
319	chr2	48492861	49572862	0.736337	0.648346	ENSG00000068781	ENSG00000243244	ENSG00000242441	ENSG00000138039	ENSG00000282890	ENSG00000282998	ENSG00000279956	ENSG00000232285	ENSG00000170820	ENSG00000202227	ENSG00000206915	ENSG00000214602	ENSG00000239995	NA	NA	NA	NA	NA	NA	NA	NA	NA	NA	NA	NA	NA	NA	NA	NA	NA	NA	NA	NA	NA	NA	NA	NA	NA	NA	NA	NA	NA	NA	NA
320	chr2	49572862	50452862	-1.57913	-1.57913	ENSG00000234253	ENSG00000276506	ENSG00000212580	NA	NA	NA	NA	NA	NA	NA	NA	NA	NA	NA	NA	NA	NA	NA	NA	NA	NA	NA	NA	NA	NA	NA	NA	NA	NA	NA	NA	NA	NA	NA	NA	NA	NA	NA	NA	NA	NA	NA	NA	NA
321	chr2	50452862	52012862	0.0626059	0.62702	ENSG00000224344	ENSG00000238165	ENSG00000216191	ENSG00000215968	ENSG00000230327	ENSG00000272385	ENSG00000274815	ENSG00000281171	ENSG00000283058	ENSG00000222692	ENSG00000223710	ENSG00000226366	ENSG00000230840	NA	NA	NA	NA	NA	NA	NA	NA	NA	NA	NA	NA	NA	NA	NA	NA	NA	NA	NA	NA	NA	NA	NA	NA	NA	NA	NA	NA	NA	NA	NA
322	chr2	52012862	52972862	-0.8406	-0.624983	ENSG00000202195	ENSG00000204993	ENSG00000216054	ENSG00000225444	ENSG00000232604	ENSG00000232668	ENSG00000233083	ENSG00000236538	ENSG00000225842	ENSG00000228033	ENSG00000236837	ENSG00000264975	NA	NA	NA	NA	NA	NA	NA	NA	NA	NA	NA	NA	NA	NA	NA	NA	NA	NA	NA	NA	NA	NA	NA	NA	NA	NA	NA	NA	NA	NA	NA	NA
323	chr2	52972862	53812863	-0.399314	-0.399314	ENSG00000143942	ENSG00000115239	ENSG00000276117	ENSG00000207456	ENSG00000223897	ENSG00000251942	NA	NA	NA	NA	NA	NA	NA	NA	NA	NA	NA	NA	NA	NA	NA	NA	NA	NA	NA	NA	NA	NA	NA	NA	NA	NA	NA	NA	NA	NA	NA	NA	NA	NA	NA	NA	NA	NA
324	chr2	53812863	54732863	0.138845	0.0720767	ENSG00000068878	ENSG00000119737	ENSG00000115306	ENSG00000274648	ENSG00000233266	ENSG00000237887	ENSG00000238018	ENSG00000272156	ENSG00000177994	ENSG00000228108	ENSG00000265452	ENSG00000170634	ENSG00000178021	ENSG00000234943	ENSG00000235937	ENSG00000241114	ENSG00000252934	NA	NA	NA	NA	NA	NA	NA	NA	NA	NA	NA	NA	NA	NA	NA	NA	NA	NA	NA	NA	NA	NA	NA	NA	NA	NA	NA
325	chr2	54732863	55612864	-0.0300006	-0.0244272	ENSG00000085760	ENSG00000162994	ENSG00000163001	ENSG00000115355	ENSG00000162997	ENSG00000227799	ENSG00000200086	ENSG00000203327	ENSG00000240401	ENSG00000143947	ENSG00000115310	ENSG00000206964	ENSG00000212175	ENSG00000239189	ENSG00000252507	ENSG00000264849	ENSG00000266376	ENSG00000231334	ENSG00000233594	ENSG00000238493	ENSG00000238619	NA	NA	NA	NA	NA	NA	NA	NA	NA	NA	NA	NA	NA	NA	NA	NA	NA	NA	NA	NA	NA	NA	NA
326	chr2	55612864	56052865	-0.726094	-0.806488	ENSG00000226702	ENSG00000138035	ENSG00000115380	ENSG00000272606	ENSG00000202344	ENSG00000207548	ENSG00000207798	ENSG00000211520	NA	NA	NA	NA	NA	NA	NA	NA	NA	NA	NA	NA	NA	NA	NA	NA	NA	NA	NA	NA	NA	NA	NA	NA	NA	NA	NA	NA	NA	NA	NA	NA	NA	NA	NA	NA
327	chr2	56052865	56772865	0.508855	0.51586	ENSG00000055813	ENSG00000271894	ENSG00000233251	ENSG00000231570	ENSG00000199395	ENSG00000229805	NA	NA	NA	NA	NA	NA	NA	NA	NA	NA	NA	NA	NA	NA	NA	NA	NA	NA	NA	NA	NA	NA	NA	NA	NA	NA	NA	NA	NA	NA	NA	NA	NA	NA	NA	NA	NA	NA
328	chr2	56772865	57572865	0.558562	0.558562	ENSG00000212168	ENSG00000270569	ENSG00000271115	ENSG00000276201	ENSG00000277884	NA	NA	NA	NA	NA	NA	NA	NA	NA	NA	NA	NA	NA	NA	NA	NA	NA	NA	NA	NA	NA	NA	NA	NA	NA	NA	NA	NA	NA	NA	NA	NA	NA	NA	NA	NA	NA	NA	NA
329	chr2	57572865	58852865	-0.172989	-0.117917	ENSG00000273063	ENSG00000225226	ENSG00000231043	ENSG00000233426	ENSG00000115392	ENSG00000028116	ENSG00000274548	ENSG00000271615	ENSG00000251738	NA	NA	NA	NA	NA	NA	NA	NA	NA	NA	NA	NA	NA	NA	NA	NA	NA	NA	NA	NA	NA	NA	NA	NA	NA	NA	NA	NA	NA	NA	NA	NA	NA	NA	NA
330	chr2	58852865	60612865	-0.419858	-0.347574	ENSG00000119866	ENSG00000200101	ENSG00000200807	ENSG00000222030	ENSG00000231815	ENSG00000233953	ENSG00000252726	ENSG00000270447	ENSG00000275742	ENSG00000221653	ENSG00000223929	ENSG00000228590	ENSG00000233891	ENSG00000252455	ENSG00000266078	ENSG00000271955	ENSG00000276812	NA	NA	NA	NA	NA	NA	NA	NA	NA	NA	NA	NA	NA	NA	NA	NA	NA	NA	NA	NA	NA	NA	NA	NA	NA	NA	NA
331	chr2	60612865	61852865	-0.41874	-0.461055	ENSG00000162928	ENSG00000162929	ENSG00000226884	ENSG00000082898	ENSG00000162927	ENSG00000271707	ENSG00000267520	ENSG00000115421	ENSG00000232713	ENSG00000206937	ENSG00000234624	ENSG00000270820	ENSG00000280672	ENSG00000162924	ENSG00000201076	ENSG00000271889	ENSG00000212978	ENSG00000237522	ENSG00000273302	ENSG00000228414	ENSG00000173209	ENSG00000274769	ENSG00000237651	ENSG00000115464	ENSG00000206973	ENSG00000213495	ENSG00000222251	ENSG00000227361	ENSG00000229831	ENSG00000237024	ENSG00000242158	ENSG00000252718	ENSG00000266768	ENSG00000271146	ENSG00000271243	ENSG00000213486	ENSG00000241524	ENSG00000271134	NA	NA	NA	NA	NA	NA
332	chr2	61852865	62412865	-0.209325	-0.30375	ENSG00000170340	ENSG00000115484	ENSG00000173163	ENSG00000242735	ENSG00000280544	ENSG00000266097	ENSG00000230702	ENSG00000236498	ENSG00000271657	ENSG00000277498	ENSG00000229839	ENSG00000239958	ENSG00000270335	ENSG00000278523	NA	NA	NA	NA	NA	NA	NA	NA	NA	NA	NA	NA	NA	NA	NA	NA	NA	NA	NA	NA	NA	NA	NA	NA	NA	NA	NA	NA	NA	NA
333	chr2	62412865	62732865	-0.0361856	0.092857	ENSG00000228541	ENSG00000226622	ENSG00000186889	ENSG00000241625	ENSG00000229503	ENSG00000230595	ENSG00000232144	ENSG00000233702	ENSG00000252436	NA	NA	NA	NA	NA	NA	NA	NA	NA	NA	NA	NA	NA	NA	NA	NA	NA	NA	NA	NA	NA	NA	NA	NA	NA	NA	NA	NA	NA	NA	NA	NA	NA	NA	NA
334	chr2	62732865	63572866	-1.05549	-0.529142	ENSG00000115507	ENSG00000231609	ENSG00000237162	ENSG00000279485	ENSG00000242412	ENSG00000233716	ENSG00000270437	ENSG00000226605	ENSG00000232403	NA	NA	NA	NA	NA	NA	NA	NA	NA	NA	NA	NA	NA	NA	NA	NA	NA	NA	NA	NA	NA	NA	NA	NA	NA	NA	NA	NA	NA	NA	NA	NA	NA	NA	NA
335	chr2	63572866	63892866	-0.166365	-0.206773	ENSG00000228305	ENSG00000014641	ENSG00000229920	ENSG00000169764	ENSG00000228872	ENSG00000234488	ENSG00000221085	ENSG00000229221	ENSG00000251775	ENSG00000281071	NA	NA	NA	NA	NA	NA	NA	NA	NA	NA	NA	NA	NA	NA	NA	NA	NA	NA	NA	NA	NA	NA	NA	NA	NA	NA	NA	NA	NA	NA	NA	NA	NA	NA
336	chr2	63892866	64492866	0.0283685	0.16077	ENSG00000228079	ENSG00000223935	ENSG00000119862	ENSG00000225889	ENSG00000197329	ENSG00000237217	ENSG00000230923	ENSG00000236148	ENSG00000238012	ENSG00000238201	ENSG00000264297	ENSG00000270354	ENSG00000277960	NA	NA	NA	NA	NA	NA	NA	NA	NA	NA	NA	NA	NA	NA	NA	NA	NA	NA	NA	NA	NA	NA	NA	NA	NA	NA	NA	NA	NA	NA	NA
337	chr2	64492866	65212866	-0.19038	-0.307344	ENSG00000252892	ENSG00000138069	ENSG00000011523	ENSG00000119844	ENSG00000179833	ENSG00000273763	ENSG00000227394	ENSG00000115902	ENSG00000252414	ENSG00000172974	ENSG00000234572	ENSG00000226756	ENSG00000260101	ENSG00000237638	ENSG00000227791	ENSG00000232613	ENSG00000233694	ENSG00000253082	ENSG00000272025	ENSG00000275588	ENSG00000280945	ENSG00000199964	ENSG00000244534	ENSG00000279644	NA	NA	NA	NA	NA	NA	NA	NA	NA	NA	NA	NA	NA	NA	NA	NA	NA	NA	NA	NA
338	chr2	65212866	65572866	-0.188288	-0.336423	ENSG00000198369	ENSG00000234255	ENSG00000138071	ENSG00000232693	ENSG00000223739	ENSG00000237979	ENSG00000243029	ENSG00000251900	NA	NA	NA	NA	NA	NA	NA	NA	NA	NA	NA	NA	NA	NA	NA	NA	NA	NA	NA	NA	NA	NA	NA	NA	NA	NA	NA	NA	NA	NA	NA	NA	NA	NA	NA	NA
339	chr2	65572866	66532868	-0.199601	-0.295806	ENSG00000232164	ENSG00000230749	ENSG00000235725	ENSG00000281920	ENSG00000214533	ENSG00000221524	ENSG00000225815	ENSG00000265899	ENSG00000272177	ENSG00000280257	ENSG00000226819	ENSG00000227293	ENSG00000264525	NA	NA	NA	NA	NA	NA	NA	NA	NA	NA	NA	NA	NA	NA	NA	NA	NA	NA	NA	NA	NA	NA	NA	NA	NA	NA	NA	NA	NA	NA	NA
340	chr2	66532868	68012868	-0.417337	-0.336423	ENSG00000143971	ENSG00000236780	ENSG00000230355	ENSG00000235885	ENSG00000232046	ENSG00000223859	ENSG00000224173	ENSG00000230525	ENSG00000236605	ENSG00000224071	ENSG00000232688	ENSG00000235495	ENSG00000237013	ENSG00000237179	NA	NA	NA	NA	NA	NA	NA	NA	NA	NA	NA	NA	NA	NA	NA	NA	NA	NA	NA	NA	NA	NA	NA	NA	NA	NA	NA	NA	NA	NA
341	chr2	68012868	68412868	-0.229465	-0.324154	ENSG00000115946	ENSG00000197223	ENSG00000119865	ENSG00000243667	ENSG00000221823	ENSG00000273064	ENSG00000273398	ENSG00000273275	ENSG00000115956	ENSG00000203395	ENSG00000221443	ENSG00000236259	ENSG00000235968	NA	NA	NA	NA	NA	NA	NA	NA	NA	NA	NA	NA	NA	NA	NA	NA	NA	NA	NA	NA	NA	NA	NA	NA	NA	NA	NA	NA	NA	NA	NA
342	chr2	68412868	68932868	-0.531843	-0.631334	ENSG00000169621	ENSG00000204923	ENSG00000163219	ENSG00000169618	ENSG00000237576	ENSG00000163217	ENSG00000214525	ENSG00000228329	ENSG00000229462	NA	NA	NA	NA	NA	NA	NA	NA	NA	NA	NA	NA	NA	NA	NA	NA	NA	NA	NA	NA	NA	NA	NA	NA	NA	NA	NA	NA	NA	NA	NA	NA	NA	NA	NA
343	chr2	68932868	69412868	0.954257	1.6977	ENSG00000199460	ENSG00000169604	ENSG00000266649	ENSG00000198380	ENSG00000169605	ENSG00000252250	ENSG00000183607	ENSG00000251850	ENSG00000271597	NA	NA	NA	NA	NA	NA	NA	NA	NA	NA	NA	NA	NA	NA	NA	NA	NA	NA	NA	NA	NA	NA	NA	NA	NA	NA	NA	NA	NA	NA	NA	NA	NA	NA	NA
344	chr2	69412868	70212868	-0.222609	-0.287282	ENSG00000059728	ENSG00000087338	ENSG00000244617	ENSG00000124380	ENSG00000263669	ENSG00000233060	ENSG00000196975	ENSG00000281301	ENSG00000207016	ENSG00000232228	ENSG00000115977	ENSG00000169564	ENSG00000231327	ENSG00000179818	ENSG00000225392	ENSG00000229948	ENSG00000244236	ENSG00000231024	ENSG00000270723	ENSG00000275381	ENSG00000279229	NA	NA	NA	NA	NA	NA	NA	NA	NA	NA	NA	NA	NA	NA	NA	NA	NA	NA	NA	NA	NA	NA	NA
345	chr2	70212868	71052870	0.0660674	-0.0783382	ENSG00000163235	ENSG00000224606	ENSG00000143977	ENSG00000215996	ENSG00000116005	ENSG00000035141	ENSG00000144043	ENSG00000116039	ENSG00000239322	ENSG00000258881	ENSG00000075340	ENSG00000233849	ENSG00000241159	ENSG00000116035	ENSG00000116031	ENSG00000237751	ENSG00000231414	ENSG00000152672	ENSG00000144031	ENSG00000205847	ENSG00000228034	ENSG00000228384	ENSG00000229229	ENSG00000234485	ENSG00000235035	ENSG00000235289	ENSG00000264382	ENSG00000265812	ENSG00000266029	ENSG00000277764	ENSG00000183733	ENSG00000221238	ENSG00000226186	ENSG00000231386	ENSG00000266186	NA	NA	NA	NA	NA	NA	NA	NA	NA
346	chr2	71052870	71452870	-0.260115	-0.223359	ENSG00000124383	ENSG00000075292	ENSG00000124374	ENSG00000124357	ENSG00000281195	ENSG00000124370	ENSG00000272735	ENSG00000233870	ENSG00000234896	ENSG00000200779	NA	NA	NA	NA	NA	NA	NA	NA	NA	NA	NA	NA	NA	NA	NA	NA	NA	NA	NA	NA	NA	NA	NA	NA	NA	NA	NA	NA	NA	NA	NA	NA	NA	NA
347	chr2	71452870	72172871	0.15233	-0.396482	ENSG00000003137	ENSG00000135636	ENSG00000276288	ENSG00000233971	NA	NA	NA	NA	NA	NA	NA	NA	NA	NA	NA	NA	NA	NA	NA	NA	NA	NA	NA	NA	NA	NA	NA	NA	NA	NA	NA	NA	NA	NA	NA	NA	NA	NA	NA	NA	NA	NA	NA	NA
348	chr2	72172871	72772871	NA	NA	ENSG00000212378	ENSG00000222536	ENSG00000228568	NA	NA	NA	NA	NA	NA	NA	NA	NA	NA	NA	NA	NA	NA	NA	NA	NA	NA	NA	NA	NA	NA	NA	NA	NA	NA	NA	NA	NA	NA	NA	NA	NA	NA	NA	NA	NA	NA	NA	NA	NA
349	chr2	72772871	73212872	-1.31541	-1.06582	ENSG00000135638	ENSG00000116096	ENSG00000272702	ENSG00000278060	ENSG00000214513	ENSG00000135631	ENSG00000144040	NA	NA	NA	NA	NA	NA	NA	NA	NA	NA	NA	NA	NA	NA	NA	NA	NA	NA	NA	NA	NA	NA	NA	NA	NA	NA	NA	NA	NA	NA	NA	NA	NA	NA	NA	NA	NA
350	chr2	73212872	73652873	-0.368111	-0.246981	ENSG00000230002	ENSG00000116127	ENSG00000135617	ENSG00000135625	ENSG00000135632	ENSG00000135624	ENSG00000163013	ENSG00000214484	ENSG00000252988	ENSG00000144035	ENSG00000221087	NA	NA	NA	NA	NA	NA	NA	NA	NA	NA	NA	NA	NA	NA	NA	NA	NA	NA	NA	NA	NA	NA	NA	NA	NA	NA	NA	NA	NA	NA	NA	NA	NA
351	chr2	73652873	74572873	-0.242131	-0.151086	ENSG00000144034	ENSG00000114993	ENSG00000005448	ENSG00000115318	ENSG00000065911	ENSG00000114956	ENSG00000264324	ENSG00000115325	ENSG00000163170	ENSG00000204843	ENSG00000115275	ENSG00000233155	ENSG00000114978	ENSG00000272183	ENSG00000163017	ENSG00000179528	ENSG00000115297	ENSG00000279070	ENSG00000281314	ENSG00000225439	ENSG00000187605	ENSG00000257800	ENSG00000237883	ENSG00000217702	ENSG00000204872	ENSG00000229798	ENSG00000115282	ENSG00000144048	ENSG00000135637	ENSG00000115289	ENSG00000273245	ENSG00000115317	ENSG00000204822	ENSG00000144045	ENSG00000188687	ENSG00000115307	ENSG00000235499	ENSG00000237737	ENSG00000274049	ENSG00000124356	ENSG00000257702	ENSG00000239779	ENSG00000115274	ENSG00000201876
352	chr2	74572873	75652874	-0.452191	-0.48008	ENSG00000159399	ENSG00000236209	ENSG00000115363	ENSG00000115350	ENSG00000135622	ENSG00000230836	ENSG00000204792	ENSG00000272711	ENSG00000115353	ENSG00000270571	ENSG00000231172	ENSG00000221638	ENSG00000230477	ENSG00000237293	ENSG00000238410	ENSG00000263909	ENSG00000108442	ENSG00000224646	ENSG00000226247	ENSG00000233872	ENSG00000236167	NA	NA	NA	NA	NA	NA	NA	NA	NA	NA	NA	NA	NA	NA	NA	NA	NA	NA	NA	NA	NA	NA	NA
353	chr2	75652874	76652874	-0.124521	-0.0929217	ENSG00000270996	ENSG00000270696	ENSG00000200488	ENSG00000270462	ENSG00000271452	ENSG00000228209	ENSG00000233107	ENSG00000251947	ENSG00000271356	NA	NA	NA	NA	NA	NA	NA	NA	NA	NA	NA	NA	NA	NA	NA	NA	NA	NA	NA	NA	NA	NA	NA	NA	NA	NA	NA	NA	NA	NA	NA	NA	NA	NA	NA
354	chr2	76652874	77532874	1.42898	1.42898	ENSG00000200028	ENSG00000234653	ENSG00000211984	ENSG00000263447	NA	NA	NA	NA	NA	NA	NA	NA	NA	NA	NA	NA	NA	NA	NA	NA	NA	NA	NA	NA	NA	NA	NA	NA	NA	NA	NA	NA	NA	NA	NA	NA	NA	NA	NA	NA	NA	NA	NA	NA
355	chr2	77532874	78972874	-0.553806	-0.452806	ENSG00000227088	ENSG00000200048	ENSG00000202423	ENSG00000229494	ENSG00000230968	ENSG00000233605	ENSG00000234877	ENSG00000237077	ENSG00000270470	ENSG00000214429	ENSG00000221704	NA	NA	NA	NA	NA	NA	NA	NA	NA	NA	NA	NA	NA	NA	NA	NA	NA	NA	NA	NA	NA	NA	NA	NA	NA	NA	NA	NA	NA	NA	NA	NA	NA
356	chr2	78972874	79892874	-0.558769	-0.397836	ENSG00000115386	ENSG00000229385	ENSG00000263566	ENSG00000143954	ENSG00000224879	ENSG00000172016	ENSG00000172023	ENSG00000204787	ENSG00000230237	ENSG00000252031	ENSG00000266436	ENSG00000276917	ENSG00000277171	NA	NA	NA	NA	NA	NA	NA	NA	NA	NA	NA	NA	NA	NA	NA	NA	NA	NA	NA	NA	NA	NA	NA	NA	NA	NA	NA	NA	NA	NA	NA
357	chr2	79892874	81892876	0.134078	-0.0216853	ENSG00000162951	ENSG00000221179	ENSG00000200890	ENSG00000223427	ENSG00000224731	ENSG00000230975	ENSG00000231722	ENSG00000233444	ENSG00000234429	ENSG00000235519	ENSG00000237031	NA	NA	NA	NA	NA	NA	NA	NA	NA	NA	NA	NA	NA	NA	NA	NA	NA	NA	NA	NA	NA	NA	NA	NA	NA	NA	NA	NA	NA	NA	NA	NA	NA
358	chr2	81892876	84372876	-0.132956	-0.333967	ENSG00000168129	ENSG00000182814	ENSG00000199295	ENSG00000224627	ENSG00000225045	ENSG00000226700	ENSG00000226860	ENSG00000227789	ENSG00000228225	ENSG00000228272	ENSG00000232548	ENSG00000242118	ENSG00000252897	ENSG00000201311	ENSG00000223977	ENSG00000224695	ENSG00000228902	ENSG00000229560	ENSG00000231781	ENSG00000237498	NA	NA	NA	NA	NA	NA	NA	NA	NA	NA	NA	NA	NA	NA	NA	NA	NA	NA	NA	NA	NA	NA	NA	NA
359	chr2	84372876	84892876	-0.337777	-0.212422	ENSG00000235847	ENSG00000115423	ENSG00000163541	ENSG00000259056	ENSG00000213400	ENSG00000276362	ENSG00000278669	NA	NA	NA	NA	NA	NA	NA	NA	NA	NA	NA	NA	NA	NA	NA	NA	NA	NA	NA	NA	NA	NA	NA	NA	NA	NA	NA	NA	NA	NA	NA	NA	NA	NA	NA	NA	NA
360	chr2	84892876	85292877	-0.546935	-0.529484	ENSG00000176407	ENSG00000034510	ENSG00000213399	ENSG00000231134	ENSG00000200701	ENSG00000225787	ENSG00000230299	ENSG00000235463	ENSG00000260840	ENSG00000279992	NA	NA	NA	NA	NA	NA	NA	NA	NA	NA	NA	NA	NA	NA	NA	NA	NA	NA	NA	NA	NA	NA	NA	NA	NA	NA	NA	NA	NA	NA	NA	NA	NA	NA
361	chr2	85292877	85532877	-0.185987	-0.11108	ENSG00000042445	ENSG00000152291	ENSG00000270532	ENSG00000042493	ENSG00000246575	ENSG00000115459	ENSG00000244399	ENSG00000207207	ENSG00000152292	ENSG00000229648	ENSG00000202382	ENSG00000278590	ENSG00000273196	ENSG00000221579	ENSG00000199936	ENSG00000239143	ENSG00000271014	NA	NA	NA	NA	NA	NA	NA	NA	NA	NA	NA	NA	NA	NA	NA	NA	NA	NA	NA	NA	NA	NA	NA	NA	NA	NA	NA
362	chr2	85532877	86132877	0.0562202	0.0776937	ENSG00000115525	ENSG00000115486	ENSG00000168883	ENSG00000168899	ENSG00000168874	ENSG00000229498	ENSG00000168887	ENSG00000168906	ENSG00000272564	ENSG00000203363	ENSG00000168890	ENSG00000168878	ENSG00000118640	ENSG00000280656	ENSG00000276281	ENSG00000068654	ENSG00000168894	ENSG00000115523	ENSG00000232504	ENSG00000199687	ENSG00000252321	ENSG00000278783	ENSG00000281331	NA	NA	NA	NA	NA	NA	NA	NA	NA	NA	NA	NA	NA	NA	NA	NA	NA	NA	NA	NA	NA
363	chr2	86132877	86412877	0.0842639	-0.12658	ENSG00000068615	ENSG00000132305	ENSG00000200241	ENSG00000132313	ENSG00000208772	ENSG00000273080	ENSG00000265420	ENSG00000251974	ENSG00000202537	NA	NA	NA	NA	NA	NA	NA	NA	NA	NA	NA	NA	NA	NA	NA	NA	NA	NA	NA	NA	NA	NA	NA	NA	NA	NA	NA	NA	NA	NA	NA	NA	NA	NA	NA
364	chr2	86412877	86692877	-0.100032	-0.0989107	ENSG00000115548	ENSG00000239305	ENSG00000115561	ENSG00000200563	ENSG00000281177	ENSG00000228363	ENSG00000252453	NA	NA	NA	NA	NA	NA	NA	NA	NA	NA	NA	NA	NA	NA	NA	NA	NA	NA	NA	NA	NA	NA	NA	NA	NA	NA	NA	NA	NA	NA	NA	NA	NA	NA	NA	NA	NA
365	chr2	86692877	87092877	-0.203093	-0.325826	ENSG00000213605	ENSG00000153561	ENSG00000183281	ENSG00000172116	ENSG00000153563	ENSG00000187627	ENSG00000231259	ENSG00000266931	ENSG00000233673	ENSG00000226114	ENSG00000231351	ENSG00000281148	NA	NA	NA	NA	NA	NA	NA	NA	NA	NA	NA	NA	NA	NA	NA	NA	NA	NA	NA	NA	NA	NA	NA	NA	NA	NA	NA	NA	NA	NA	NA	NA
366	chr2	87092877	87212877	-0.30383	-0.30383	ENSG00000204745	ENSG00000264793	ENSG00000230395	NA	NA	NA	NA	NA	NA	NA	NA	NA	NA	NA	NA	NA	NA	NA	NA	NA	NA	NA	NA	NA	NA	NA	NA	NA	NA	NA	NA	NA	NA	NA	NA	NA	NA	NA	NA	NA	NA	NA	NA	NA
367	chr2	87860481	88140481	0.218104	0.287267	ENSG00000275955	ENSG00000115593	ENSG00000163586	ENSG00000172086	ENSG00000225428	ENSG00000233205	ENSG00000222724	ENSG00000265003	ENSG00000275597	NA	NA	NA	NA	NA	NA	NA	NA	NA	NA	NA	NA	NA	NA	NA	NA	NA	NA	NA	NA	NA	NA	NA	NA	NA	NA	NA	NA	NA	NA	NA	NA	NA	NA	NA
368	chr2	88140481	88660482	-0.344739	-0.319504	ENSG00000234028	ENSG00000214336	ENSG00000172071	ENSG00000144115	ENSG00000172073	ENSG00000221619	ENSG00000224291	ENSG00000225420	ENSG00000266309	ENSG00000212133	ENSG00000232508	ENSG00000252395	ENSG00000274377	NA	NA	NA	NA	NA	NA	NA	NA	NA	NA	NA	NA	NA	NA	NA	NA	NA	NA	NA	NA	NA	NA	NA	NA	NA	NA	NA	NA	NA	NA	NA
369	chr2	95814252	97054263	-0.151096	-0.115075	ENSG00000230747	ENSG00000121152	ENSG00000274286	ENSG00000198885	ENSG00000231584	ENSG00000135956	ENSG00000163126	ENSG00000249715	ENSG00000163121	ENSG00000144021	ENSG00000168763	ENSG00000213337	ENSG00000168754	ENSG00000114988	ENSG00000196843	ENSG00000158158	ENSG00000280510	ENSG00000174501	ENSG00000264157	ENSG00000204685	ENSG00000186281	ENSG00000144028	ENSG00000235480	ENSG00000084090	ENSG00000273265	ENSG00000158050	ENSG00000168758	ENSG00000274206	ENSG00000114982	ENSG00000230343	ENSG00000270748	ENSG00000271402	ENSG00000144188	ENSG00000188886	ENSG00000228873	ENSG00000236847	ENSG00000248134	ENSG00000252845	ENSG00000273634	ENSG00000275094	ENSG00000275961	NA	NA	NA
370	chr2	97054263	97503537	-0.677876	-0.748051	ENSG00000279791	ENSG00000144199	ENSG00000277701	ENSG00000135976	ENSG00000230606	ENSG00000188383	ENSG00000204670	ENSG00000237837	ENSG00000270187	ENSG00000270252	ENSG00000270450	ENSG00000271569	ENSG00000275655	ENSG00000278537	ENSG00000278766	ENSG00000271015	ENSG00000271351	ENSG00000276050	NA	NA	NA	NA	NA	NA	NA	NA	NA	NA	NA	NA	NA	NA	NA	NA	NA	NA	NA	NA	NA	NA	NA	NA	NA	NA
371	chr2	97503537	98543537	-0.673575	-0.483369	ENSG00000144191	ENSG00000228486	ENSG00000227987	ENSG00000168658	ENSG00000222000	ENSG00000235833	ENSG00000115073	ENSG00000115085	ENSG00000228970	ENSG00000238719	ENSG00000135940	ENSG00000075568	ENSG00000231635	ENSG00000235734	ENSG00000201806	NA	NA	NA	NA	NA	NA	NA	NA	NA	NA	NA	NA	NA	NA	NA	NA	NA	NA	NA	NA	NA	NA	NA	NA	NA	NA	NA	NA	NA
372	chr2	98543537	99423538	-0.326777	-0.357729	ENSG00000196872	ENSG00000115514	ENSG00000158417	ENSG00000185414	ENSG00000241962	ENSG00000144214	ENSG00000273155	ENSG00000115446	ENSG00000158411	ENSG00000183513	ENSG00000273306	ENSG00000273045	ENSG00000236564	ENSG00000144182	ENSG00000231822	ENSG00000135951	ENSG00000238830	ENSG00000071073	ENSG00000226791	ENSG00000201070	ENSG00000185674	NA	NA	NA	NA	NA	NA	NA	NA	NA	NA	NA	NA	NA	NA	NA	NA	NA	NA	NA	NA	NA	NA	NA
373	chr2	99423538	100383538	-0.407479	-0.481359	ENSG00000281739	ENSG00000144218	ENSG00000232084	ENSG00000230393	ENSG00000170500	ENSG00000222274	ENSG00000270699	ENSG00000269383	NA	NA	NA	NA	NA	NA	NA	NA	NA	NA	NA	NA	NA	NA	NA	NA	NA	NA	NA	NA	NA	NA	NA	NA	NA	NA	NA	NA	NA	NA	NA	NA	NA	NA	NA	NA
374	chr2	100383538	100983538	-0.337662	-0.372046	ENSG00000115539	ENSG00000115526	ENSG00000232034	ENSG00000204637	ENSG00000204640	ENSG00000226034	ENSG00000234988	ENSG00000238029	ENSG00000227259	ENSG00000228488	ENSG00000230140	ENSG00000234169	NA	NA	NA	NA	NA	NA	NA	NA	NA	NA	NA	NA	NA	NA	NA	NA	NA	NA	NA	NA	NA	NA	NA	NA	NA	NA	NA	NA	NA	NA	NA	NA
375	chr2	100983538	101183538	-0.362214	-0.192563	ENSG00000223947	ENSG00000281681	ENSG00000071082	ENSG00000272902	ENSG00000271532	NA	NA	NA	NA	NA	NA	NA	NA	NA	NA	NA	NA	NA	NA	NA	NA	NA	NA	NA	NA	NA	NA	NA	NA	NA	NA	NA	NA	NA	NA	NA	NA	NA	NA	NA	NA	NA	NA	NA
376	chr2	101183538	101943538	-0.68821	-0.428242	ENSG00000175874	ENSG00000071054	ENSG00000163162	ENSG00000212283	ENSG00000196460	ENSG00000158435	ENSG00000223826	ENSG00000226058	ENSG00000264857	ENSG00000280738	ENSG00000232556	ENSG00000237549	NA	NA	NA	NA	NA	NA	NA	NA	NA	NA	NA	NA	NA	NA	NA	NA	NA	NA	NA	NA	NA	NA	NA	NA	NA	NA	NA	NA	NA	NA	NA	NA
377	chr2	101943538	102703541	-0.781517	-0.584851	ENSG00000115602	ENSG00000115590	ENSG00000115604	ENSG00000115607	ENSG00000234389	ENSG00000236525	ENSG00000281162	ENSG00000264764	ENSG00000115594	ENSG00000180251	ENSG00000115598	ENSG00000236785	ENSG00000205716	ENSG00000226925	NA	NA	NA	NA	NA	NA	NA	NA	NA	NA	NA	NA	NA	NA	NA	NA	NA	NA	NA	NA	NA	NA	NA	NA	NA	NA	NA	NA	NA	NA
378	chr2	102703541	103903542	-0.128369	-0.167344	ENSG00000135953	ENSG00000170417	ENSG00000221849	ENSG00000224850	ENSG00000227623	ENSG00000227680	ENSG00000231723	ENSG00000236596	ENSG00000224095	ENSG00000229209	ENSG00000232597	ENSG00000236141	ENSG00000277527	NA	NA	NA	NA	NA	NA	NA	NA	NA	NA	NA	NA	NA	NA	NA	NA	NA	NA	NA	NA	NA	NA	NA	NA	NA	NA	NA	NA	NA	NA	NA
379	chr2	103903542	104943542	-0.279591	-0.336423	ENSG00000228528	ENSG00000233639	ENSG00000225765	ENSG00000229743	ENSG00000227157	ENSG00000198914	ENSG00000234177	ENSG00000269707	ENSG00000239587	ENSG00000235597	ENSG00000230690	ENSG00000199727	ENSG00000207249	ENSG00000213301	ENSG00000225669	ENSG00000236109	ENSG00000279904	ENSG00000221654	ENSG00000228968	ENSG00000231626	ENSG00000233955	ENSG00000234781	ENSG00000273515	ENSG00000280979	NA	NA	NA	NA	NA	NA	NA	NA	NA	NA	NA	NA	NA	NA	NA	NA	NA	NA	NA	NA
380	chr2	104943542	105263543	0.724285	0.157953	ENSG00000135973	ENSG00000226508	ENSG00000135972	ENSG00000272861	ENSG00000231851	ENSG00000263685	NA	NA	NA	NA	NA	NA	NA	NA	NA	NA	NA	NA	NA	NA	NA	NA	NA	NA	NA	NA	NA	NA	NA	NA	NA	NA	NA	NA	NA	NA	NA	NA	NA	NA	NA	NA	NA	NA
381	chr2	105263543	106583544	-0.205917	-0.336423	ENSG00000119147	ENSG00000272994	ENSG00000153165	ENSG00000115652	ENSG00000238273	ENSG00000135966	ENSG00000235319	ENSG00000235522	ENSG00000254126	ENSG00000115641	ENSG00000135974	ENSG00000281871	ENSG00000071051	ENSG00000240935	ENSG00000213295	ENSG00000227513	ENSG00000232001	ENSG00000233339	ENSG00000233939	ENSG00000235486	ENSG00000273595	ENSG00000224061	ENSG00000229682	ENSG00000230353	ENSG00000231505	ENSG00000234162	ENSG00000237666	NA	NA	NA	NA	NA	NA	NA	NA	NA	NA	NA	NA	NA	NA	NA	NA	NA
382	chr2	106583544	107943544	-0.258942	-0.0838221	ENSG00000224568	ENSG00000238250	ENSG00000225588	ENSG00000214199	ENSG00000144057	ENSG00000233494	ENSG00000196862	ENSG00000226905	ENSG00000227270	ENSG00000227294	ENSG00000232991	ENSG00000237745	ENSG00000229360	ENSG00000229457	ENSG00000230651	ENSG00000235325	ENSG00000237880	NA	NA	NA	NA	NA	NA	NA	NA	NA	NA	NA	NA	NA	NA	NA	NA	NA	NA	NA	NA	NA	NA	NA	NA	NA	NA	NA
383	chr2	107943544	108303544	-0.417842	0.0082321	ENSG00000115665	ENSG00000196228	ENSG00000227597	ENSG00000229890	ENSG00000225328	ENSG00000231221	ENSG00000236877	NA	NA	NA	NA	NA	NA	NA	NA	NA	NA	NA	NA	NA	NA	NA	NA	NA	NA	NA	NA	NA	NA	NA	NA	NA	NA	NA	NA	NA	NA	NA	NA	NA	NA	NA	NA	NA
384	chr2	108303544	108783544	-0.603174	-0.485814	ENSG00000169756	ENSG00000198075	ENSG00000237223	ENSG00000135968	ENSG00000214184	ENSG00000261209	ENSG00000271070	ENSG00000271284	ENSG00000228763	ENSG00000233648	ENSG00000235644	NA	NA	NA	NA	NA	NA	NA	NA	NA	NA	NA	NA	NA	NA	NA	NA	NA	NA	NA	NA	NA	NA	NA	NA	NA	NA	NA	NA	NA	NA	NA	NA	NA
385	chr2	109962423	110362423	0.270075	0.136831	ENSG00000144063	ENSG00000144061	ENSG00000261760	ENSG00000282304	ENSG00000175701	ENSG00000282785	ENSG00000204588	ENSG00000212091	ENSG00000226991	ENSG00000233370	ENSG00000235721	ENSG00000240069	ENSG00000263881	ENSG00000264336	ENSG00000225108	ENSG00000229730	ENSG00000264979	ENSG00000265682	NA	NA	NA	NA	NA	NA	NA	NA	NA	NA	NA	NA	NA	NA	NA	NA	NA	NA	NA	NA	NA	NA	NA	NA	NA	NA
386	chr2	110362423	111762423	-0.878208	-0.890089	ENSG00000169679	ENSG00000279191	ENSG00000224959	ENSG00000172965	ENSG00000240350	ENSG00000226928	ENSG00000175772	ENSG00000280878	ENSG00000257207	ENSG00000266139	ENSG00000183054	ENSG00000270190	ENSG00000236330	ENSG00000256671	ENSG00000228615	ENSG00000227992	ENSG00000271590	ENSG00000230596	ENSG00000204581	ENSG00000153094	ENSG00000153093	ENSG00000273471	ENSG00000235881	ENSG00000216867	ENSG00000223973	ENSG00000225744	ENSG00000226065	ENSG00000227574	ENSG00000227842	ENSG00000229118	ENSG00000230499	ENSG00000231536	ENSG00000231583	ENSG00000237583	ENSG00000184115	ENSG00000271635	NA	NA	NA	NA	NA	NA	NA	NA
387	chr2	111762423	113002423	-0.441305	-0.336423	ENSG00000169607	ENSG00000278962	ENSG00000144152	ENSG00000136688	ENSG00000153107	ENSG00000188177	ENSG00000125571	ENSG00000153214	ENSG00000280228	ENSG00000114999	ENSG00000144161	ENSG00000231747	ENSG00000144136	ENSG00000144130	ENSG00000266063	ENSG00000115008	ENSG00000125538	ENSG00000169629	ENSG00000243389	ENSG00000228251	ENSG00000240183	ENSG00000125630	ENSG00000237753	ENSG00000153208	ENSG00000236307	ENSG00000125611	ENSG00000180152	ENSG00000221541	ENSG00000227368	ENSG00000230958	ENSG00000232090	ENSG00000236555	ENSG00000207383	ENSG00000225496	ENSG00000232277	ENSG00000235258	ENSG00000236124	NA	NA	NA	NA	NA	NA	NA
388	chr2	113002423	113442423	-0.67462	-0.550494	ENSG00000125618	ENSG00000189223	ENSG00000136696	ENSG00000234997	ENSG00000136689	ENSG00000274877	ENSG00000136695	ENSG00000272563	ENSG00000125637	ENSG00000136694	ENSG00000136697	ENSG00000201805	ENSG00000231292	ENSG00000234174	NA	NA	NA	NA	NA	NA	NA	NA	NA	NA	NA	NA	NA	NA	NA	NA	NA	NA	NA	NA	NA	NA	NA	NA	NA	NA	NA	NA	NA	NA
389	chr2	113442423	114602423	-0.363279	-0.302413	ENSG00000184492	ENSG00000144158	ENSG00000234199	ENSG00000144134	ENSG00000276624	ENSG00000270019	ENSG00000115084	ENSG00000146556	ENSG00000240356	ENSG00000227359	ENSG00000225398	ENSG00000279267	ENSG00000279957	ENSG00000244063	ENSG00000228857	ENSG00000243179	ENSG00000115091	ENSG00000236397	ENSG00000265429	ENSG00000202427	ENSG00000222923	ENSG00000226516	ENSG00000233479	ENSG00000234148	ENSG00000280854	ENSG00000175509	ENSG00000212182	ENSG00000215984	ENSG00000221055	ENSG00000231926	ENSG00000231943	ENSG00000235242	NA	NA	NA	NA	NA	NA	NA	NA	NA	NA	NA	NA
390	chr2	114602423	115082423	NA	NA	ENSG00000231538	ENSG00000235717	NA	NA	NA	NA	NA	NA	NA	NA	NA	NA	NA	NA	NA	NA	NA	NA	NA	NA	NA	NA	NA	NA	NA	NA	NA	NA	NA	NA	NA	NA	NA	NA	NA	NA	NA	NA	NA	NA	NA	NA	NA	NA
391	chr2	115082423	116042424	1.07819	1.07819	ENSG00000235026	ENSG00000230391	NA	NA	NA	NA	NA	NA	NA	NA	NA	NA	NA	NA	NA	NA	NA	NA	NA	NA	NA	NA	NA	NA	NA	NA	NA	NA	NA	NA	NA	NA	NA	NA	NA	NA	NA	NA	NA	NA	NA	NA	NA	NA
392	chr2	116042424	117802424	-0.226508	-0.336423	ENSG00000230950	ENSG00000226341	ENSG00000228898	ENSG00000230158	ENSG00000235871	ENSG00000274027	ENSG00000224869	ENSG00000227291	ENSG00000239185	ENSG00000271667	NA	NA	NA	NA	NA	NA	NA	NA	NA	NA	NA	NA	NA	NA	NA	NA	NA	NA	NA	NA	NA	NA	NA	NA	NA	NA	NA	NA	NA	NA	NA	NA	NA	NA
393	chr2	117802424	118882424	-0.374865	-0.423021	ENSG00000088205	ENSG00000125629	ENSG00000236255	ENSG00000224967	ENSG00000235066	ENSG00000243510	ENSG00000226856	ENSG00000258910	ENSG00000125633	ENSG00000279227	ENSG00000163064	ENSG00000125631	ENSG00000272895	NA	NA	NA	NA	NA	NA	NA	NA	NA	NA	NA	NA	NA	NA	NA	NA	NA	NA	NA	NA	NA	NA	NA	NA	NA	NA	NA	NA	NA	NA	NA
394	chr2	118882424	119282424	-0.063844	-0.0303599	ENSG00000144119	ENSG00000229867	ENSG00000019169	ENSG00000115107	ENSG00000264833	ENSG00000259094	NA	NA	NA	NA	NA	NA	NA	NA	NA	NA	NA	NA	NA	NA	NA	NA	NA	NA	NA	NA	NA	NA	NA	NA	NA	NA	NA	NA	NA	NA	NA	NA	NA	NA	NA	NA	NA	NA
395	chr2	119282424	120242424	-0.211539	-0.179172	ENSG00000226479	ENSG00000163075	ENSG00000186132	ENSG00000231013	ENSG00000088179	ENSG00000155368	ENSG00000080293	ENSG00000144120	ENSG00000275077	ENSG00000229326	ENSG00000171227	ENSG00000224789	ENSG00000115109	ENSG00000202046	ENSG00000223549	ENSG00000227788	ENSG00000233286	ENSG00000234065	ENSG00000236878	ENSG00000243104	ENSG00000233741	NA	NA	NA	NA	NA	NA	NA	NA	NA	NA	NA	NA	NA	NA	NA	NA	NA	NA	NA	NA	NA	NA	NA
396	chr2	120242424	120642424	-0.189589	-0.167485	ENSG00000163083	ENSG00000232140	ENSG00000235840	ENSG00000237614	ENSG00000280409	ENSG00000281676	NA	NA	NA	NA	NA	NA	NA	NA	NA	NA	NA	NA	NA	NA	NA	NA	NA	NA	NA	NA	NA	NA	NA	NA	NA	NA	NA	NA	NA	NA	NA	NA	NA	NA	NA	NA	NA	NA
397	chr2	120642424	121282424	-0.645182	-0.147884	ENSG00000074047	ENSG00000234455	ENSG00000271709	ENSG00000201006	ENSG00000221321	ENSG00000236145	ENSG00000201584	ENSG00000229774	NA	NA	NA	NA	NA	NA	NA	NA	NA	NA	NA	NA	NA	NA	NA	NA	NA	NA	NA	NA	NA	NA	NA	NA	NA	NA	NA	NA	NA	NA	NA	NA	NA	NA	NA	NA
398	chr2	121282424	121762424	-0.400456	-0.457174	ENSG00000155438	ENSG00000279721	ENSG00000274151	ENSG00000236859	ENSG00000213239	ENSG00000222467	ENSG00000265451	ENSG00000264229	ENSG00000074054	ENSG00000232723	ENSG00000230993	ENSG00000270798	NA	NA	NA	NA	NA	NA	NA	NA	NA	NA	NA	NA	NA	NA	NA	NA	NA	NA	NA	NA	NA	NA	NA	NA	NA	NA	NA	NA	NA	NA	NA	NA
399	chr2	121762424	122882424	-0.79674	-0.79674	ENSG00000224655	NA	NA	NA	NA	NA	NA	NA	NA	NA	NA	NA	NA	NA	NA	NA	NA	NA	NA	NA	NA	NA	NA	NA	NA	NA	NA	NA	NA	NA	NA	NA	NA	NA	NA	NA	NA	NA	NA	NA	NA	NA	NA	NA
400	chr2	122882424	123962423	-0.105471	-0.105471	ENSG00000227738	ENSG00000235640	ENSG00000237856	ENSG00000223118	ENSG00000226708	ENSG00000232740	ENSG00000279874	NA	NA	NA	NA	NA	NA	NA	NA	NA	NA	NA	NA	NA	NA	NA	NA	NA	NA	NA	NA	NA	NA	NA	NA	NA	NA	NA	NA	NA	NA	NA	NA	NA	NA	NA	NA	NA
401	chr2	123962423	125122423	1.24154	0.895041	ENSG00000155052	ENSG00000206726	ENSG00000252674	ENSG00000228400	ENSG00000238046	ENSG00000270815	NA	NA	NA	NA	NA	NA	NA	NA	NA	NA	NA	NA	NA	NA	NA	NA	NA	NA	NA	NA	NA	NA	NA	NA	NA	NA	NA	NA	NA	NA	NA	NA	NA	NA	NA	NA	NA	NA
402	chr2	125122423	127002424	-0.382645	-0.336423	ENSG00000235128	ENSG00000235774	ENSG00000136732	ENSG00000224410	ENSG00000235491	ENSG00000237524	ENSG00000206963	ENSG00000213236	ENSG00000226813	ENSG00000236655	ENSG00000281413	NA	NA	NA	NA	NA	NA	NA	NA	NA	NA	NA	NA	NA	NA	NA	NA	NA	NA	NA	NA	NA	NA	NA	NA	NA	NA	NA	NA	NA	NA	NA	NA	NA
403	chr2	127002424	127482424	-0.02819	-0.0720235	ENSG00000260634	ENSG00000163161	ENSG00000169967	ENSG00000260163	ENSG00000115718	ENSG00000186684	ENSG00000226789	ENSG00000236682	ENSG00000136717	ENSG00000200250	ENSG00000202429	ENSG00000237630	ENSG00000238788	ENSG00000264075	NA	NA	NA	NA	NA	NA	NA	NA	NA	NA	NA	NA	NA	NA	NA	NA	NA	NA	NA	NA	NA	NA	NA	NA	NA	NA	NA	NA	NA	NA
404	chr2	127482424	127802426	0.748037	0.158273	ENSG00000144230	ENSG00000072163	ENSG00000173349	ENSG00000272789	ENSG00000169994	ENSG00000201470	NA	NA	NA	NA	NA	NA	NA	NA	NA	NA	NA	NA	NA	NA	NA	NA	NA	NA	NA	NA	NA	NA	NA	NA	NA	NA	NA	NA	NA	NA	NA	NA	NA	NA	NA	NA	NA	NA
405	chr2	127802426	128162426	-0.311085	-0.235922	ENSG00000144231	ENSG00000244563	ENSG00000273950	ENSG00000274010	ENSG00000144233	ENSG00000272667	ENSG00000136715	ENSG00000200432	ENSG00000202532	ENSG00000204399	ENSG00000234044	ENSG00000200390	ENSG00000229173	ENSG00000232101	NA	NA	NA	NA	NA	NA	NA	NA	NA	NA	NA	NA	NA	NA	NA	NA	NA	NA	NA	NA	NA	NA	NA	NA	NA	NA	NA	NA	NA	NA
406	chr2	128162426	129882427	-0.0978687	-0.167589	ENSG00000204460	ENSG00000229536	ENSG00000136720	ENSG00000185631	ENSG00000229758	ENSG00000233428	ENSG00000238180	ENSG00000227653	ENSG00000237532	ENSG00000238277	ENSG00000238379	ENSG00000252742	NA	NA	NA	NA	NA	NA	NA	NA	NA	NA	NA	NA	NA	NA	NA	NA	NA	NA	NA	NA	NA	NA	NA	NA	NA	NA	NA	NA	NA	NA	NA	NA
407	chr2	129882427	130642427	-0.234213	-0.336423	ENSG00000180178	ENSG00000178162	ENSG00000183292	ENSG00000223760	ENSG00000136710	ENSG00000236595	ENSG00000214100	ENSG00000072135	ENSG00000265280	ENSG00000227632	ENSG00000213225	ENSG00000196834	ENSG00000237574	ENSG00000152076	ENSG00000136699	ENSG00000152082	ENSG00000222014	ENSG00000136718	ENSG00000225449	ENSG00000230756	ENSG00000152093	ENSG00000217289	ENSG00000224087	ENSG00000225341	ENSG00000226915	ENSG00000230496	ENSG00000230548	ENSG00000230646	ENSG00000231147	ENSG00000231240	ENSG00000231954	ENSG00000232990	ENSG00000233550	ENSG00000234398	ENSG00000234934	ENSG00000236211	ENSG00000237722	ENSG00000249997	ENSG00000251757	ENSG00000277668	ENSG00000277699	ENSG00000136698	ENSG00000152086	ENSG00000184761
408	chr2	130642427	131002427	0.306434	0.0669876	ENSG00000240253	ENSG00000233221	ENSG00000178171	ENSG00000173302	ENSG00000214081	ENSG00000232503	ENSG00000282944	ENSG00000223349	ENSG00000229797	ENSG00000281159	ENSG00000281516	NA	NA	NA	NA	NA	NA	NA	NA	NA	NA	NA	NA	NA	NA	NA	NA	NA	NA	NA	NA	NA	NA	NA	NA	NA	NA	NA	NA	NA	NA	NA	NA	NA
409	chr2	131002427	131362427	-0.128669	-0.00414818	ENSG00000188219	ENSG00000231431	ENSG00000152102	ENSG00000115762	ENSG00000212199	ENSG00000224425	ENSG00000225448	ENSG00000227817	ENSG00000230450	ENSG00000236516	ENSG00000236956	ENSG00000248796	NA	NA	NA	NA	NA	NA	NA	NA	NA	NA	NA	NA	NA	NA	NA	NA	NA	NA	NA	NA	NA	NA	NA	NA	NA	NA	NA	NA	NA	NA	NA	NA
410	chr2	131362427	131762427	-0.0251431	-0.149497	ENSG00000214077	ENSG00000217950	ENSG00000163040	ENSG00000173272	ENSG00000273073	ENSG00000265575	ENSG00000152117	ENSG00000213222	ENSG00000075886	ENSG00000204434	ENSG00000223631	ENSG00000224559	ENSG00000227275	ENSG00000232742	ENSG00000251956	ENSG00000273588	ENSG00000224679	ENSG00000226831	ENSG00000227661	ENSG00000231777	ENSG00000233087	ENSG00000233285	ENSG00000234480	ENSG00000234576	ENSG00000234939	ENSG00000235080	ENSG00000236590	ENSG00000237910	ENSG00000270930	ENSG00000276460	NA	NA	NA	NA	NA	NA	NA	NA	NA	NA	NA	NA	NA	NA
411	chr2	131762427	132202427	-0.0961453	-0.0433971	ENSG00000235615	ENSG00000229203	ENSG00000227745	ENSG00000226886	ENSG00000225594	ENSG00000244337	ENSG00000186825	ENSG00000232760	ENSG00000236485	ENSG00000239108	ENSG00000271179	ENSG00000274353	NA	NA	NA	NA	NA	NA	NA	NA	NA	NA	NA	NA	NA	NA	NA	NA	NA	NA	NA	NA	NA	NA	NA	NA	NA	NA	NA	NA	NA	NA	NA	NA
412	chr2	132202427	133802429	0.0653957	0.125481	ENSG00000150551	ENSG00000226953	ENSG00000183840	ENSG00000281774	ENSG00000232474	ENSG00000222068	ENSG00000176771	ENSG00000272769	ENSG00000228721	ENSG00000230992	ENSG00000018607	ENSG00000200708	ENSG00000200718	ENSG00000221142	ENSG00000223430	ENSG00000230065	ENSG00000233729	ENSG00000233786	ENSG00000252688	ENSG00000279512	ENSG00000202174	ENSG00000221288	ENSG00000230803	ENSG00000232349	ENSG00000252705	NA	NA	NA	NA	NA	NA	NA	NA	NA	NA	NA	NA	NA	NA	NA	NA	NA	NA	NA
413	chr2	133802429	134442429	0.305742	0.305742	ENSG00000222921	ENSG00000263813	ENSG00000234060	NA	NA	NA	NA	NA	NA	NA	NA	NA	NA	NA	NA	NA	NA	NA	NA	NA	NA	NA	NA	NA	NA	NA	NA	NA	NA	NA	NA	NA	NA	NA	NA	NA	NA	NA	NA	NA	NA	NA	NA	NA
414	chr2	134442429	134882430	1.46787	1.46787	ENSG00000152128	ENSG00000228098	ENSG00000234682	ENSG00000263783	NA	NA	NA	NA	NA	NA	NA	NA	NA	NA	NA	NA	NA	NA	NA	NA	NA	NA	NA	NA	NA	NA	NA	NA	NA	NA	NA	NA	NA	NA	NA	NA	NA	NA	NA	NA	NA	NA	NA	NA
415	chr2	134882430	135802430	-0.298659	-0.237485	ENSG00000121988	ENSG00000144224	ENSG00000235651	ENSG00000115839	ENSG00000208308	ENSG00000048991	ENSG00000207654	ENSG00000176601	ENSG00000082258	ENSG00000201308	NA	NA	NA	NA	NA	NA	NA	NA	NA	NA	NA	NA	NA	NA	NA	NA	NA	NA	NA	NA	NA	NA	NA	NA	NA	NA	NA	NA	NA	NA	NA	NA	NA	NA
416	chr2	135802430	136322430	-0.875759	-0.518578	ENSG00000231890	ENSG00000076003	ENSG00000115866	ENSG00000121966	ENSG00000227347	ENSG00000226806	ENSG00000237262	ENSG00000279024	ENSG00000200664	ENSG00000214070	NA	NA	NA	NA	NA	NA	NA	NA	NA	NA	NA	NA	NA	NA	NA	NA	NA	NA	NA	NA	NA	NA	NA	NA	NA	NA	NA	NA	NA	NA	NA	NA	NA	NA
417	chr2	136322430	137802430	0.15844	0.15844	ENSG00000144229	ENSG00000230037	ENSG00000216081	ENSG00000222394	ENSG00000229568	ENSG00000251976	ENSG00000212425	ENSG00000221762	NA	NA	NA	NA	NA	NA	NA	NA	NA	NA	NA	NA	NA	NA	NA	NA	NA	NA	NA	NA	NA	NA	NA	NA	NA	NA	NA	NA	NA	NA	NA	NA	NA	NA	NA	NA
418	chr2	137802430	138842430	-0.676634	-0.487985	ENSG00000144227	ENSG00000260059	ENSG00000150540	ENSG00000241772	ENSG00000144228	ENSG00000230569	ENSG00000237772	ENSG00000234645	ENSG00000228043	ENSG00000224231	ENSG00000233045	ENSG00000237939	ENSG00000232915	NA	NA	NA	NA	NA	NA	NA	NA	NA	NA	NA	NA	NA	NA	NA	NA	NA	NA	NA	NA	NA	NA	NA	NA	NA	NA	NA	NA	NA	NA	NA
419	chr2	138842430	139722431	0.438619	-0.105471	ENSG00000226939	ENSG00000206901	ENSG00000229104	ENSG00000229131	ENSG00000235232	ENSG00000222826	ENSG00000232992	NA	NA	NA	NA	NA	NA	NA	NA	NA	NA	NA	NA	NA	NA	NA	NA	NA	NA	NA	NA	NA	NA	NA	NA	NA	NA	NA	NA	NA	NA	NA	NA	NA	NA	NA	NA	NA
420	chr2	139722431	140482431	0.446207	0.172581	ENSG00000277306	ENSG00000221074	ENSG00000240977	ENSG00000223554	ENSG00000223921	ENSG00000224028	ENSG00000227149	ENSG00000228374	ENSG00000231567	ENSG00000281595	NA	NA	NA	NA	NA	NA	NA	NA	NA	NA	NA	NA	NA	NA	NA	NA	NA	NA	NA	NA	NA	NA	NA	NA	NA	NA	NA	NA	NA	NA	NA	NA	NA	NA
421	chr2	140482431	142122431	1.36951	1.73176	ENSG00000281341	ENSG00000236440	ENSG00000233329	ENSG00000252015	ENSG00000201892	ENSG00000238065	ENSG00000265224	ENSG00000266259	NA	NA	NA	NA	NA	NA	NA	NA	NA	NA	NA	NA	NA	NA	NA	NA	NA	NA	NA	NA	NA	NA	NA	NA	NA	NA	NA	NA	NA	NA	NA	NA	NA	NA	NA	NA
422	chr2	142122431	142962431	0.206602	0.125481	ENSG00000244125	ENSG00000228134	ENSG00000229781	ENSG00000239131	ENSG00000270390	NA	NA	NA	NA	NA	NA	NA	NA	NA	NA	NA	NA	NA	NA	NA	NA	NA	NA	NA	NA	NA	NA	NA	NA	NA	NA	NA	NA	NA	NA	NA	NA	NA	NA	NA	NA	NA	NA	NA
423	chr2	142962431	144482433	0.188935	0.125481	ENSG00000232377	ENSG00000121964	ENSG00000231758	ENSG00000075884	ENSG00000257277	ENSG00000200287	ENSG00000226839	ENSG00000236356	ENSG00000283118	ENSG00000221169	ENSG00000224288	ENSG00000224852	ENSG00000225476	ENSG00000227557	ENSG00000228655	ENSG00000231766	ENSG00000232772	ENSG00000236300	ENSG00000257226	ENSG00000257284	ENSG00000257640	ENSG00000258268	NA	NA	NA	NA	NA	NA	NA	NA	NA	NA	NA	NA	NA	NA	NA	NA	NA	NA	NA	NA	NA	NA
424	chr2	144482433	145722432	-0.488077	-0.257331	ENSG00000225107	ENSG00000226674	ENSG00000273537	ENSG00000238057	ENSG00000275372	ENSG00000277444	ENSG00000232606	ENSG00000279166	ENSG00000214064	ENSG00000276706	ENSG00000226218	ENSG00000234940	ENSG00000235352	ENSG00000235435	ENSG00000268580	NA	NA	NA	NA	NA	NA	NA	NA	NA	NA	NA	NA	NA	NA	NA	NA	NA	NA	NA	NA	NA	NA	NA	NA	NA	NA	NA	NA	NA
425	chr2	145722432	146642432	-0.268191	-0.538585	ENSG00000198526	ENSG00000227134	ENSG00000230559	ENSG00000233842	ENSG00000251905	ENSG00000234119	ENSG00000279876	NA	NA	NA	NA	NA	NA	NA	NA	NA	NA	NA	NA	NA	NA	NA	NA	NA	NA	NA	NA	NA	NA	NA	NA	NA	NA	NA	NA	NA	NA	NA	NA	NA	NA	NA	NA	NA
426	chr2	146642432	147882431	-0.19381	-0.19381	ENSG00000212389	ENSG00000207225	ENSG00000227902	ENSG00000229143	ENSG00000231040	ENSG00000202074	ENSG00000207161	ENSG00000221289	ENSG00000253083	ENSG00000271583	NA	NA	NA	NA	NA	NA	NA	NA	NA	NA	NA	NA	NA	NA	NA	NA	NA	NA	NA	NA	NA	NA	NA	NA	NA	NA	NA	NA	NA	NA	NA	NA	NA	NA
427	chr2	148983486	149543486	-1.92949	-1.74698	ENSG00000187123	ENSG00000150556	ENSG00000223604	ENSG00000224337	ENSG00000228236	NA	NA	NA	NA	NA	NA	NA	NA	NA	NA	NA	NA	NA	NA	NA	NA	NA	NA	NA	NA	NA	NA	NA	NA	NA	NA	NA	NA	NA	NA	NA	NA	NA	NA	NA	NA	NA	NA	NA
428	chr2	149543486	150463486	-0.383217	-0.401562	ENSG00000168288	ENSG00000231969	ENSG00000230645	ENSG00000162947	ENSG00000207270	ENSG00000231420	NA	NA	NA	NA	NA	NA	NA	NA	NA	NA	NA	NA	NA	NA	NA	NA	NA	NA	NA	NA	NA	NA	NA	NA	NA	NA	NA	NA	NA	NA	NA	NA	NA	NA	NA	NA	NA	NA
429	chr2	150463486	151263486	-0.241381	-0.0699644	ENSG00000115963	ENSG00000184898	ENSG00000213201	ENSG00000224048	ENSG00000228064	ENSG00000237220	ENSG00000222031	ENSG00000232359	ENSG00000236049	ENSG00000236885	NA	NA	NA	NA	NA	NA	NA	NA	NA	NA	NA	NA	NA	NA	NA	NA	NA	NA	NA	NA	NA	NA	NA	NA	NA	NA	NA	NA	NA	NA	NA	NA	NA	NA
430	chr2	151263486	152023486	-0.86965	-0.666401	ENSG00000123610	ENSG00000080345	ENSG00000242113	ENSG00000264684	ENSG00000162980	ENSG00000183091	ENSG00000123609	NA	NA	NA	NA	NA	NA	NA	NA	NA	NA	NA	NA	NA	NA	NA	NA	NA	NA	NA	NA	NA	NA	NA	NA	NA	NA	NA	NA	NA	NA	NA	NA	NA	NA	NA	NA	NA
431	chr2	152023486	152703486	-0.157039	-0.140315	ENSG00000157827	ENSG00000213197	ENSG00000115145	ENSG00000225214	ENSG00000234272	ENSG00000199884	ENSG00000270776	NA	NA	NA	NA	NA	NA	NA	NA	NA	NA	NA	NA	NA	NA	NA	NA	NA	NA	NA	NA	NA	NA	NA	NA	NA	NA	NA	NA	NA	NA	NA	NA	NA	NA	NA	NA	NA
432	chr2	152703486	153503487	-0.739045	-0.790872	ENSG00000177917	ENSG00000242575	ENSG00000177519	ENSG00000214024	ENSG00000214025	ENSG00000226213	ENSG00000227708	ENSG00000200377	ENSG00000224612	ENSG00000226338	ENSG00000234932	NA	NA	NA	NA	NA	NA	NA	NA	NA	NA	NA	NA	NA	NA	NA	NA	NA	NA	NA	NA	NA	NA	NA	NA	NA	NA	NA	NA	NA	NA	NA	NA	NA
433	chr2	153503487	154343488	1.04786	1.49122	ENSG00000230251	ENSG00000212001	ENSG00000215934	ENSG00000236917	NA	NA	NA	NA	NA	NA	NA	NA	NA	NA	NA	NA	NA	NA	NA	NA	NA	NA	NA	NA	NA	NA	NA	NA	NA	NA	NA	NA	NA	NA	NA	NA	NA	NA	NA	NA	NA	NA	NA	NA
434	chr2	154343488	155303488	-0.16316	-0.105471	ENSG00000162989	ENSG00000224675	ENSG00000223290	ENSG00000227682	ENSG00000238004	ENSG00000223197	ENSG00000228837	ENSG00000229701	ENSG00000230991	ENSG00000232982	ENSG00000235949	NA	NA	NA	NA	NA	NA	NA	NA	NA	NA	NA	NA	NA	NA	NA	NA	NA	NA	NA	NA	NA	NA	NA	NA	NA	NA	NA	NA	NA	NA	NA	NA	NA
435	chr2	155303488	156263488	-0.663653	-0.550494	ENSG00000235548	ENSG00000226383	ENSG00000206718	ENSG00000229935	ENSG00000233039	ENSG00000233709	ENSG00000233248	NA	NA	NA	NA	NA	NA	NA	NA	NA	NA	NA	NA	NA	NA	NA	NA	NA	NA	NA	NA	NA	NA	NA	NA	NA	NA	NA	NA	NA	NA	NA	NA	NA	NA	NA	NA	NA
436	chr2	156263488	157223488	-0.153313	-0.319504	ENSG00000153234	ENSG00000115159	ENSG00000213194	ENSG00000238069	ENSG00000263848	ENSG00000281222	ENSG00000282440	NA	NA	NA	NA	NA	NA	NA	NA	NA	NA	NA	NA	NA	NA	NA	NA	NA	NA	NA	NA	NA	NA	NA	NA	NA	NA	NA	NA	NA	NA	NA	NA	NA	NA	NA	NA	NA
437	chr2	157223488	157983488	0.315115	0.0171795	ENSG00000136542	ENSG00000270557	ENSG00000251980	ENSG00000115165	ENSG00000123612	ENSG00000115170	ENSG00000271320	ENSG00000230562	ENSG00000136541	ENSG00000234584	ENSG00000222404	ENSG00000228937	NA	NA	NA	NA	NA	NA	NA	NA	NA	NA	NA	NA	NA	NA	NA	NA	NA	NA	NA	NA	NA	NA	NA	NA	NA	NA	NA	NA	NA	NA	NA	NA
438	chr2	157983488	158783488	-0.163331	-0.385935	ENSG00000237327	ENSG00000204380	ENSG00000144283	ENSG00000227331	ENSG00000153237	ENSG00000243723	ENSG00000227480	ENSG00000228586	ENSG00000231158	ENSG00000231675	ENSG00000234890	ENSG00000212410	ENSG00000281472	NA	NA	NA	NA	NA	NA	NA	NA	NA	NA	NA	NA	NA	NA	NA	NA	NA	NA	NA	NA	NA	NA	NA	NA	NA	NA	NA	NA	NA	NA	NA
439	chr2	158783488	159983489	-0.0678052	0.0742318	ENSG00000223642	ENSG00000241399	ENSG00000207117	ENSG00000225369	ENSG00000248672	ENSG00000196151	ENSG00000163331	ENSG00000224152	ENSG00000275141	ENSG00000115183	ENSG00000136536	ENSG00000054219	ENSG00000227055	ENSG00000123636	ENSG00000213189	ENSG00000230783	ENSG00000251491	ENSG00000226266	ENSG00000188668	ENSG00000243792	ENSG00000270893	ENSG00000202029	ENSG00000222300	ENSG00000226878	NA	NA	NA	NA	NA	NA	NA	NA	NA	NA	NA	NA	NA	NA	NA	NA	NA	NA	NA	NA
440	chr2	159983489	161063489	0.188659	0.233085	ENSG00000263948	ENSG00000153250	ENSG00000115221	ENSG00000244372	ENSG00000232337	ENSG00000279844	NA	NA	NA	NA	NA	NA	NA	NA	NA	NA	NA	NA	NA	NA	NA	NA	NA	NA	NA	NA	NA	NA	NA	NA	NA	NA	NA	NA	NA	NA	NA	NA	NA	NA	NA	NA	NA	NA
441	chr2	161063489	162303490	-0.667539	-0.550823	ENSG00000115233	ENSG00000136535	ENSG00000197635	ENSG00000078098	ENSG00000251621	ENSG00000253046	ENSG00000271924	ENSG00000230918	ENSG00000274743	ENSG00000232320	ENSG00000136560	ENSG00000226121	ENSG00000235724	ENSG00000225813	ENSG00000144290	ENSG00000280105	ENSG00000224674	ENSG00000227403	ENSG00000233397	ENSG00000235716	ENSG00000236841	ENSG00000238570	ENSG00000115263	ENSG00000221590	ENSG00000224076	ENSG00000224467	ENSG00000226946	ENSG00000231445	ENSG00000234732	ENSG00000274689	NA	NA	NA	NA	NA	NA	NA	NA	NA	NA	NA	NA	NA	NA
442	chr2	162303490	163143490	-1.38139	-1.38139	ENSG00000115271	ENSG00000184611	ENSG00000212312	ENSG00000237750	NA	NA	NA	NA	NA	NA	NA	NA	NA	NA	NA	NA	NA	NA	NA	NA	NA	NA	NA	NA	NA	NA	NA	NA	NA	NA	NA	NA	NA	NA	NA	NA	NA	NA	NA	NA	NA	NA	NA	NA
443	chr2	163143490	164503490	-0.715313	-0.336423	ENSG00000237844	ENSG00000182263	ENSG00000200902	ENSG00000226847	ENSG00000229641	ENSG00000264074	ENSG00000230282	NA	NA	NA	NA	NA	NA	NA	NA	NA	NA	NA	NA	NA	NA	NA	NA	NA	NA	NA	NA	NA	NA	NA	NA	NA	NA	NA	NA	NA	NA	NA	NA	NA	NA	NA	NA	NA
444	chr2	164503490	164823490	-0.383531	-0.685132	ENSG00000224331	ENSG00000206869	ENSG00000277998	NA	NA	NA	NA	NA	NA	NA	NA	NA	NA	NA	NA	NA	NA	NA	NA	NA	NA	NA	NA	NA	NA	NA	NA	NA	NA	NA	NA	NA	NA	NA	NA	NA	NA	NA	NA	NA	NA	NA	NA	NA
445	chr2	164823490	166063490	0.399383	0.375473	ENSG00000169507	ENSG00000235192	ENSG00000136531	ENSG00000115339	ENSG00000153253	ENSG00000178662	ENSG00000229195	ENSG00000236283	ENSG00000223318	ENSG00000233255	ENSG00000232411	ENSG00000123607	ENSG00000199508	ENSG00000221234	ENSG00000224490	ENSG00000233204	NA	NA	NA	NA	NA	NA	NA	NA	NA	NA	NA	NA	NA	NA	NA	NA	NA	NA	NA	NA	NA	NA	NA	NA	NA	NA	NA	NA
446	chr2	166063490	166423490	1.57121	1.57121	ENSG00000169432	ENSG00000238813	ENSG00000222376	NA	NA	NA	NA	NA	NA	NA	NA	NA	NA	NA	NA	NA	NA	NA	NA	NA	NA	NA	NA	NA	NA	NA	NA	NA	NA	NA	NA	NA	NA	NA	NA	NA	NA	NA	NA	NA	NA	NA	NA	NA
447	chr2	166423490	167223490	-0.0653595	-0.0653595	ENSG00000225182	ENSG00000254552	NA	NA	NA	NA	NA	NA	NA	NA	NA	NA	NA	NA	NA	NA	NA	NA	NA	NA	NA	NA	NA	NA	NA	NA	NA	NA	NA	NA	NA	NA	NA	NA	NA	NA	NA	NA	NA	NA	NA	NA	NA	NA
448	chr2	167223490	168143490	-1.07381	-1.00995	ENSG00000172318	ENSG00000228222	ENSG00000214211	ENSG00000235335	ENSG00000238357	NA	NA	NA	NA	NA	NA	NA	NA	NA	NA	NA	NA	NA	NA	NA	NA	NA	NA	NA	NA	NA	NA	NA	NA	NA	NA	NA	NA	NA	NA	NA	NA	NA	NA	NA	NA	NA	NA	NA
449	chr2	168143490	169343490	-0.603244	-0.631202	ENSG00000152253	ENSG00000073734	ENSG00000238259	ENSG00000163072	ENSG00000073737	ENSG00000227617	ENSG00000172292	ENSG00000265694	ENSG00000152254	ENSG00000235321	ENSG00000235995	ENSG00000241074	ENSG00000199348	NA	NA	NA	NA	NA	NA	NA	NA	NA	NA	NA	NA	NA	NA	NA	NA	NA	NA	NA	NA	NA	NA	NA	NA	NA	NA	NA	NA	NA	NA	NA
450	chr2	169343490	169903490	-0.372044	-0.437933	ENSG00000138398	ENSG00000154479	ENSG00000138385	ENSG00000138382	ENSG00000231550	ENSG00000138399	ENSG00000251569	ENSG00000144362	ENSG00000213160	ENSG00000239474	ENSG00000214369	ENSG00000163093	ENSG00000206961	ENSG00000226072	ENSG00000229827	NA	NA	NA	NA	NA	NA	NA	NA	NA	NA	NA	NA	NA	NA	NA	NA	NA	NA	NA	NA	NA	NA	NA	NA	NA	NA	NA	NA	NA
451	chr2	169903490	170863490	-0.210202	-0.179056	ENSG00000128683	ENSG00000128692	ENSG00000231898	ENSG00000204334	ENSG00000234350	ENSG00000204335	ENSG00000071909	ENSG00000213981	ENSG00000239467	ENSG00000235934	ENSG00000222509	ENSG00000275414	ENSG00000214821	ENSG00000222033	ENSG00000227176	ENSG00000252807	NA	NA	NA	NA	NA	NA	NA	NA	NA	NA	NA	NA	NA	NA	NA	NA	NA	NA	NA	NA	NA	NA	NA	NA	NA	NA	NA	NA
452	chr2	170863490	171543490	-0.423709	-0.329654	ENSG00000198586	ENSG00000233762	ENSG00000123600	ENSG00000115827	ENSG00000115806	ENSG00000228507	ENSG00000224553	ENSG00000234061	ENSG00000266020	NA	NA	NA	NA	NA	NA	NA	NA	NA	NA	NA	NA	NA	NA	NA	NA	NA	NA	NA	NA	NA	NA	NA	NA	NA	NA	NA	NA	NA	NA	NA	NA	NA	NA	NA
453	chr2	171543490	172135272	-1.37802	-0.533125	ENSG00000144355	ENSG00000115844	ENSG00000128708	ENSG00000115840	ENSG00000077380	ENSG00000252779	ENSG00000172878	ENSG00000233934	ENSG00000236651	NA	NA	NA	NA	NA	NA	NA	NA	NA	NA	NA	NA	NA	NA	NA	NA	NA	NA	NA	NA	NA	NA	NA	NA	NA	NA	NA	NA	NA	NA	NA	NA	NA	NA	NA
454	chr2	172135272	174375272	-0.862098	-0.602702	ENSG00000144354	ENSG00000152256	ENSG00000217236	ENSG00000138430	ENSG00000238133	ENSG00000091436	ENSG00000280414	ENSG00000225205	ENSG00000231453	ENSG00000232788	ENSG00000243770	ENSG00000172845	ENSG00000091409	ENSG00000091428	ENSG00000226963	ENSG00000260868	ENSG00000273258	ENSG00000228016	ENSG00000271151	ENSG00000231735	ENSG00000232555	ENSG00000235414	ENSG00000239041	ENSG00000265709	ENSG00000270460	ENSG00000270799	ENSG00000199866	ENSG00000201088	ENSG00000213148	ENSG00000224638	ENSG00000226131	ENSG00000227180	ENSG00000230104	ENSG00000232292	ENSG00000234415	ENSG00000236391	ENSG00000236832	ENSG00000237016	ENSG00000237617	ENSG00000237804	ENSG00000278924	ENSG00000281212	NA	NA
455	chr2	174375272	175175272	-0.0524792	-0.217019	ENSG00000163328	ENSG00000128656	ENSG00000226853	ENSG00000236449	ENSG00000115966	ENSG00000206965	ENSG00000115935	ENSG00000229750	ENSG00000144306	ENSG00000138435	ENSG00000277948	ENSG00000235655	ENSG00000215973	ENSG00000179997	ENSG00000199827	ENSG00000212167	ENSG00000237798	ENSG00000281373	ENSG00000227187	ENSG00000237104	ENSG00000266510	ENSG00000279884	NA	NA	NA	NA	NA	NA	NA	NA	NA	NA	NA	NA	NA	NA	NA	NA	NA	NA	NA	NA	NA	NA
456	chr2	175175272	176055272	-0.345899	-0.100942	ENSG00000144320	ENSG00000233131	ENSG00000154518	ENSG00000200121	ENSG00000221347	ENSG00000223976	ENSG00000229066	ENSG00000235047	ENSG00000229779	NA	NA	NA	NA	NA	NA	NA	NA	NA	NA	NA	NA	NA	NA	NA	NA	NA	NA	NA	NA	NA	NA	NA	NA	NA	NA	NA	NA	NA	NA	NA	NA	NA	NA	NA
457	chr2	176055272	177135272	-2.09513	-1.73676	ENSG00000128710	ENSG00000128713	ENSG00000237380	ENSG00000278500	ENSG00000170166	ENSG00000128652	ENSG00000163364	ENSG00000128709	ENSG00000128654	ENSG00000226363	ENSG00000272551	ENSG00000128714	ENSG00000175879	ENSG00000174279	ENSG00000224577	ENSG00000170178	ENSG00000218175	ENSG00000279160	ENSG00000224189	ENSG00000264392	ENSG00000230552	ENSG00000128645	ENSG00000265186	ENSG00000277284	ENSG00000207744	ENSG00000230384	ENSG00000237260	ENSG00000252027	ENSG00000279205	ENSG00000206866	ENSG00000221304	ENSG00000223777	ENSG00000227098	ENSG00000229434	ENSG00000236231	ENSG00000237053	ENSG00000272729	ENSG00000281719	NA	NA	NA	NA	NA	NA
458	chr2	177135272	177855273	-0.231997	-0.262228	ENSG00000170144	ENSG00000263721	ENSG00000271996	ENSG00000238295	ENSG00000225808	ENSG00000196659	ENSG00000278418	ENSG00000229337	ENSG00000213963	ENSG00000222043	ENSG00000116044	ENSG00000018510	ENSG00000280374	ENSG00000197557	ENSG00000265396	ENSG00000271825	ENSG00000201102	ENSG00000213069	ENSG00000226273	ENSG00000229941	ENSG00000237178	ENSG00000237655	ENSG00000251746	NA	NA	NA	NA	NA	NA	NA	NA	NA	NA	NA	NA	NA	NA	NA	NA	NA	NA	NA	NA	NA
459	chr2	177855273	178495273	-0.180474	-0.146675	ENSG00000079156	ENSG00000180228	ENSG00000223960	ENSG00000204311	ENSG00000079150	ENSG00000155636	ENSG00000238082	ENSG00000206788	ENSG00000223096	ENSG00000227241	ENSG00000229744	ENSG00000213962	ENSG00000236664	ENSG00000249909	NA	NA	NA	NA	NA	NA	NA	NA	NA	NA	NA	NA	NA	NA	NA	NA	NA	NA	NA	NA	NA	NA	NA	NA	NA	NA	NA	NA	NA	NA
460	chr2	178495273	180015273	-0.153822	-0.179628	ENSG00000270574	ENSG00000271011	ENSG00000163510	ENSG00000237298	ENSG00000270956	ENSG00000271141	ENSG00000163492	ENSG00000155657	ENSG00000279598	ENSG00000144331	ENSG00000271401	ENSG00000187231	ENSG00000270277	ENSG00000267784	ENSG00000213126	ENSG00000231541	ENSG00000237477	ENSG00000281155	ENSG00000202216	ENSG00000221240	ENSG00000237964	ENSG00000238542	ENSG00000252000	ENSG00000280636	NA	NA	NA	NA	NA	NA	NA	NA	NA	NA	NA	NA	NA	NA	NA	NA	NA	NA	NA	NA
461	chr2	180015273	180975273	-0.33942	-0.319504	ENSG00000225258	ENSG00000281131	ENSG00000226564	ENSG00000279559	ENSG00000236667	ENSG00000264976	ENSG00000270289	NA	NA	NA	NA	NA	NA	NA	NA	NA	NA	NA	NA	NA	NA	NA	NA	NA	NA	NA	NA	NA	NA	NA	NA	NA	NA	NA	NA	NA	NA	NA	NA	NA	NA	NA	NA	NA
462	chr2	180975273	181975273	-0.109625	-0.152117	ENSG00000260742	ENSG00000234663	ENSG00000115232	ENSG00000138434	ENSG00000162992	ENSG00000188452	ENSG00000221023	ENSG00000223873	ENSG00000234595	ENSG00000213958	ENSG00000225570	ENSG00000226681	ENSG00000236153	ENSG00000238171	ENSG00000266705	NA	NA	NA	NA	NA	NA	NA	NA	NA	NA	NA	NA	NA	NA	NA	NA	NA	NA	NA	NA	NA	NA	NA	NA	NA	NA	NA	NA	NA
463	chr2	181975273	182735273	-0.298933	-0.298933	ENSG00000222418	ENSG00000115252	ENSG00000216011	ENSG00000242121	ENSG00000281257	ENSG00000265129	NA	NA	NA	NA	NA	NA	NA	NA	NA	NA	NA	NA	NA	NA	NA	NA	NA	NA	NA	NA	NA	NA	NA	NA	NA	NA	NA	NA	NA	NA	NA	NA	NA	NA	NA	NA	NA	NA
464	chr2	182735273	183055272	0.00737134	-0.369875	ENSG00000162998	ENSG00000061676	ENSG00000232430	ENSG00000202141	ENSG00000207178	ENSG00000212404	NA	NA	NA	NA	NA	NA	NA	NA	NA	NA	NA	NA	NA	NA	NA	NA	NA	NA	NA	NA	NA	NA	NA	NA	NA	NA	NA	NA	NA	NA	NA	NA	NA	NA	NA	NA	NA	NA
465	chr2	183055272	184495273	-0.281661	-0.298198	ENSG00000177855	ENSG00000163002	ENSG00000162999	ENSG00000272800	ENSG00000213120	ENSG00000234172	ENSG00000266808	ENSG00000221498	ENSG00000224643	ENSG00000231203	NA	NA	NA	NA	NA	NA	NA	NA	NA	NA	NA	NA	NA	NA	NA	NA	NA	NA	NA	NA	NA	NA	NA	NA	NA	NA	NA	NA	NA	NA	NA	NA	NA	NA
466	chr2	184495273	185295273	-0.282439	-0.282439	ENSG00000170396	ENSG00000237824	NA	NA	NA	NA	NA	NA	NA	NA	NA	NA	NA	NA	NA	NA	NA	NA	NA	NA	NA	NA	NA	NA	NA	NA	NA	NA	NA	NA	NA	NA	NA	NA	NA	NA	NA	NA	NA	NA	NA	NA	NA	NA
467	chr2	185295273	186415273	-0.324185	-0.325645	ENSG00000237877	ENSG00000188738	ENSG00000224019	ENSG00000259915	ENSG00000226747	ENSG00000231646	ENSG00000212581	ENSG00000227692	ENSG00000225406	ENSG00000226410	ENSG00000232568	NA	NA	NA	NA	NA	NA	NA	NA	NA	NA	NA	NA	NA	NA	NA	NA	NA	NA	NA	NA	NA	NA	NA	NA	NA	NA	NA	NA	NA	NA	NA	NA	NA
468	chr2	186415273	187495273	0.0919375	0.0498421	ENSG00000065548	ENSG00000138448	ENSG00000064989	ENSG00000144369	ENSG00000163012	ENSG00000231739	ENSG00000199626	ENSG00000222845	ENSG00000224323	ENSG00000226553	ENSG00000227227	ENSG00000281192	NA	NA	NA	NA	NA	NA	NA	NA	NA	NA	NA	NA	NA	NA	NA	NA	NA	NA	NA	NA	NA	NA	NA	NA	NA	NA	NA	NA	NA	NA	NA	NA
469	chr2	187495273	188495273	-0.644212	-0.167294	ENSG00000231689	ENSG00000207951	ENSG00000213115	ENSG00000235616	ENSG00000200650	ENSG00000252004	NA	NA	NA	NA	NA	NA	NA	NA	NA	NA	NA	NA	NA	NA	NA	NA	NA	NA	NA	NA	NA	NA	NA	NA	NA	NA	NA	NA	NA	NA	NA	NA	NA	NA	NA	NA	NA	NA
470	chr2	188495273	189535274	-0.815144	-0.772682	ENSG00000233996	ENSG00000115368	ENSG00000168542	ENSG00000204262	ENSG00000264725	ENSG00000221502	ENSG00000281204	ENSG00000228073	ENSG00000174325	ENSG00000213601	ENSG00000223523	ENSG00000266817	ENSG00000277207	NA	NA	NA	NA	NA	NA	NA	NA	NA	NA	NA	NA	NA	NA	NA	NA	NA	NA	NA	NA	NA	NA	NA	NA	NA	NA	NA	NA	NA	NA	NA
471	chr2	189535274	191015274	0.0256756	0.0266845	ENSG00000151690	ENSG00000138379	ENSG00000138381	ENSG00000235852	ENSG00000151687	ENSG00000233654	ENSG00000115419	ENSG00000151689	ENSG00000138449	ENSG00000064933	ENSG00000253559	ENSG00000187699	ENSG00000280517	ENSG00000204253	ENSG00000189362	ENSG00000138386	ENSG00000272979	ENSG00000128699	ENSG00000198130	ENSG00000223249	ENSG00000128694	ENSG00000229023	ENSG00000273240	ENSG00000213110	ENSG00000223824	ENSG00000228509	ENSG00000251935	ENSG00000276828	NA	NA	NA	NA	NA	NA	NA	NA	NA	NA	NA	NA	NA	NA	NA	NA
472	chr2	191015274	191495274	-0.494052	-0.308835	ENSG00000128641	ENSG00000227542	ENSG00000138378	ENSG00000252130	ENSG00000275235	ENSG00000207402	ENSG00000230611	ENSG00000230686	ENSG00000231858	ENSG00000278321	ENSG00000280083	NA	NA	NA	NA	NA	NA	NA	NA	NA	NA	NA	NA	NA	NA	NA	NA	NA	NA	NA	NA	NA	NA	NA	NA	NA	NA	NA	NA	NA	NA	NA	NA	NA
473	chr2	191495274	192175274	-0.491783	-0.616806	ENSG00000233766	ENSG00000173559	ENSG00000168497	ENSG00000274845	ENSG00000225884	ENSG00000213946	ENSG00000281467	NA	NA	NA	NA	NA	NA	NA	NA	NA	NA	NA	NA	NA	NA	NA	NA	NA	NA	NA	NA	NA	NA	NA	NA	NA	NA	NA	NA	NA	NA	NA	NA	NA	NA	NA	NA	NA
474	chr2	192175274	193095274	0.125481	0.125481	ENSG00000226242	ENSG00000227418	ENSG00000229395	ENSG00000278406	ENSG00000232227	NA	NA	NA	NA	NA	NA	NA	NA	NA	NA	NA	NA	NA	NA	NA	NA	NA	NA	NA	NA	NA	NA	NA	NA	NA	NA	NA	NA	NA	NA	NA	NA	NA	NA	NA	NA	NA	NA	NA
475	chr2	193095274	194855276	0.0304411	0.125481	ENSG00000224670	ENSG00000225539	ENSG00000230173	ENSG00000232658	ENSG00000236695	ENSG00000260142	ENSG00000215043	ENSG00000224219	ENSG00000225394	ENSG00000235218	ENSG00000252517	ENSG00000264560	ENSG00000276123	NA	NA	NA	NA	NA	NA	NA	NA	NA	NA	NA	NA	NA	NA	NA	NA	NA	NA	NA	NA	NA	NA	NA	NA	NA	NA	NA	NA	NA	NA	NA
476	chr2	194855276	195255276	NA	NA	ENSG00000235056	NA	NA	NA	NA	NA	NA	NA	NA	NA	NA	NA	NA	NA	NA	NA	NA	NA	NA	NA	NA	NA	NA	NA	NA	NA	NA	NA	NA	NA	NA	NA	NA	NA	NA	NA	NA	NA	NA	NA	NA	NA	NA	NA
477	chr2	195255276	196015276	-0.377377	-0.234156	ENSG00000224099	ENSG00000203435	ENSG00000196950	ENSG00000234919	ENSG00000223466	ENSG00000202206	ENSG00000201813	ENSG00000213107	ENSG00000271893	NA	NA	NA	NA	NA	NA	NA	NA	NA	NA	NA	NA	NA	NA	NA	NA	NA	NA	NA	NA	NA	NA	NA	NA	NA	NA	NA	NA	NA	NA	NA	NA	NA	NA	NA
478	chr2	196015276	196735276	-0.713571	-0.849375	ENSG00000081320	ENSG00000272211	ENSG00000229056	ENSG00000227878	ENSG00000138411	ENSG00000276200	ENSG00000252923	ENSG00000282836	NA	NA	NA	NA	NA	NA	NA	NA	NA	NA	NA	NA	NA	NA	NA	NA	NA	NA	NA	NA	NA	NA	NA	NA	NA	NA	NA	NA	NA	NA	NA	NA	NA	NA	NA	NA
479	chr2	196735276	197695276	-0.229812	-0.363428	ENSG00000144381	ENSG00000115540	ENSG00000115541	ENSG00000270757	ENSG00000115520	ENSG00000119041	ENSG00000065413	ENSG00000236977	ENSG00000231699	ENSG00000225636	ENSG00000115524	ENSG00000187944	ENSG00000162944	ENSG00000280176	ENSG00000213104	ENSG00000197121	ENSG00000224442	ENSG00000202434	ENSG00000206836	ENSG00000225979	ENSG00000230482	ENSG00000231621	NA	NA	NA	NA	NA	NA	NA	NA	NA	NA	NA	NA	NA	NA	NA	NA	NA	NA	NA	NA	NA	NA
480	chr2	197695276	198255276	-0.272422	0.0178877	ENSG00000152430	ENSG00000247626	ENSG00000237035	NA	NA	NA	NA	NA	NA	NA	NA	NA	NA	NA	NA	NA	NA	NA	NA	NA	NA	NA	NA	NA	NA	NA	NA	NA	NA	NA	NA	NA	NA	NA	NA	NA	NA	NA	NA	NA	NA	NA	NA	NA
481	chr2	198255276	199415277	-0.305913	0.125481	ENSG00000230407	ENSG00000238698	ENSG00000257045	ENSG00000280599	ENSG00000225421	ENSG00000231557	ENSG00000236653	ENSG00000252511	NA	NA	NA	NA	NA	NA	NA	NA	NA	NA	NA	NA	NA	NA	NA	NA	NA	NA	NA	NA	NA	NA	NA	NA	NA	NA	NA	NA	NA	NA	NA	NA	NA	NA	NA	NA
482	chr2	199415277	199895277	0.477109	0.515084	ENSG00000225953	ENSG00000226124	ENSG00000238217	ENSG00000213938	ENSG00000227004	NA	NA	NA	NA	NA	NA	NA	NA	NA	NA	NA	NA	NA	NA	NA	NA	NA	NA	NA	NA	NA	NA	NA	NA	NA	NA	NA	NA	NA	NA	NA	NA	NA	NA	NA	NA	NA	NA	NA
483	chr2	199895277	200775277	-0.336824	-0.319504	ENSG00000163535	ENSG00000138356	ENSG00000237166	ENSG00000178074	ENSG00000162971	ENSG00000280896	ENSG00000162972	ENSG00000196141	ENSG00000155729	ENSG00000244301	ENSG00000201649	ENSG00000280298	ENSG00000240302	ENSG00000276477	NA	NA	NA	NA	NA	NA	NA	NA	NA	NA	NA	NA	NA	NA	NA	NA	NA	NA	NA	NA	NA	NA	NA	NA	NA	NA	NA	NA	NA	NA
484	chr2	200775277	201175277	-0.242504	-0.240389	ENSG00000082153	ENSG00000115942	ENSG00000234431	ENSG00000155744	ENSG00000273975	ENSG00000232719	ENSG00000226658	ENSG00000225695	ENSG00000252148	ENSG00000240344	ENSG00000252916	ENSG00000226312	ENSG00000013441	ENSG00000201499	ENSG00000196290	ENSG00000119013	ENSG00000238829	ENSG00000183308	ENSG00000224672	ENSG00000252759	ENSG00000201737	ENSG00000207116	ENSG00000224346	ENSG00000221530	ENSG00000223092	ENSG00000230408	ENSG00000232133	ENSG00000235579	NA	NA	NA	NA	NA	NA	NA	NA	NA	NA	NA	NA	NA	NA	NA	NA
485	chr2	201175277	201615277	-0.224058	-0.302831	ENSG00000155749	ENSG00000003400	ENSG00000213090	ENSG00000115993	ENSG00000227841	ENSG00000082146	ENSG00000064012	ENSG00000202008	ENSG00000224299	ENSG00000224590	ENSG00000227736	ENSG00000234731	ENSG00000234842	ENSG00000249177	ENSG00000225796	ENSG00000227348	ENSG00000235318	NA	NA	NA	NA	NA	NA	NA	NA	NA	NA	NA	NA	NA	NA	NA	NA	NA	NA	NA	NA	NA	NA	NA	NA	NA	NA	NA
486	chr2	201615277	202255277	-0.460847	-0.336423	ENSG00000116030	ENSG00000138395	ENSG00000273209	ENSG00000182329	ENSG00000222035	ENSG00000155760	ENSG00000241790	ENSG00000082126	ENSG00000223825	ENSG00000003393	ENSG00000155755	ENSG00000231903	ENSG00000224463	ENSG00000202137	ENSG00000212184	ENSG00000221374	ENSG00000222972	ENSG00000227890	ENSG00000230799	ENSG00000231124	ENSG00000281201	ENSG00000221489	ENSG00000274633	NA	NA	NA	NA	NA	NA	NA	NA	NA	NA	NA	NA	NA	NA	NA	NA	NA	NA	NA	NA	NA
487	chr2	202255277	203935277	-0.230901	-0.204674	ENSG00000055044	ENSG00000264041	ENSG00000212309	ENSG00000271852	ENSG00000212534	ENSG00000281619	ENSG00000119004	ENSG00000138380	ENSG00000204217	ENSG00000138442	ENSG00000264275	ENSG00000273456	ENSG00000232479	ENSG00000238317	ENSG00000240761	ENSG00000144426	ENSG00000173166	ENSG00000232994	ENSG00000256458	ENSG00000178562	ENSG00000204196	ENSG00000138443	ENSG00000236047	ENSG00000227454	ENSG00000233579	ENSG00000242696	ENSG00000163599	ENSG00000138439	ENSG00000272966	ENSG00000163596	ENSG00000206970	ENSG00000223619	ENSG00000233134	ENSG00000233888	ENSG00000235433	ENSG00000237542	ENSG00000241221	ENSG00000270664	ENSG00000281423	ENSG00000202059	ENSG00000211573	ENSG00000213925	ENSG00000224791	ENSG00000225124
488	chr2	203935277	204815277	-0.0468559	0.0283427	ENSG00000163600	ENSG00000225304	ENSG00000234714	ENSG00000235951	ENSG00000236681	ENSG00000237843	ENSG00000236634	ENSG00000237271	NA	NA	NA	NA	NA	NA	NA	NA	NA	NA	NA	NA	NA	NA	NA	NA	NA	NA	NA	NA	NA	NA	NA	NA	NA	NA	NA	NA	NA	NA	NA	NA	NA	NA	NA	NA
489	chr2	204815277	206015276	0.010346	0.125481	ENSG00000118257	ENSG00000252485	ENSG00000201875	ENSG00000213739	ENSG00000225610	ENSG00000223890	ENSG00000225216	NA	NA	NA	NA	NA	NA	NA	NA	NA	NA	NA	NA	NA	NA	NA	NA	NA	NA	NA	NA	NA	NA	NA	NA	NA	NA	NA	NA	NA	NA	NA	NA	NA	NA	NA	NA	NA
490	chr2	206015276	206615276	-0.2271	-0.185313	ENSG00000204186	ENSG00000183671	ENSG00000227946	ENSG00000277502	ENSG00000231955	ENSG00000279220	ENSG00000207406	ENSG00000281780	ENSG00000207047	ENSG00000237580	ENSG00000114942	ENSG00000023228	ENSG00000207386	ENSG00000222496	ENSG00000237041	ENSG00000279921	ENSG00000159186	ENSG00000180105	ENSG00000224070	ENSG00000228577	ENSG00000234491	ENSG00000252716	NA	NA	NA	NA	NA	NA	NA	NA	NA	NA	NA	NA	NA	NA	NA	NA	NA	NA	NA	NA	NA	NA
491	chr2	206615276	207535276	-0.417378	-0.368905	ENSG00000118246	ENSG00000234902	ENSG00000240440	ENSG00000225916	ENSG00000118263	ENSG00000229647	ENSG00000138400	ENSG00000229321	ENSG00000237892	ENSG00000235118	ENSG00000144410	ENSG00000253008	ENSG00000223725	ENSG00000263468	ENSG00000277590	ENSG00000224342	ENSG00000225064	ENSG00000231653	ENSG00000207319	ENSG00000213083	ENSG00000221628	ENSG00000232125	ENSG00000260171	NA	NA	NA	NA	NA	NA	NA	NA	NA	NA	NA	NA	NA	NA	NA	NA	NA	NA	NA	NA	NA
492	chr2	207535276	208295276	-0.511447	-0.257595	ENSG00000272851	ENSG00000224137	ENSG00000138413	ENSG00000163251	ENSG00000118231	ENSG00000163249	ENSG00000144401	ENSG00000244567	ENSG00000178385	ENSG00000225111	ENSG00000212246	ENSG00000188674	ENSG00000231908	ENSG00000168582	ENSG00000264900	ENSG00000200764	ENSG00000213082	ENSG00000223433	ENSG00000233869	ENSG00000163254	ENSG00000182187	ENSG00000185078	ENSG00000199251	ENSG00000224529	ENSG00000224839	ENSG00000228111	ENSG00000228380	ENSG00000229150	ENSG00000251941	NA	NA	NA	NA	NA	NA	NA	NA	NA	NA	NA	NA	NA	NA	NA
493	chr2	208295276	209255276	-0.435086	-0.336423	ENSG00000231896	ENSG00000144407	ENSG00000229670	ENSG00000232409	ENSG00000232799	ENSG00000240286	ENSG00000202164	ENSG00000213081	ENSG00000227430	ENSG00000235864	ENSG00000276773	NA	NA	NA	NA	NA	NA	NA	NA	NA	NA	NA	NA	NA	NA	NA	NA	NA	NA	NA	NA	NA	NA	NA	NA	NA	NA	NA	NA	NA	NA	NA	NA	NA
494	chr2	209255276	210215276	0.221407	-0.0114918	ENSG00000144445	ENSG00000144406	ENSG00000237194	ENSG00000197713	ENSG00000231063	ENSG00000272807	ENSG00000229127	ENSG00000078018	ENSG00000222317	ENSG00000276683	NA	NA	NA	NA	NA	NA	NA	NA	NA	NA	NA	NA	NA	NA	NA	NA	NA	NA	NA	NA	NA	NA	NA	NA	NA	NA	NA	NA	NA	NA	NA	NA	NA	NA
495	chr2	210215276	212575276	0.515154	0.418028	ENSG00000221782	ENSG00000178568	ENSG00000280837	ENSG00000115365	ENSG00000021826	ENSG00000199203	ENSG00000199585	ENSG00000232631	ENSG00000234281	ENSG00000236007	ENSG00000271074	ENSG00000277155	ENSG00000279317	ENSG00000168530	ENSG00000231017	NA	NA	NA	NA	NA	NA	NA	NA	NA	NA	NA	NA	NA	NA	NA	NA	NA	NA	NA	NA	NA	NA	NA	NA	NA	NA	NA	NA	NA
496	chr2	212575276	213215276	-0.150118	0.125481	ENSG00000221388	ENSG00000030419	ENSG00000270659	ENSG00000273118	ENSG00000223373	ENSG00000231254	ENSG00000234308	ENSG00000266354	ENSG00000236193	NA	NA	NA	NA	NA	NA	NA	NA	NA	NA	NA	NA	NA	NA	NA	NA	NA	NA	NA	NA	NA	NA	NA	NA	NA	NA	NA	NA	NA	NA	NA	NA	NA	NA	NA
497	chr2	213215276	215215277	-0.376757	-0.336423	ENSG00000138376	ENSG00000229267	ENSG00000230076	ENSG00000227769	ENSG00000144452	ENSG00000144451	ENSG00000213917	ENSG00000174453	ENSG00000272519	ENSG00000275977	ENSG00000196096	ENSG00000177261	ENSG00000207274	ENSG00000224257	ENSG00000265734	ENSG00000197585	NA	NA	NA	NA	NA	NA	NA	NA	NA	NA	NA	NA	NA	NA	NA	NA	NA	NA	NA	NA	NA	NA	NA	NA	NA	NA	NA	NA
498	chr2	215215277	215975277	-0.420111	-0.211826	ENSG00000115414	ENSG00000230695	ENSG00000230838	ENSG00000235770	ENSG00000138363	ENSG00000225166	ENSG00000227824	ENSG00000228618	ENSG00000237525	ENSG00000237571	ENSG00000212055	ENSG00000216721	ENSG00000226276	ENSG00000227981	ENSG00000234938	NA	NA	NA	NA	NA	NA	NA	NA	NA	NA	NA	NA	NA	NA	NA	NA	NA	NA	NA	NA	NA	NA	NA	NA	NA	NA	NA	NA	NA
499	chr2	215975277	216615277	-0.227679	-0.0960062	ENSG00000163449	ENSG00000079246	ENSG00000231092	ENSG00000197756	ENSG00000260804	ENSG00000279348	ENSG00000115425	ENSG00000241520	ENSG00000138375	ENSG00000144583	ENSG00000232485	ENSG00000207303	ENSG00000225794	ENSG00000233581	ENSG00000224391	ENSG00000232970	ENSG00000235042	ENSG00000235444	ENSG00000236478	NA	NA	NA	NA	NA	NA	NA	NA	NA	NA	NA	NA	NA	NA	NA	NA	NA	NA	NA	NA	NA	NA	NA	NA	NA
500	chr2	216615277	217735277	-0.270164	-0.106566	ENSG00000115457	ENSG00000223874	ENSG00000233143	ENSG00000236886	ENSG00000224414	ENSG00000229352	ENSG00000115461	ENSG00000227021	ENSG00000251849	ENSG00000251982	ENSG00000259855	ENSG00000278004	ENSG00000278951	ENSG00000118245	ENSG00000222832	ENSG00000231597	ENSG00000234588	ENSG00000236295	ENSG00000237479	ENSG00000237930	NA	NA	NA	NA	NA	NA	NA	NA	NA	NA	NA	NA	NA	NA	NA	NA	NA	NA	NA	NA	NA	NA	NA	NA
501	chr2	217735277	218135277	-0.337391	-0.330979	ENSG00000188282	ENSG00000223923	ENSG00000229754	ENSG00000231035	ENSG00000079308	ENSG00000275458	NA	NA	NA	NA	NA	NA	NA	NA	NA	NA	NA	NA	NA	NA	NA	NA	NA	NA	NA	NA	NA	NA	NA	NA	NA	NA	NA	NA	NA	NA	NA	NA	NA	NA	NA	NA	NA	NA
502	chr2	218135277	218655277	-0.149838	-0.180819	ENSG00000144580	ENSG00000135913	ENSG00000135926	ENSG00000018280	ENSG00000199121	ENSG00000274203	ENSG00000144579	ENSG00000163464	ENSG00000127831	ENSG00000222714	ENSG00000261338	ENSG00000225062	ENSG00000163466	ENSG00000158428	ENSG00000273466	ENSG00000127838	ENSG00000115556	ENSG00000273361	ENSG00000179921	ENSG00000127837	ENSG00000278524	ENSG00000224159	ENSG00000230580	ENSG00000277115	ENSG00000207393	ENSG00000237281	NA	NA	NA	NA	NA	NA	NA	NA	NA	NA	NA	NA	NA	NA	NA	NA	NA	NA
503	chr2	218655277	219615278	-0.534412	-0.378029	ENSG00000230432	ENSG00000115649	ENSG00000123992	ENSG00000268896	ENSG00000171450	ENSG00000135925	ENSG00000269068	ENSG00000144591	ENSG00000213901	ENSG00000123999	ENSG00000221344	ENSG00000163516	ENSG00000163482	ENSG00000054356	ENSG00000280537	ENSG00000187736	ENSG00000135929	ENSG00000235024	ENSG00000144567	ENSG00000163501	ENSG00000265252	ENSG00000280323	ENSG00000207647	ENSG00000163521	ENSG00000198925	ENSG00000182698	ENSG00000135924	ENSG00000127824	ENSG00000163497	ENSG00000163499	ENSG00000115661	ENSG00000229525	ENSG00000115657	ENSG00000072182	ENSG00000236445	ENSG00000224928	ENSG00000115596	ENSG00000268603	ENSG00000158552	ENSG00000072195	ENSG00000163481	ENSG00000227432	ENSG00000135912	ENSG00000181378
504	chr2	219615278	220615279	-0.781673	-0.411923	ENSG00000267919	ENSG00000114923	ENSG00000227308	ENSG00000221199	ENSG00000223903	ENSG00000235337	ENSG00000239498	ENSG00000222096	ENSG00000225911	ENSG00000228909	ENSG00000228973	ENSG00000231802	ENSG00000266518	NA	NA	NA	NA	NA	NA	NA	NA	NA	NA	NA	NA	NA	NA	NA	NA	NA	NA	NA	NA	NA	NA	NA	NA	NA	NA	NA	NA	NA	NA	NA
505	chr2	220615279	221575280	-1.54268	-1.79763	ENSG00000116106	ENSG00000272944	ENSG00000221432	ENSG00000224819	ENSG00000226726	ENSG00000232089	ENSG00000281701	NA	NA	NA	NA	NA	NA	NA	NA	NA	NA	NA	NA	NA	NA	NA	NA	NA	NA	NA	NA	NA	NA	NA	NA	NA	NA	NA	NA	NA	NA	NA	NA	NA	NA	NA	NA	NA
506	chr2	221575280	221935281	0.88041	0.88041	ENSG00000230406	ENSG00000234446	NA	NA	NA	NA	NA	NA	NA	NA	NA	NA	NA	NA	NA	NA	NA	NA	NA	NA	NA	NA	NA	NA	NA	NA	NA	NA	NA	NA	NA	NA	NA	NA	NA	NA	NA	NA	NA	NA	NA	NA	NA	NA
507	chr2	221935281	222855282	0.290961	0.261096	ENSG00000135903	ENSG00000116120	ENSG00000163081	ENSG00000203531	ENSG00000267034	ENSG00000235225	ENSG00000261428	ENSG00000233868	ENSG00000124003	ENSG00000163082	ENSG00000237732	ENSG00000200822	ENSG00000202016	ENSG00000226666	ENSG00000226331	ENSG00000228670	ENSG00000233751	ENSG00000234285	ENSG00000264133	NA	NA	NA	NA	NA	NA	NA	NA	NA	NA	NA	NA	NA	NA	NA	NA	NA	NA	NA	NA	NA	NA	NA	NA	NA
508	chr2	222855282	223855283	-0.428582	-0.349715	ENSG00000231189	ENSG00000152056	ENSG00000123983	ENSG00000152049	ENSG00000171951	ENSG00000226539	ENSG00000235610	ENSG00000224121	ENSG00000233299	ENSG00000234193	ENSG00000243125	ENSG00000265621	ENSG00000278083	ENSG00000281033	NA	NA	NA	NA	NA	NA	NA	NA	NA	NA	NA	NA	NA	NA	NA	NA	NA	NA	NA	NA	NA	NA	NA	NA	NA	NA	NA	NA	NA	NA
509	chr2	223855283	224735283	-0.294936	-0.276742	ENSG00000135919	ENSG00000228681	ENSG00000224826	ENSG00000281046	ENSG00000036257	ENSG00000085449	ENSG00000135900	ENSG00000228446	ENSG00000228802	ENSG00000124019	ENSG00000274629	ENSG00000211987	NA	NA	NA	NA	NA	NA	NA	NA	NA	NA	NA	NA	NA	NA	NA	NA	NA	NA	NA	NA	NA	NA	NA	NA	NA	NA	NA	NA	NA	NA	NA	NA
510	chr2	224735283	225655284	-0.814028	-1.03772	ENSG00000144460	ENSG00000135905	ENSG00000263828	ENSG00000232784	NA	NA	NA	NA	NA	NA	NA	NA	NA	NA	NA	NA	NA	NA	NA	NA	NA	NA	NA	NA	NA	NA	NA	NA	NA	NA	NA	NA	NA	NA	NA	NA	NA	NA	NA	NA	NA	NA	NA	NA
511	chr2	225655284	227095284	-0.209912	-0.273828	ENSG00000273301	ENSG00000169047	ENSG00000144468	ENSG00000272622	ENSG00000279015	ENSG00000228206	ENSG00000261379	ENSG00000212391	ENSG00000230621	ENSG00000235070	ENSG00000263363	NA	NA	NA	NA	NA	NA	NA	NA	NA	NA	NA	NA	NA	NA	NA	NA	NA	NA	NA	NA	NA	NA	NA	NA	NA	NA	NA	NA	NA	NA	NA	NA	NA
512	chr2	227095284	227815284	-0.0797388	-0.0664675	ENSG00000266382	ENSG00000173744	ENSG00000229172	ENSG00000169031	ENSG00000250599	ENSG00000042304	ENSG00000236432	ENSG00000168958	ENSG00000236116	ENSG00000135917	ENSG00000221608	ENSG00000168955	ENSG00000226718	ENSG00000252346	NA	NA	NA	NA	NA	NA	NA	NA	NA	NA	NA	NA	NA	NA	NA	NA	NA	NA	NA	NA	NA	NA	NA	NA	NA	NA	NA	NA	NA	NA
513	chr2	227815284	228615284	0.0419156	-0.207084	ENSG00000203387	ENSG00000123977	ENSG00000272237	ENSG00000153820	ENSG00000200281	ENSG00000183514	ENSG00000232023	NA	NA	NA	NA	NA	NA	NA	NA	NA	NA	NA	NA	NA	NA	NA	NA	NA	NA	NA	NA	NA	NA	NA	NA	NA	NA	NA	NA	NA	NA	NA	NA	NA	NA	NA	NA	NA
514	chr2	228615284	229695284	1.13579	1.13213	ENSG00000153823	ENSG00000253006	ENSG00000226297	ENSG00000237322	ENSG00000238782	ENSG00000228226	NA	NA	NA	NA	NA	NA	NA	NA	NA	NA	NA	NA	NA	NA	NA	NA	NA	NA	NA	NA	NA	NA	NA	NA	NA	NA	NA	NA	NA	NA	NA	NA	NA	NA	NA	NA	NA	NA
515	chr2	229695284	230695285	0.205169	0.114374	ENSG00000163053	ENSG00000199400	ENSG00000250011	ENSG00000280755	ENSG00000135899	ENSG00000153832	ENSG00000225963	ENSG00000243650	ENSG00000185404	ENSG00000231534	ENSG00000079263	ENSG00000206725	ENSG00000153827	ENSG00000067066	ENSG00000199791	ENSG00000222344	ENSG00000235993	ENSG00000183022	ENSG00000235419	ENSG00000252333	ENSG00000278076	ENSG00000279964	NA	NA	NA	NA	NA	NA	NA	NA	NA	NA	NA	NA	NA	NA	NA	NA	NA	NA	NA	NA	NA	NA
516	chr2	230695285	230975285	0.384736	0.0598161	ENSG00000135916	ENSG00000135898	ENSG00000135932	ENSG00000232520	ENSG00000237758	ENSG00000201044	ENSG00000230385	ENSG00000235013	ENSG00000270891	NA	NA	NA	NA	NA	NA	NA	NA	NA	NA	NA	NA	NA	NA	NA	NA	NA	NA	NA	NA	NA	NA	NA	NA	NA	NA	NA	NA	NA	NA	NA	NA	NA	NA	NA
517	chr2	230975285	231735290	-0.0896394	-0.31722	ENSG00000156966	ENSG00000171596	ENSG00000187514	ENSG00000224376	ENSG00000277986	ENSG00000173692	ENSG00000135914	ENSG00000115053	ENSG00000202400	ENSG00000181798	ENSG00000135931	ENSG00000204128	ENSG00000206885	ENSG00000238062	ENSG00000173699	ENSG00000233538	ENSG00000223198	ENSG00000261829	ENSG00000207280	ENSG00000281035	ENSG00000237039	ENSG00000201574	ENSG00000263641	ENSG00000177673	ENSG00000228884	ENSG00000231494	ENSG00000172799	ENSG00000230047	ENSG00000239202	ENSG00000263774	NA	NA	NA	NA	NA	NA	NA	NA	NA	NA	NA	NA	NA	NA
518	chr2	231735290	232535290	-0.609983	-0.364443	ENSG00000237641	ENSG00000171551	ENSG00000237412	ENSG00000163273	ENSG00000261096	ENSG00000163283	ENSG00000251485	ENSG00000144535	ENSG00000144524	ENSG00000163286	ENSG00000163295	ENSG00000207626	ENSG00000223788	ENSG00000253084	ENSG00000275157	ENSG00000281072	ENSG00000204121	ENSG00000222246	ENSG00000224516	ENSG00000227033	ENSG00000230122	ENSG00000237087	ENSG00000244280	ENSG00000260622	NA	NA	NA	NA	NA	NA	NA	NA	NA	NA	NA	NA	NA	NA	NA	NA	NA	NA	NA	NA
519	chr2	232535290	233851354	-0.284783	-0.15627	ENSG00000182600	ENSG00000259793	ENSG00000241635	ENSG00000115468	ENSG00000168918	ENSG00000242515	ENSG00000130561	ENSG00000244384	ENSG00000252010	ENSG00000077044	ENSG00000251791	ENSG00000221944	ENSG00000252452	ENSG00000199781	ENSG00000263941	ENSG00000266620	ENSG00000204120	ENSG00000066248	ENSG00000085978	ENSG00000135930	ENSG00000085982	ENSG00000237126	ENSG00000115488	ENSG00000167165	ENSG00000185038	ENSG00000196811	ENSG00000222001	ENSG00000227846	ENSG00000228445	ENSG00000228949	ENSG00000234143	ENSG00000240224	ENSG00000241119	ENSG00000242366	ENSG00000243135	ENSG00000244122	ENSG00000244474	ENSG00000248114	ENSG00000248705	ENSG00000271639	ENSG00000115474	ENSG00000178836	ENSG00000201013	ENSG00000213055
520	chr2	233851354	234491356	-0.220076	-0.293562	ENSG00000144481	ENSG00000228162	ENSG00000274951	ENSG00000072080	ENSG00000261298	ENSG00000279809	ENSG00000224287	ENSG00000226442	ENSG00000237784	ENSG00000279218	ENSG00000231682	ENSG00000232690	ENSG00000237581	NA	NA	NA	NA	NA	NA	NA	NA	NA	NA	NA	NA	NA	NA	NA	NA	NA	NA	NA	NA	NA	NA	NA	NA	NA	NA	NA	NA	NA	NA	NA
521	chr2	234491356	235131356	-0.0921789	-0.158215	ENSG00000188042	ENSG00000235726	ENSG00000130147	ENSG00000280744	ENSG00000226542	ENSG00000278593	NA	NA	NA	NA	NA	NA	NA	NA	NA	NA	NA	NA	NA	NA	NA	NA	NA	NA	NA	NA	NA	NA	NA	NA	NA	NA	NA	NA	NA	NA	NA	NA	NA	NA	NA	NA	NA	NA
522	chr2	235131356	235691356	0.0462211	0.0462211	ENSG00000235529	ENSG00000235293	ENSG00000231032	NA	NA	NA	NA	NA	NA	NA	NA	NA	NA	NA	NA	NA	NA	NA	NA	NA	NA	NA	NA	NA	NA	NA	NA	NA	NA	NA	NA	NA	NA	NA	NA	NA	NA	NA	NA	NA	NA	NA	NA	NA
523	chr2	235691356	236251357	0.139573	0.254406	ENSG00000168505	ENSG00000264676	ENSG00000238812	ENSG00000200745	ENSG00000207049	ENSG00000222007	ENSG00000228499	NA	NA	NA	NA	NA	NA	NA	NA	NA	NA	NA	NA	NA	NA	NA	NA	NA	NA	NA	NA	NA	NA	NA	NA	NA	NA	NA	NA	NA	NA	NA	NA	NA	NA	NA	NA	NA
524	chr2	236251357	237051357	-0.380524	-0.20337	ENSG00000231546	ENSG00000270540	ENSG00000132321	ENSG00000144476	ENSG00000232893	ENSG00000232328	ENSG00000202341	NA	NA	NA	NA	NA	NA	NA	NA	NA	NA	NA	NA	NA	NA	NA	NA	NA	NA	NA	NA	NA	NA	NA	NA	NA	NA	NA	NA	NA	NA	NA	NA	NA	NA	NA	NA	NA
525	chr2	237051357	237531357	-0.59721	-0.518078	ENSG00000198612	ENSG00000163359	ENSG00000277842	ENSG00000227252	ENSG00000224132	ENSG00000222022	ENSG00000222032	ENSG00000224844	NA	NA	NA	NA	NA	NA	NA	NA	NA	NA	NA	NA	NA	NA	NA	NA	NA	NA	NA	NA	NA	NA	NA	NA	NA	NA	NA	NA	NA	NA	NA	NA	NA	NA	NA	NA
526	chr2	237531357	238251359	-0.316117	-0.232291	ENSG00000178752	ENSG00000132329	ENSG00000263723	ENSG00000144485	ENSG00000279484	ENSG00000132323	ENSG00000186235	ENSG00000132330	ENSG00000258984	ENSG00000184182	ENSG00000177483	ENSG00000234949	ENSG00000124839	ENSG00000124831	ENSG00000144488	ENSG00000168427	ENSG00000071677	ENSG00000222449	ENSG00000227107	ENSG00000251971	NA	NA	NA	NA	NA	NA	NA	NA	NA	NA	NA	NA	NA	NA	NA	NA	NA	NA	NA	NA	NA	NA	NA	NA
527	chr2	238251359	242160331	-0.0175343	-0.110889	ENSG00000204099	ENSG00000168393	ENSG00000224272	ENSG00000188011	ENSG00000115687	ENSG00000006607	ENSG00000235151	ENSG00000263752	ENSG00000224232	ENSG00000162804	ENSG00000222020	ENSG00000204104	ENSG00000280119	ENSG00000220256	ENSG00000233806	ENSG00000154252	ENSG00000216921	ENSG00000172482	ENSG00000168397	ENSG00000122085	ENSG00000168385	ENSG00000215692	ENSG00000226321	ENSG00000188542	ENSG00000218416	ENSG00000233608	ENSG00000068024	ENSG00000142330	ENSG00000234793	ENSG00000280260	ENSG00000281838	ENSG00000168395	ENSG00000172428	ENSG00000146205	ENSG00000176720	ENSG00000142327	ENSG00000178602	ENSG00000263743	ENSG00000220804	ENSG00000144504	ENSG00000188389	ENSG00000130414	ENSG00000196758	ENSG00000115685
528	chr3	18322	2038316	0.5295	0.52977	ENSG00000224318	ENSG00000134121	ENSG00000134115	ENSG00000224918	ENSG00000235158	ENSG00000224239	ENSG00000224957	ENSG00000234661	ENSG00000214073	ENSG00000214074	ENSG00000223587	ENSG00000184423	ENSG00000225044	ENSG00000231660	ENSG00000232563	ENSG00000238075	ENSG00000244169	ENSG00000252017	NA	NA	NA	NA	NA	NA	NA	NA	NA	NA	NA	NA	NA	NA	NA	NA	NA	NA	NA	NA	NA	NA	NA	NA	NA	NA
529	chr3	2038316	3118316	0.332008	0.335296	ENSG00000144619	ENSG00000230398	ENSG00000253049	ENSG00000223040	ENSG00000225310	ENSG00000227588	ENSG00000237990	NA	NA	NA	NA	NA	NA	NA	NA	NA	NA	NA	NA	NA	NA	NA	NA	NA	NA	NA	NA	NA	NA	NA	NA	NA	NA	NA	NA	NA	NA	NA	NA	NA	NA	NA	NA	NA
530	chr3	3118316	4278316	-0.157469	-0.145294	ENSG00000072756	ENSG00000175928	ENSG00000229241	ENSG00000271870	ENSG00000113851	ENSG00000223727	ENSG00000223036	ENSG00000281584	NA	NA	NA	NA	NA	NA	NA	NA	NA	NA	NA	NA	NA	NA	NA	NA	NA	NA	NA	NA	NA	NA	NA	NA	NA	NA	NA	NA	NA	NA	NA	NA	NA	NA	NA	NA
531	chr3	4278316	4598316	-0.010594	-0.251131	ENSG00000234325	ENSG00000231249	ENSG00000170364	NA	NA	NA	NA	NA	NA	NA	NA	NA	NA	NA	NA	NA	NA	NA	NA	NA	NA	NA	NA	NA	NA	NA	NA	NA	NA	NA	NA	NA	NA	NA	NA	NA	NA	NA	NA	NA	NA	NA	NA	NA
532	chr3	4598316	5158315	-0.597065	-0.72113	ENSG00000134107	ENSG00000235831	ENSG00000235947	ENSG00000275981	ENSG00000281217	ENSG00000235978	ENSG00000237566	ENSG00000207283	ENSG00000224082	ENSG00000230182	NA	NA	NA	NA	NA	NA	NA	NA	NA	NA	NA	NA	NA	NA	NA	NA	NA	NA	NA	NA	NA	NA	NA	NA	NA	NA	NA	NA	NA	NA	NA	NA	NA	NA
533	chr3	5158315	6758313	-0.415717	-0.513777	ENSG00000134109	ENSG00000268509	ENSG00000189229	ENSG00000223719	ENSG00000226022	ENSG00000229642	ENSG00000232958	ENSG00000230944	ENSG00000241227	ENSG00000265180	NA	NA	NA	NA	NA	NA	NA	NA	NA	NA	NA	NA	NA	NA	NA	NA	NA	NA	NA	NA	NA	NA	NA	NA	NA	NA	NA	NA	NA	NA	NA	NA	NA	NA
534	chr3	6758313	7558313	0.231142	0.231142	ENSG00000236152	ENSG00000237665	NA	NA	NA	NA	NA	NA	NA	NA	NA	NA	NA	NA	NA	NA	NA	NA	NA	NA	NA	NA	NA	NA	NA	NA	NA	NA	NA	NA	NA	NA	NA	NA	NA	NA	NA	NA	NA	NA	NA	NA	NA	NA
535	chr3	7558313	8678314	-0.165652	-0.400127	ENSG00000071282	ENSG00000224884	ENSG00000231401	ENSG00000227110	ENSG00000270207	ENSG00000228351	ENSG00000253081	ENSG00000266293	NA	NA	NA	NA	NA	NA	NA	NA	NA	NA	NA	NA	NA	NA	NA	NA	NA	NA	NA	NA	NA	NA	NA	NA	NA	NA	NA	NA	NA	NA	NA	NA	NA	NA	NA	NA
536	chr3	8678314	9318316	0.0165625	-0.064655	ENSG00000070950	ENSG00000180914	ENSG00000235830	ENSG00000182533	ENSG00000199815	ENSG00000215160	ENSG00000224808	ENSG00000227929	ENSG00000228723	ENSG00000265169	ENSG00000265330	ENSG00000266275	ENSG00000266778	ENSG00000281863	ENSG00000264097	NA	NA	NA	NA	NA	NA	NA	NA	NA	NA	NA	NA	NA	NA	NA	NA	NA	NA	NA	NA	NA	NA	NA	NA	NA	NA	NA	NA	NA
537	chr3	9318316	9718316	-0.594063	-0.512525	ENSG00000134077	ENSG00000214041	ENSG00000156959	ENSG00000206573	ENSG00000168137	ENSG00000163719	ENSG00000235338	NA	NA	NA	NA	NA	NA	NA	NA	NA	NA	NA	NA	NA	NA	NA	NA	NA	NA	NA	NA	NA	NA	NA	NA	NA	NA	NA	NA	NA	NA	NA	NA	NA	NA	NA	NA	NA
538	chr3	9718316	10238316	-0.162499	-0.0111202	ENSG00000144554	ENSG00000180385	ENSG00000163703	ENSG00000163704	ENSG00000134086	ENSG00000163702	ENSG00000171135	ENSG00000280637	ENSG00000232901	ENSG00000230082	ENSG00000206567	ENSG00000163701	ENSG00000125037	ENSG00000114026	ENSG00000269886	ENSG00000156990	ENSG00000241553	ENSG00000254999	ENSG00000214021	ENSG00000250151	ENSG00000156983	ENSG00000269894	ENSG00000186162	ENSG00000187288	ENSG00000171148	ENSG00000269982	ENSG00000134072	ENSG00000201182	ENSG00000163705	ENSG00000212327	ENSG00000229217	NA	NA	NA	NA	NA	NA	NA	NA	NA	NA	NA	NA	NA
539	chr3	10238316	10718315	-0.206036	-0.118945	ENSG00000240288	ENSG00000157017	ENSG00000276678	ENSG00000157020	ENSG00000157087	ENSG00000157014	ENSG00000216135	ENSG00000231177	ENSG00000272410	ENSG00000239167	ENSG00000264534	ENSG00000224771	ENSG00000236999	ENSG00000273665	NA	NA	NA	NA	NA	NA	NA	NA	NA	NA	NA	NA	NA	NA	NA	NA	NA	NA	NA	NA	NA	NA	NA	NA	NA	NA	NA	NA	NA	NA
540	chr3	10718315	11798526	-0.245111	-0.43161	ENSG00000157103	ENSG00000144560	ENSG00000272483	ENSG00000196639	ENSG00000232287	ENSG00000132164	ENSG00000197548	ENSG00000226567	ENSG00000230599	ENSG00000271716	ENSG00000213964	ENSG00000226621	ENSG00000235240	ENSG00000270531	NA	NA	NA	NA	NA	NA	NA	NA	NA	NA	NA	NA	NA	NA	NA	NA	NA	NA	NA	NA	NA	NA	NA	NA	NA	NA	NA	NA	NA	NA
541	chr3	11798526	12078500	-0.209746	0.125481	ENSG00000226642	ENSG00000265870	ENSG00000225275	ENSG00000230342	ENSG00000231897	ENSG00000224263	ENSG00000251038	ENSG00000263988	NA	NA	NA	NA	NA	NA	NA	NA	NA	NA	NA	NA	NA	NA	NA	NA	NA	NA	NA	NA	NA	NA	NA	NA	NA	NA	NA	NA	NA	NA	NA	NA	NA	NA	NA	NA
542	chr3	12078500	12798501	-0.125027	-0.083908	ENSG00000157150	ENSG00000132170	ENSG00000132155	ENSG00000274514	ENSG00000225026	ENSG00000088726	ENSG00000154743	ENSG00000225526	ENSG00000075975	ENSG00000281346	ENSG00000251774	ENSG00000233252	ENSG00000200114	ENSG00000213943	ENSG00000233026	ENSG00000236062	NA	NA	NA	NA	NA	NA	NA	NA	NA	NA	NA	NA	NA	NA	NA	NA	NA	NA	NA	NA	NA	NA	NA	NA	NA	NA	NA	NA
543	chr3	12798501	13878503	0.210809	-0.015508	ENSG00000163520	ENSG00000144711	ENSG00000231362	ENSG00000272263	ENSG00000207496	ENSG00000281117	ENSG00000144713	ENSG00000132182	ENSG00000224514	ENSG00000163517	ENSG00000250939	ENSG00000223398	ENSG00000232746	ENSG00000238138	ENSG00000238827	ENSG00000244502	ENSG00000265457	NA	NA	NA	NA	NA	NA	NA	NA	NA	NA	NA	NA	NA	NA	NA	NA	NA	NA	NA	NA	NA	NA	NA	NA	NA	NA	NA
544	chr3	13878503	14038500	0.419116	0.419116	ENSG00000233121	ENSG00000275340	NA	NA	NA	NA	NA	NA	NA	NA	NA	NA	NA	NA	NA	NA	NA	NA	NA	NA	NA	NA	NA	NA	NA	NA	NA	NA	NA	NA	NA	NA	NA	NA	NA	NA	NA	NA	NA	NA	NA	NA	NA	NA
545	chr3	14038500	14998493	-0.205536	-0.303394	ENSG00000170860	ENSG00000268279	ENSG00000144596	ENSG00000170876	ENSG00000154781	ENSG00000131379	ENSG00000225733	ENSG00000131389	ENSG00000163528	ENSG00000207163	ENSG00000154783	ENSG00000154767	ENSG00000255021	ENSG00000228242	ENSG00000199609	ENSG00000280472	ENSG00000224752	ENSG00000230172	ENSG00000234123	ENSG00000235629	ENSG00000251576	ENSG00000260902	NA	NA	NA	NA	NA	NA	NA	NA	NA	NA	NA	NA	NA	NA	NA	NA	NA	NA	NA	NA	NA	NA
546	chr3	14998493	15478493	-0.464036	-0.198001	ENSG00000131370	ENSG00000144597	ENSG00000206562	ENSG00000249786	ENSG00000131375	ENSG00000131368	ENSG00000131381	ENSG00000224660	ENSG00000201162	ENSG00000227578	ENSG00000206926	ENSG00000221424	ENSG00000226427	ENSG00000228874	ENSG00000230524	ENSG00000273809	NA	NA	NA	NA	NA	NA	NA	NA	NA	NA	NA	NA	NA	NA	NA	NA	NA	NA	NA	NA	NA	NA	NA	NA	NA	NA	NA	NA
547	chr3	15478493	16238493	0.46269	0.474546	ENSG00000169814	ENSG00000264354	ENSG00000131386	ENSG00000206560	ENSG00000131373	ENSG00000263740	ENSG00000279465	ENSG00000207815	ENSG00000224728	ENSG00000270409	ENSG00000281814	ENSG00000241064	ENSG00000263573	NA	NA	NA	NA	NA	NA	NA	NA	NA	NA	NA	NA	NA	NA	NA	NA	NA	NA	NA	NA	NA	NA	NA	NA	NA	NA	NA	NA	NA	NA	NA
548	chr3	16238493	16518493	-0.180077	-0.239115	ENSG00000154814	ENSG00000131378	ENSG00000271964	ENSG00000154813	ENSG00000272498	ENSG00000272529	ENSG00000270739	NA	NA	NA	NA	NA	NA	NA	NA	NA	NA	NA	NA	NA	NA	NA	NA	NA	NA	NA	NA	NA	NA	NA	NA	NA	NA	NA	NA	NA	NA	NA	NA	NA	NA	NA	NA	NA
549	chr3	16518493	17278508	-0.133277	-0.121658	ENSG00000154822	ENSG00000264818	ENSG00000233570	ENSG00000269391	ENSG00000092345	ENSG00000224039	ENSG00000226441	ENSG00000229271	ENSG00000252976	ENSG00000264034	NA	NA	NA	NA	NA	NA	NA	NA	NA	NA	NA	NA	NA	NA	NA	NA	NA	NA	NA	NA	NA	NA	NA	NA	NA	NA	NA	NA	NA	NA	NA	NA	NA	NA
550	chr3	17278508	18998508	0.189205	0.263333	ENSG00000182568	ENSG00000228956	ENSG00000272477	ENSG00000271841	ENSG00000233133	ENSG00000236570	ENSG00000226238	ENSG00000227309	ENSG00000231780	ENSG00000274840	ENSG00000213383	ENSG00000214286	ENSG00000251761	NA	NA	NA	NA	NA	NA	NA	NA	NA	NA	NA	NA	NA	NA	NA	NA	NA	NA	NA	NA	NA	NA	NA	NA	NA	NA	NA	NA	NA	NA	NA
551	chr3	18998508	20198508	-0.219138	0.12295	ENSG00000129810	ENSG00000114166	ENSG00000266745	ENSG00000144566	ENSG00000232953	ENSG00000163576	ENSG00000183960	ENSG00000201545	ENSG00000229468	ENSG00000183977	ENSG00000230697	ENSG00000271898	NA	NA	NA	NA	NA	NA	NA	NA	NA	NA	NA	NA	NA	NA	NA	NA	NA	NA	NA	NA	NA	NA	NA	NA	NA	NA	NA	NA	NA	NA	NA	NA
552	chr3	20198508	21318508	-0.849993	-0.555812	ENSG00000221659	ENSG00000261734	ENSG00000282987	ENSG00000199577	ENSG00000206807	NA	NA	NA	NA	NA	NA	NA	NA	NA	NA	NA	NA	NA	NA	NA	NA	NA	NA	NA	NA	NA	NA	NA	NA	NA	NA	NA	NA	NA	NA	NA	NA	NA	NA	NA	NA	NA	NA	NA
553	chr3	21318508	22118508	-0.594185	-0.335195	ENSG00000221384	ENSG00000223351	ENSG00000225542	ENSG00000236380	ENSG00000273842	ENSG00000280519	ENSG00000252306	NA	NA	NA	NA	NA	NA	NA	NA	NA	NA	NA	NA	NA	NA	NA	NA	NA	NA	NA	NA	NA	NA	NA	NA	NA	NA	NA	NA	NA	NA	NA	NA	NA	NA	NA	NA	NA
554	chr3	22118508	22998509	-0.196244	-0.336423	ENSG00000132967	ENSG00000226183	ENSG00000231915	ENSG00000234723	ENSG00000271235	NA	NA	NA	NA	NA	NA	NA	NA	NA	NA	NA	NA	NA	NA	NA	NA	NA	NA	NA	NA	NA	NA	NA	NA	NA	NA	NA	NA	NA	NA	NA	NA	NA	NA	NA	NA	NA	NA	NA
555	chr3	22998509	23838509	-0.314631	-0.29495	ENSG00000206728	ENSG00000182247	ENSG00000223791	ENSG00000215016	ENSG00000238672	ENSG00000212269	ENSG00000221506	ENSG00000228171	ENSG00000233153	ENSG00000252562	ENSG00000265645	NA	NA	NA	NA	NA	NA	NA	NA	NA	NA	NA	NA	NA	NA	NA	NA	NA	NA	NA	NA	NA	NA	NA	NA	NA	NA	NA	NA	NA	NA	NA	NA	NA
556	chr3	23838509	24718509	-0.0499975	-0.00899526	ENSG00000151090	ENSG00000224074	ENSG00000272554	ENSG00000228791	ENSG00000224822	ENSG00000197885	ENSG00000174738	ENSG00000174748	ENSG00000229756	ENSG00000233544	ENSG00000231395	ENSG00000242109	ENSG00000265028	NA	NA	NA	NA	NA	NA	NA	NA	NA	NA	NA	NA	NA	NA	NA	NA	NA	NA	NA	NA	NA	NA	NA	NA	NA	NA	NA	NA	NA	NA	NA
557	chr3	24718509	25598509	-0.486327	-0.48485	ENSG00000275044	ENSG00000077092	ENSG00000201713	ENSG00000213877	ENSG00000201962	ENSG00000229421	ENSG00000244404	ENSG00000272166	NA	NA	NA	NA	NA	NA	NA	NA	NA	NA	NA	NA	NA	NA	NA	NA	NA	NA	NA	NA	NA	NA	NA	NA	NA	NA	NA	NA	NA	NA	NA	NA	NA	NA	NA	NA
558	chr3	25598509	27278509	-0.211101	-0.355406	ENSG00000151092	ENSG00000151093	ENSG00000234165	ENSG00000179796	ENSG00000230465	ENSG00000213872	ENSG00000275227	ENSG00000207251	ENSG00000264219	ENSG00000225386	ENSG00000213871	ENSG00000234158	ENSG00000237603	ENSG00000238225	ENSG00000221438	ENSG00000224237	ENSG00000230891	NA	NA	NA	NA	NA	NA	NA	NA	NA	NA	NA	NA	NA	NA	NA	NA	NA	NA	NA	NA	NA	NA	NA	NA	NA	NA	NA
559	chr3	27278509	27598509	-0.467895	-0.467391	ENSG00000033867	ENSG00000201033	ENSG00000227523	ENSG00000230807	ENSG00000232167	ENSG00000221573	ENSG00000238912	NA	NA	NA	NA	NA	NA	NA	NA	NA	NA	NA	NA	NA	NA	NA	NA	NA	NA	NA	NA	NA	NA	NA	NA	NA	NA	NA	NA	NA	NA	NA	NA	NA	NA	NA	NA	NA
560	chr3	27598509	28358509	0.0526829	-0.126464	ENSG00000187118	ENSG00000213846	ENSG00000163512	ENSG00000271943	ENSG00000163508	ENSG00000272282	ENSG00000235493	ENSG00000225548	ENSG00000223968	ENSG00000229243	ENSG00000232766	NA	NA	NA	NA	NA	NA	NA	NA	NA	NA	NA	NA	NA	NA	NA	NA	NA	NA	NA	NA	NA	NA	NA	NA	NA	NA	NA	NA	NA	NA	NA	NA	NA
561	chr3	28358509	29958509	-0.0234227	0.180114	ENSG00000228214	ENSG00000203506	ENSG00000235904	ENSG00000226216	ENSG00000215004	ENSG00000230480	ENSG00000238470	ENSG00000216169	ENSG00000227795	ENSG00000234048	ENSG00000235593	NA	NA	NA	NA	NA	NA	NA	NA	NA	NA	NA	NA	NA	NA	NA	NA	NA	NA	NA	NA	NA	NA	NA	NA	NA	NA	NA	NA	NA	NA	NA	NA	NA
562	chr3	29958509	30718508	0.0396045	0.0767968	ENSG00000163513	ENSG00000261468	ENSG00000227260	ENSG00000264178	ENSG00000199927	ENSG00000224618	ENSG00000227549	ENSG00000266546	ENSG00000281710	NA	NA	NA	NA	NA	NA	NA	NA	NA	NA	NA	NA	NA	NA	NA	NA	NA	NA	NA	NA	NA	NA	NA	NA	NA	NA	NA	NA	NA	NA	NA	NA	NA	NA	NA
563	chr3	30718508	31478508	-0.263256	-0.319504	ENSG00000144644	ENSG00000222983	ENSG00000227339	ENSG00000230111	ENSG00000213854	ENSG00000265376	NA	NA	NA	NA	NA	NA	NA	NA	NA	NA	NA	NA	NA	NA	NA	NA	NA	NA	NA	NA	NA	NA	NA	NA	NA	NA	NA	NA	NA	NA	NA	NA	NA	NA	NA	NA	NA	NA
564	chr3	31478508	32478508	0.811	0.25986	ENSG00000170293	ENSG00000234737	ENSG00000207857	ENSG00000261572	ENSG00000152642	ENSG00000163527	ENSG00000232490	ENSG00000197385	ENSG00000237433	ENSG00000144645	ENSG00000201701	ENSG00000223965	ENSG00000235670	ENSG00000252398	ENSG00000281372	ENSG00000236732	ENSG00000251590	ENSG00000270377	NA	NA	NA	NA	NA	NA	NA	NA	NA	NA	NA	NA	NA	NA	NA	NA	NA	NA	NA	NA	NA	NA	NA	NA	NA	NA
565	chr3	32478508	32958508	-0.539403	-0.49585	ENSG00000182973	ENSG00000144635	ENSG00000213842	ENSG00000183813	ENSG00000206557	ENSG00000227337	ENSG00000264135	ENSG00000091317	ENSG00000237676	ENSG00000213849	ENSG00000226955	ENSG00000231552	ENSG00000251224	ENSG00000276147	NA	NA	NA	NA	NA	NA	NA	NA	NA	NA	NA	NA	NA	NA	NA	NA	NA	NA	NA	NA	NA	NA	NA	NA	NA	NA	NA	NA	NA	NA
566	chr3	32958508	33798508	0.275863	0.014934	ENSG00000230119	ENSG00000173705	ENSG00000272149	ENSG00000271643	ENSG00000271020	ENSG00000153558	ENSG00000271324	ENSG00000170266	ENSG00000163539	ENSG00000188167	ENSG00000170275	ENSG00000153560	ENSG00000223899	ENSG00000227707	ENSG00000235424	ENSG00000238008	ENSG00000252700	ENSG00000275090	ENSG00000202175	ENSG00000228112	NA	NA	NA	NA	NA	NA	NA	NA	NA	NA	NA	NA	NA	NA	NA	NA	NA	NA	NA	NA	NA	NA	NA	NA
567	chr3	33798508	35878508	0.292008	-0.319504	ENSG00000207625	ENSG00000172995	ENSG00000226320	ENSG00000226489	ENSG00000235534	ENSG00000236452	ENSG00000212442	ENSG00000227498	ENSG00000228767	ENSG00000230830	NA	NA	NA	NA	NA	NA	NA	NA	NA	NA	NA	NA	NA	NA	NA	NA	NA	NA	NA	NA	NA	NA	NA	NA	NA	NA	NA	NA	NA	NA	NA	NA	NA	NA
568	chr3	35878508	36958509	-0.155326	0.201783	ENSG00000168016	ENSG00000144681	ENSG00000281100	ENSG00000230067	ENSG00000163673	ENSG00000234073	ENSG00000279727	ENSG00000201315	ENSG00000231382	ENSG00000236158	NA	NA	NA	NA	NA	NA	NA	NA	NA	NA	NA	NA	NA	NA	NA	NA	NA	NA	NA	NA	NA	NA	NA	NA	NA	NA	NA	NA	NA	NA	NA	NA	NA	NA
569	chr3	36958509	37798509	-0.263875	-0.174182	ENSG00000144674	ENSG00000198590	ENSG00000236411	ENSG00000222208	ENSG00000231449	ENSG00000270194	ENSG00000076242	ENSG00000224858	ENSG00000272334	ENSG00000271993	ENSG00000224080	ENSG00000093167	ENSG00000230409	ENSG00000236165	ENSG00000206645	ENSG00000235482	ENSG00000178567	ENSG00000271653	ENSG00000199594	ENSG00000225558	ENSG00000210181	ENSG00000239105	NA	NA	NA	NA	NA	NA	NA	NA	NA	NA	NA	NA	NA	NA	NA	NA	NA	NA	NA	NA	NA	NA
570	chr3	37798509	37998509	0.49469	0.49469	ENSG00000144677	ENSG00000199075	NA	NA	NA	NA	NA	NA	NA	NA	NA	NA	NA	NA	NA	NA	NA	NA	NA	NA	NA	NA	NA	NA	NA	NA	NA	NA	NA	NA	NA	NA	NA	NA	NA	NA	NA	NA	NA	NA	NA	NA	NA	NA
571	chr3	37998509	38438509	-0.101185	-0.214186	ENSG00000187091	ENSG00000172939	ENSG00000144671	ENSG00000093217	ENSG00000172936	ENSG00000060971	ENSG00000201965	ENSG00000008226	ENSG00000172940	ENSG00000200579	ENSG00000231668	ENSG00000199514	ENSG00000230123	ENSG00000237982	NA	NA	NA	NA	NA	NA	NA	NA	NA	NA	NA	NA	NA	NA	NA	NA	NA	NA	NA	NA	NA	NA	NA	NA	NA	NA	NA	NA	NA	NA
572	chr3	38438509	39038509	-0.398748	-0.331285	ENSG00000229589	ENSG00000168356	ENSG00000114739	ENSG00000157036	ENSG00000183873	ENSG00000206708	ENSG00000231243	ENSG00000185313	ENSG00000207512	ENSG00000222719	ENSG00000230683	ENSG00000232439	NA	NA	NA	NA	NA	NA	NA	NA	NA	NA	NA	NA	NA	NA	NA	NA	NA	NA	NA	NA	NA	NA	NA	NA	NA	NA	NA	NA	NA	NA	NA	NA
573	chr3	39038509	39358509	-0.270166	-0.327312	ENSG00000168329	ENSG00000114745	ENSG00000168334	ENSG00000276236	ENSG00000114742	ENSG00000179934	ENSG00000144655	ENSG00000168026	ENSG00000214305	ENSG00000215034	ENSG00000228168	ENSG00000270367	ENSG00000238267	NA	NA	NA	NA	NA	NA	NA	NA	NA	NA	NA	NA	NA	NA	NA	NA	NA	NA	NA	NA	NA	NA	NA	NA	NA	NA	NA	NA	NA	NA	NA
574	chr3	39358509	40358509	-0.213342	-0.0401382	ENSG00000206760	ENSG00000202363	ENSG00000168028	ENSG00000170011	ENSG00000265327	ENSG00000280739	ENSG00000201570	ENSG00000168314	ENSG00000114784	ENSG00000202517	ENSG00000144659	ENSG00000223668	ENSG00000230757	ENSG00000264724	ENSG00000230274	NA	NA	NA	NA	NA	NA	NA	NA	NA	NA	NA	NA	NA	NA	NA	NA	NA	NA	NA	NA	NA	NA	NA	NA	NA	NA	NA	NA	NA
575	chr3	40358509	41838508	-0.129363	-0.0157043	ENSG00000168032	ENSG00000226302	ENSG00000177842	ENSG00000188846	ENSG00000177873	ENSG00000172888	ENSG00000168036	ENSG00000234287	ENSG00000221337	ENSG00000231873	ENSG00000275256	ENSG00000199906	ENSG00000222942	ENSG00000226845	ENSG00000229072	ENSG00000233096	ENSG00000233919	ENSG00000234067	ENSG00000252409	NA	NA	NA	NA	NA	NA	NA	NA	NA	NA	NA	NA	NA	NA	NA	NA	NA	NA	NA	NA	NA	NA	NA	NA	NA
576	chr3	41838508	42118508	-0.539048	-0.478256	ENSG00000223513	ENSG00000212145	ENSG00000251986	ENSG00000234270	ENSG00000235339	ENSG00000229339	NA	NA	NA	NA	NA	NA	NA	NA	NA	NA	NA	NA	NA	NA	NA	NA	NA	NA	NA	NA	NA	NA	NA	NA	NA	NA	NA	NA	NA	NA	NA	NA	NA	NA	NA	NA	NA	NA
577	chr3	42118508	42798508	-0.515857	-0.349145	ENSG00000187094	ENSG00000008324	ENSG00000244607	ENSG00000010282	ENSG00000157093	ENSG00000114857	ENSG00000222872	ENSG00000232354	ENSG00000114853	ENSG00000157119	ENSG00000173811	ENSG00000114812	ENSG00000225611	ENSG00000230084	ENSG00000093183	ENSG00000281160	ENSG00000229572	ENSG00000230970	ENSG00000231280	ENSG00000235787	ENSG00000234562	ENSG00000239181	ENSG00000240203	NA	NA	NA	NA	NA	NA	NA	NA	NA	NA	NA	NA	NA	NA	NA	NA	NA	NA	NA	NA	NA
578	chr3	42798508	43518508	0.0368987	-0.067814	ENSG00000223916	ENSG00000240747	ENSG00000227245	ENSG00000144647	ENSG00000144648	ENSG00000180432	ENSG00000232375	ENSG00000273291	ENSG00000273328	ENSG00000163788	ENSG00000241939	ENSG00000271941	ENSG00000182983	ENSG00000144649	ENSG00000234617	ENSG00000236459	ENSG00000251811	ENSG00000206552	ENSG00000222331	ENSG00000281085	NA	NA	NA	NA	NA	NA	NA	NA	NA	NA	NA	NA	NA	NA	NA	NA	NA	NA	NA	NA	NA	NA	NA	NA
579	chr3	43518508	44238508	0.439013	0.261068	ENSG00000261786	ENSG00000011198	ENSG00000272121	ENSG00000207954	ENSG00000252980	ENSG00000271192	ENSG00000235886	ENSG00000280435	NA	NA	NA	NA	NA	NA	NA	NA	NA	NA	NA	NA	NA	NA	NA	NA	NA	NA	NA	NA	NA	NA	NA	NA	NA	NA	NA	NA	NA	NA	NA	NA	NA	NA	NA	NA
580	chr3	44238508	44918508	-0.292296	-0.255401	ENSG00000163808	ENSG00000196653	ENSG00000169981	ENSG00000186448	ENSG00000163807	ENSG00000214820	ENSG00000144792	ENSG00000179152	ENSG00000280942	ENSG00000271937	ENSG00000272077	ENSG00000236869	ENSG00000169964	ENSG00000233509	ENSG00000196345	ENSG00000186446	ENSG00000185219	ENSG00000207783	ENSG00000225873	ENSG00000178917	ENSG00000163810	ENSG00000173769	ENSG00000235845	ENSG00000283036	ENSG00000214825	ENSG00000235805	ENSG00000238958	ENSG00000277509	NA	NA	NA	NA	NA	NA	NA	NA	NA	NA	NA	NA	NA	NA	NA	NA
581	chr3	44918508	45718508	-0.214123	-0.085265	ENSG00000249992	ENSG00000144791	ENSG00000163815	ENSG00000163814	ENSG00000224094	ENSG00000230530	ENSG00000011376	ENSG00000075914	ENSG00000227123	ENSG00000251927	ENSG00000202268	ENSG00000232455	ENSG00000252410	NA	NA	NA	NA	NA	NA	NA	NA	NA	NA	NA	NA	NA	NA	NA	NA	NA	NA	NA	NA	NA	NA	NA	NA	NA	NA	NA	NA	NA	NA	NA
582	chr3	45718508	46598510	0.192403	0.179938	ENSG00000173585	ENSG00000172215	ENSG00000121807	ENSG00000163820	ENSG00000163817	ENSG00000163818	ENSG00000121797	ENSG00000244357	ENSG00000012223	ENSG00000173578	ENSG00000279017	ENSG00000163823	ENSG00000223552	ENSG00000183625	ENSG00000163827	ENSG00000160791	ENSG00000163825	ENSG00000201635	ENSG00000226933	ENSG00000268324	ENSG00000229515	ENSG00000236736	ENSG00000236930	ENSG00000264306	NA	NA	NA	NA	NA	NA	NA	NA	NA	NA	NA	NA	NA	NA	NA	NA	NA	NA	NA	NA
583	chr3	46598510	47398510	-0.352801	-0.254334	ENSG00000226074	ENSG00000260236	ENSG00000188086	ENSG00000178038	ENSG00000088727	ENSG00000160808	ENSG00000178055	ENSG00000160796	ENSG00000206549	ENSG00000273682	ENSG00000280173	ENSG00000160801	ENSG00000160799	ENSG00000181555	ENSG00000114648	ENSG00000227398	ENSG00000181585	ENSG00000239128	ENSG00000261603	ENSG00000236409	ENSG00000238013	ENSG00000251967	ENSG00000275940	NA	NA	NA	NA	NA	NA	NA	NA	NA	NA	NA	NA	NA	NA	NA	NA	NA	NA	NA	NA	NA
584	chr3	47398510	47758510	0.12127	-0.0816709	ENSG00000114646	ENSG00000114650	ENSG00000163832	ENSG00000214773	ENSG00000235695	ENSG00000271161	ENSG00000276925	ENSG00000280667	ENSG00000244732	ENSG00000266443	NA	NA	NA	NA	NA	NA	NA	NA	NA	NA	NA	NA	NA	NA	NA	NA	NA	NA	NA	NA	NA	NA	NA	NA	NA	NA	NA	NA	NA	NA	NA	NA	NA	NA
585	chr3	47758510	48158510	0.135896	0.206058	ENSG00000047849	ENSG00000224895	ENSG00000199591	ENSG00000221585	ENSG00000274420	ENSG00000266457	ENSG00000265078	ENSG00000132153	ENSG00000270285	ENSG00000236768	ENSG00000281068	ENSG00000281238	NA	NA	NA	NA	NA	NA	NA	NA	NA	NA	NA	NA	NA	NA	NA	NA	NA	NA	NA	NA	NA	NA	NA	NA	NA	NA	NA	NA	NA	NA	NA	NA
586	chr3	48158510	48642567	-0.288938	-0.259172	ENSG00000164054	ENSG00000264209	ENSG00000225697	ENSG00000114268	ENSG00000164053	ENSG00000183396	ENSG00000164047	ENSG00000164051	ENSG00000145040	ENSG00000278799	ENSG00000164048	ENSG00000274831	ENSG00000229453	ENSG00000172113	ENSG00000164049	ENSG00000277483	ENSG00000199476	ENSG00000213689	ENSG00000232112	ENSG00000114270	ENSG00000164050	ENSG00000211535	ENSG00000010256	ENSG00000282827	ENSG00000244380	ENSG00000228638	ENSG00000231884	ENSG00000235627	ENSG00000253056	ENSG00000265483	ENSG00000229759	ENSG00000252466	NA	NA	NA	NA	NA	NA	NA	NA	NA	NA	NA	NA
587	chr3	48642567	48922567	-0.476787	-0.487592	ENSG00000114302	ENSG00000263898	ENSG00000271973	ENSG00000224424	ENSG00000068745	ENSG00000228350	ENSG00000213672	ENSG00000221883	ENSG00000178537	ENSG00000274388	NA	NA	NA	NA	NA	NA	NA	NA	NA	NA	NA	NA	NA	NA	NA	NA	NA	NA	NA	NA	NA	NA	NA	NA	NA	NA	NA	NA	NA	NA	NA	NA	NA	NA
588	chr3	48922567	49442567	-0.0430909	0.0359172	ENSG00000145029	ENSG00000178467	ENSG00000145022	ENSG00000281433	ENSG00000272434	ENSG00000225399	ENSG00000173421	ENSG00000178149	ENSG00000274888	ENSG00000198218	ENSG00000188315	ENSG00000235908	ENSG00000145020	ENSG00000177352	ENSG00000235236	ENSG00000172037	ENSG00000223343	ENSG00000172046	ENSG00000270441	ENSG00000273211	ENSG00000172053	ENSG00000114316	ENSG00000233276	ENSG00000178035	ENSG00000185909	ENSG00000067560	ENSG00000178252	ENSG00000178057	ENSG00000199546	ENSG00000241461	ENSG00000264633	ENSG00000199032	ENSG00000207605	ENSG00000236980	ENSG00000270538	NA	NA	NA	NA	NA	NA	NA	NA	NA
589	chr3	49442567	50322569	-0.434913	-0.380327	ENSG00000183763	ENSG00000185614	ENSG00000230454	ENSG00000164076	ENSG00000259970	ENSG00000114353	ENSG00000264706	ENSG00000281278	ENSG00000226913	ENSG00000214706	ENSG00000001617	ENSG00000173540	ENSG00000182179	ENSG00000173531	ENSG00000232352	ENSG00000173402	ENSG00000213600	ENSG00000004534	ENSG00000179564	ENSG00000186792	ENSG00000114349	ENSG00000176020	ENSG00000263651	ENSG00000176095	ENSG00000187492	ENSG00000012171	ENSG00000235120	ENSG00000164068	ENSG00000188338	ENSG00000281001	ENSG00000263506	ENSG00000274596	ENSG00000207922	ENSG00000164062	ENSG00000114378	ENSG00000164078	ENSG00000164077	ENSG00000275334	ENSG00000164061	ENSG00000243477	ENSG00000235016	ENSG00000003756	ENSG00000234667	ENSG00000228008
590	chr3	50322569	50562569	-0.0108807	-0.187393	ENSG00000007402	ENSG00000126062	ENSG00000004838	ENSG00000068028	ENSG00000281358	ENSG00000271858	ENSG00000114388	ENSG00000272104	ENSG00000114395	ENSG00000202322	ENSG00000235058	NA	NA	NA	NA	NA	NA	NA	NA	NA	NA	NA	NA	NA	NA	NA	NA	NA	NA	NA	NA	NA	NA	NA	NA	NA	NA	NA	NA	NA	NA	NA	NA	NA
591	chr3	50562569	51402566	-0.199315	-0.116154	ENSG00000114735	ENSG00000145050	ENSG00000281824	ENSG00000114737	ENSG00000272543	ENSG00000259956	ENSG00000114738	ENSG00000088538	ENSG00000273356	ENSG00000213587	ENSG00000228337	ENSG00000235278	ENSG00000240959	ENSG00000280382	NA	NA	NA	NA	NA	NA	NA	NA	NA	NA	NA	NA	NA	NA	NA	NA	NA	NA	NA	NA	NA	NA	NA	NA	NA	NA	NA	NA	NA	NA
592	chr3	51402566	51885984	-0.256527	-0.333967	ENSG00000164082	ENSG00000164080	ENSG00000229972	ENSG00000164081	ENSG00000184345	ENSG00000224792	ENSG00000235455	ENSG00000241789	ENSG00000278290	ENSG00000201595	ENSG00000214681	ENSG00000214686	ENSG00000221015	NA	NA	NA	NA	NA	NA	NA	NA	NA	NA	NA	NA	NA	NA	NA	NA	NA	NA	NA	NA	NA	NA	NA	NA	NA	NA	NA	NA	NA	NA	NA
593	chr3	51885984	52405984	-0.313254	-0.0724791	ENSG00000164087	ENSG00000248487	ENSG00000242797	ENSG00000114779	ENSG00000114786	ENSG00000243224	ENSG00000168237	ENSG00000114767	ENSG00000239557	ENSG00000199150	ENSG00000272762	ENSG00000207926	ENSG00000041880	ENSG00000164091	ENSG00000164086	ENSG00000239732	ENSG00000090097	ENSG00000243989	ENSG00000280422	ENSG00000114841	ENSG00000180929	ENSG00000162244	ENSG00000023330	ENSG00000247596	ENSG00000164088	ENSG00000173366	ENSG00000280003	ENSG00000242849	ENSG00000173389	NA	NA	NA	NA	NA	NA	NA	NA	NA	NA	NA	NA	NA	NA	NA
594	chr3	52405984	53125984	-0.255654	-0.279258	ENSG00000163938	ENSG00000168268	ENSG00000168273	ENSG00000163939	ENSG00000242142	ENSG00000212452	ENSG00000213533	ENSG00000016864	ENSG00000222345	ENSG00000212493	ENSG00000248592	ENSG00000238862	ENSG00000163935	ENSG00000055957	ENSG00000279144	ENSG00000275789	ENSG00000010319	ENSG00000252787	ENSG00000280904	ENSG00000010318	ENSG00000114854	ENSG00000010322	ENSG00000114904	ENSG00000280417	ENSG00000010327	ENSG00000055955	ENSG00000114902	ENSG00000162267	ENSG00000272573	ENSG00000243696	ENSG00000252768	ENSG00000272305	ENSG00000221518	ENSG00000239799	ENSG00000270941	ENSG00000271137	ENSG00000275956	NA	NA	NA	NA	NA	NA	NA
595	chr3	53125984	53885973	0.110528	0.0645416	ENSG00000272886	ENSG00000056736	ENSG00000157388	ENSG00000016391	ENSG00000274967	ENSG00000163932	ENSG00000207109	ENSG00000113812	ENSG00000271976	ENSG00000163931	ENSG00000212608	ENSG00000227224	ENSG00000251987	ENSG00000271916	NA	NA	NA	NA	NA	NA	NA	NA	NA	NA	NA	NA	NA	NA	NA	NA	NA	NA	NA	NA	NA	NA	NA	NA	NA	NA	NA	NA	NA	NA
596	chr3	53885973	54805973	-0.716892	-0.739931	ENSG00000276927	ENSG00000229806	ENSG00000265992	ENSG00000242983	NA	NA	NA	NA	NA	NA	NA	NA	NA	NA	NA	NA	NA	NA	NA	NA	NA	NA	NA	NA	NA	NA	NA	NA	NA	NA	NA	NA	NA	NA	NA	NA	NA	NA	NA	NA	NA	NA	NA	NA
597	chr3	54805973	55405972	-0.338721	-0.385038	ENSG00000240708	ENSG00000243572	ENSG00000144771	ENSG00000239991	ENSG00000242568	ENSG00000242775	ENSG00000243715	NA	NA	NA	NA	NA	NA	NA	NA	NA	NA	NA	NA	NA	NA	NA	NA	NA	NA	NA	NA	NA	NA	NA	NA	NA	NA	NA	NA	NA	NA	NA	NA	NA	NA	NA	NA	NA
598	chr3	55405972	56285972	-0.379733	-0.399526	ENSG00000114251	ENSG00000244586	ENSG00000240777	ENSG00000264013	ENSG00000281708	ENSG00000242317	ENSG00000200238	ENSG00000200379	NA	NA	NA	NA	NA	NA	NA	NA	NA	NA	NA	NA	NA	NA	NA	NA	NA	NA	NA	NA	NA	NA	NA	NA	NA	NA	NA	NA	NA	NA	NA	NA	NA	NA	NA	NA
599	chr3	56285972	56525972	NA	NA	NA	NA	NA	NA	NA	NA	NA	NA	NA	NA	NA	NA	NA	NA	NA	NA	NA	NA	NA	NA	NA	NA	NA	NA	NA	NA	NA	NA	NA	NA	NA	NA	NA	NA	NA	NA	NA	NA	NA	NA	NA	NA	NA	NA
600	chr3	56525972	57005972	-0.408438	-0.408438	ENSG00000180376	ENSG00000163946	ENSG00000240198	NA	NA	NA	NA	NA	NA	NA	NA	NA	NA	NA	NA	NA	NA	NA	NA	NA	NA	NA	NA	NA	NA	NA	NA	NA	NA	NA	NA	NA	NA	NA	NA	NA	NA	NA	NA	NA	NA	NA	NA	NA
601	chr3	57005972	57934273	-0.494694	-0.430447	ENSG00000241933	ENSG00000174839	ENSG00000174840	ENSG00000168374	ENSG00000174844	ENSG00000186451	ENSG00000272202	ENSG00000163681	ENSG00000272146	ENSG00000157500	ENSG00000144730	ENSG00000239801	ENSG00000163666	ENSG00000273926	ENSG00000239388	ENSG00000206815	ENSG00000206918	ENSG00000210841	ENSG00000212392	ENSG00000229863	ENSG00000202428	ENSG00000237186	ENSG00000239831	ENSG00000270772	NA	NA	NA	NA	NA	NA	NA	NA	NA	NA	NA	NA	NA	NA	NA	NA	NA	NA	NA	NA
602	chr3	57934273	58574273	-0.0609071	-0.108154	ENSG00000163686	ENSG00000168306	ENSG00000168291	ENSG00000163684	ENSG00000255154	ENSG00000168297	ENSG00000136068	ENSG00000213509	ENSG00000163687	ENSG00000272182	ENSG00000168301	ENSG00000272360	ENSG00000273493	ENSG00000236722	ENSG00000244161	ENSG00000275607	NA	NA	NA	NA	NA	NA	NA	NA	NA	NA	NA	NA	NA	NA	NA	NA	NA	NA	NA	NA	NA	NA	NA	NA	NA	NA	NA	NA
603	chr3	58574273	59494274	-0.403795	-0.520529	ENSG00000198643	ENSG00000242428	ENSG00000243295	ENSG00000163689	ENSG00000244383	ENSG00000243903	NA	NA	NA	NA	NA	NA	NA	NA	NA	NA	NA	NA	NA	NA	NA	NA	NA	NA	NA	NA	NA	NA	NA	NA	NA	NA	NA	NA	NA	NA	NA	NA	NA	NA	NA	NA	NA	NA
604	chr3	59494274	59854274	-0.648319	-0.648319	ENSG00000277592	ENSG00000241804	NA	NA	NA	NA	NA	NA	NA	NA	NA	NA	NA	NA	NA	NA	NA	NA	NA	NA	NA	NA	NA	NA	NA	NA	NA	NA	NA	NA	NA	NA	NA	NA	NA	NA	NA	NA	NA	NA	NA	NA	NA	NA
605	chr3	59854274	60454267	NA	NA	NA	NA	NA	NA	NA	NA	NA	NA	NA	NA	NA	NA	NA	NA	NA	NA	NA	NA	NA	NA	NA	NA	NA	NA	NA	NA	NA	NA	NA	NA	NA	NA	NA	NA	NA	NA	NA	NA	NA	NA	NA	NA	NA	NA
606	chr3	60454267	61494326	0.313367	0.402743	ENSG00000225673	ENSG00000281426	ENSG00000232407	ENSG00000212211	ENSG00000244183	ENSG00000240097	NA	NA	NA	NA	NA	NA	NA	NA	NA	NA	NA	NA	NA	NA	NA	NA	NA	NA	NA	NA	NA	NA	NA	NA	NA	NA	NA	NA	NA	NA	NA	NA	NA	NA	NA	NA	NA	NA
607	chr3	61494326	62174326	-0.0175809	-0.336423	ENSG00000226360	ENSG00000237456	ENSG00000252184	ENSG00000252420	NA	NA	NA	NA	NA	NA	NA	NA	NA	NA	NA	NA	NA	NA	NA	NA	NA	NA	NA	NA	NA	NA	NA	NA	NA	NA	NA	NA	NA	NA	NA	NA	NA	NA	NA	NA	NA	NA	NA	NA
608	chr3	62174326	62534325	-1.50313	-1.19784	ENSG00000153266	ENSG00000241472	ENSG00000114405	NA	NA	NA	NA	NA	NA	NA	NA	NA	NA	NA	NA	NA	NA	NA	NA	NA	NA	NA	NA	NA	NA	NA	NA	NA	NA	NA	NA	NA	NA	NA	NA	NA	NA	NA	NA	NA	NA	NA	NA	NA
609	chr3	62534325	63254324	-0.373669	0.298227	ENSG00000244342	ENSG00000225662	ENSG00000244632	ENSG00000226082	ENSG00000252449	ENSG00000240359	ENSG00000242841	NA	NA	NA	NA	NA	NA	NA	NA	NA	NA	NA	NA	NA	NA	NA	NA	NA	NA	NA	NA	NA	NA	NA	NA	NA	NA	NA	NA	NA	NA	NA	NA	NA	NA	NA	NA	NA
610	chr3	63254324	63934324	-0.395163	-0.31158	ENSG00000163634	ENSG00000163632	ENSG00000224479	ENSG00000280620	ENSG00000252301	ENSG00000252662	ENSG00000188817	ENSG00000240549	ENSG00000281666	ENSG00000241359	NA	NA	NA	NA	NA	NA	NA	NA	NA	NA	NA	NA	NA	NA	NA	NA	NA	NA	NA	NA	NA	NA	NA	NA	NA	NA	NA	NA	NA	NA	NA	NA	NA	NA
611	chr3	63934324	64454324	0.224943	0.125481	ENSG00000163637	ENSG00000243993	ENSG00000163636	ENSG00000189196	ENSG00000243410	ENSG00000241111	ENSG00000239653	ENSG00000272181	ENSG00000226017	ENSG00000271843	ENSG00000239926	ENSG00000241101	ENSG00000241572	ENSG00000200222	NA	NA	NA	NA	NA	NA	NA	NA	NA	NA	NA	NA	NA	NA	NA	NA	NA	NA	NA	NA	NA	NA	NA	NA	NA	NA	NA	NA	NA	NA
612	chr3	64454324	65374325	-0.404693	-0.336423	ENSG00000163638	ENSG00000270059	ENSG00000241684	ENSG00000212340	ENSG00000241158	ENSG00000243149	ENSG00000264871	NA	NA	NA	NA	NA	NA	NA	NA	NA	NA	NA	NA	NA	NA	NA	NA	NA	NA	NA	NA	NA	NA	NA	NA	NA	NA	NA	NA	NA	NA	NA	NA	NA	NA	NA	NA	NA
613	chr3	65374325	65734325	-0.591212	-0.591212	ENSG00000244226	NA	NA	NA	NA	NA	NA	NA	NA	NA	NA	NA	NA	NA	NA	NA	NA	NA	NA	NA	NA	NA	NA	NA	NA	NA	NA	NA	NA	NA	NA	NA	NA	NA	NA	NA	NA	NA	NA	NA	NA	NA	NA	NA
614	chr3	66909576	68110850	-0.492441	-0.680853	ENSG00000163376	ENSG00000241316	ENSG00000172340	ENSG00000241884	ENSG00000242510	ENSG00000266400	NA	NA	NA	NA	NA	NA	NA	NA	NA	NA	NA	NA	NA	NA	NA	NA	NA	NA	NA	NA	NA	NA	NA	NA	NA	NA	NA	NA	NA	NA	NA	NA	NA	NA	NA	NA	NA	NA
615	chr3	68110850	68910849	0.083311	-0.307827	ENSG00000241506	ENSG00000214552	ENSG00000275845	ENSG00000212095	ENSG00000240568	ENSG00000252828	ENSG00000244640	NA	NA	NA	NA	NA	NA	NA	NA	NA	NA	NA	NA	NA	NA	NA	NA	NA	NA	NA	NA	NA	NA	NA	NA	NA	NA	NA	NA	NA	NA	NA	NA	NA	NA	NA	NA	NA
616	chr3	68910849	69950849	-0.551893	-0.460704	ENSG00000144746	ENSG00000144747	ENSG00000163380	ENSG00000239263	ENSG00000240265	ENSG00000244513	ENSG00000163378	ENSG00000144744	ENSG00000114541	ENSG00000265722	ENSG00000265355	ENSG00000241667	ENSG00000240842	ENSG00000241665	NA	NA	NA	NA	NA	NA	NA	NA	NA	NA	NA	NA	NA	NA	NA	NA	NA	NA	NA	NA	NA	NA	NA	NA	NA	NA	NA	NA	NA	NA
617	chr3	69950849	70830849	-0.442388	-0.491853	ENSG00000240405	ENSG00000206939	ENSG00000240156	ENSG00000242728	ENSG00000243873	ENSG00000222615	ENSG00000242120	ENSG00000271034	NA	NA	NA	NA	NA	NA	NA	NA	NA	NA	NA	NA	NA	NA	NA	NA	NA	NA	NA	NA	NA	NA	NA	NA	NA	NA	NA	NA	NA	NA	NA	NA	NA	NA	NA	NA
618	chr3	70830849	71670849	0.0544549	0.211831	ENSG00000242094	ENSG00000114861	ENSG00000277855	ENSG00000270562	ENSG00000277539	ENSG00000244203	ENSG00000274387	ENSG00000221264	ENSG00000221382	NA	NA	NA	NA	NA	NA	NA	NA	NA	NA	NA	NA	NA	NA	NA	NA	NA	NA	NA	NA	NA	NA	NA	NA	NA	NA	NA	NA	NA	NA	NA	NA	NA	NA	NA
619	chr3	71670849	73030849	-0.621723	-0.452248	ENSG00000172986	ENSG00000163602	ENSG00000238959	ENSG00000276890	ENSG00000170837	ENSG00000242960	ENSG00000144736	ENSG00000163421	ENSG00000243083	ENSG00000163412	ENSG00000241163	ENSG00000276471	ENSG00000199469	ENSG00000239250	ENSG00000239350	ENSG00000239568	ENSG00000241537	ENSG00000242609	ENSG00000244130	ENSG00000271266	ENSG00000272774	ENSG00000273461	ENSG00000212070	ENSG00000222838	ENSG00000240135	ENSG00000242618	ENSG00000244345	ENSG00000260670	ENSG00000274043	NA	NA	NA	NA	NA	NA	NA	NA	NA	NA	NA	NA	NA	NA	NA
620	chr3	73030849	73470849	-0.502362	-0.502362	ENSG00000255423	ENSG00000223247	ENSG00000182921	ENSG00000252651	ENSG00000252937	NA	NA	NA	NA	NA	NA	NA	NA	NA	NA	NA	NA	NA	NA	NA	NA	NA	NA	NA	NA	NA	NA	NA	NA	NA	NA	NA	NA	NA	NA	NA	NA	NA	NA	NA	NA	NA	NA	NA
621	chr3	73470849	73790849	-0.63112	-0.669221	ENSG00000239677	ENSG00000278934	ENSG00000239119	ENSG00000242364	NA	NA	NA	NA	NA	NA	NA	NA	NA	NA	NA	NA	NA	NA	NA	NA	NA	NA	NA	NA	NA	NA	NA	NA	NA	NA	NA	NA	NA	NA	NA	NA	NA	NA	NA	NA	NA	NA	NA	NA
622	chr3	73790849	75190849	-0.120547	-0.110028	ENSG00000113805	ENSG00000242638	ENSG00000213452	ENSG00000223738	ENSG00000239454	ENSG00000241022	ENSG00000242741	ENSG00000263689	ENSG00000278554	NA	NA	NA	NA	NA	NA	NA	NA	NA	NA	NA	NA	NA	NA	NA	NA	NA	NA	NA	NA	NA	NA	NA	NA	NA	NA	NA	NA	NA	NA	NA	NA	NA	NA	NA
623	chr3	75190849	75590849	0.289909	0.183491	ENSG00000239959	ENSG00000244699	ENSG00000242953	ENSG00000228868	ENSG00000272690	ENSG00000244026	ENSG00000272710	ENSG00000213300	ENSG00000243674	ENSG00000244674	ENSG00000221602	ENSG00000238278	ENSG00000240665	ENSG00000243794	ENSG00000266780	ENSG00000179799	ENSG00000230655	ENSG00000239383	ENSG00000263782	ENSG00000266685	NA	NA	NA	NA	NA	NA	NA	NA	NA	NA	NA	NA	NA	NA	NA	NA	NA	NA	NA	NA	NA	NA	NA	NA
624	chr3	75590849	76630849	-0.579914	-0.336423	ENSG00000241532	ENSG00000265592	ENSG00000172971	ENSG00000242516	ENSG00000243422	ENSG00000227124	ENSG00000240809	ENSG00000241622	ENSG00000172969	ENSG00000221795	ENSG00000236138	ENSG00000266396	ENSG00000282511	ENSG00000282912	ENSG00000212104	ENSG00000222883	ENSG00000244222	ENSG00000252504	NA	NA	NA	NA	NA	NA	NA	NA	NA	NA	NA	NA	NA	NA	NA	NA	NA	NA	NA	NA	NA	NA	NA	NA	NA	NA
625	chr3	76630849	78590850	-0.638985	-0.333967	ENSG00000199520	ENSG00000222574	ENSG00000239226	ENSG00000240241	ENSG00000240573	ENSG00000243957	ENSG00000206891	ENSG00000213450	ENSG00000244461	ENSG00000264841	NA	NA	NA	NA	NA	NA	NA	NA	NA	NA	NA	NA	NA	NA	NA	NA	NA	NA	NA	NA	NA	NA	NA	NA	NA	NA	NA	NA	NA	NA	NA	NA	NA	NA
626	chr3	78590850	78990850	0.744317	0.744317	ENSG00000240964	ENSG00000240752	NA	NA	NA	NA	NA	NA	NA	NA	NA	NA	NA	NA	NA	NA	NA	NA	NA	NA	NA	NA	NA	NA	NA	NA	NA	NA	NA	NA	NA	NA	NA	NA	NA	NA	NA	NA	NA	NA	NA	NA	NA	NA
627	chr3	78990850	79470850	NA	NA	NA	NA	NA	NA	NA	NA	NA	NA	NA	NA	NA	NA	NA	NA	NA	NA	NA	NA	NA	NA	NA	NA	NA	NA	NA	NA	NA	NA	NA	NA	NA	NA	NA	NA	NA	NA	NA	NA	NA	NA	NA	NA	NA	NA
628	chr3	79470850	80710849	1.13702	1.13702	ENSG00000239699	ENSG00000242586	ENSG00000265193	ENSG00000271389	ENSG00000216116	ENSG00000243877	NA	NA	NA	NA	NA	NA	NA	NA	NA	NA	NA	NA	NA	NA	NA	NA	NA	NA	NA	NA	NA	NA	NA	NA	NA	NA	NA	NA	NA	NA	NA	NA	NA	NA	NA	NA	NA	NA
629	chr3	80710849	81230849	-0.247445	-0.336423	ENSG00000242781	ENSG00000243694	ENSG00000266025	ENSG00000242145	ENSG00000242828	NA	NA	NA	NA	NA	NA	NA	NA	NA	NA	NA	NA	NA	NA	NA	NA	NA	NA	NA	NA	NA	NA	NA	NA	NA	NA	NA	NA	NA	NA	NA	NA	NA	NA	NA	NA	NA	NA	NA
630	chr3	81230849	82350849	-0.767695	-1.00806	ENSG00000114480	ENSG00000241319	ENSG00000241593	ENSG00000222389	ENSG00000240404	ENSG00000242009	ENSG00000241367	ENSG00000242190	ENSG00000244281	NA	NA	NA	NA	NA	NA	NA	NA	NA	NA	NA	NA	NA	NA	NA	NA	NA	NA	NA	NA	NA	NA	NA	NA	NA	NA	NA	NA	NA	NA	NA	NA	NA	NA	NA
631	chr3	82350849	84910849	-1.02897	-1.00893	ENSG00000242641	ENSG00000242339	ENSG00000241095	ENSG00000242195	ENSG00000266652	ENSG00000221380	ENSG00000241776	NA	NA	NA	NA	NA	NA	NA	NA	NA	NA	NA	NA	NA	NA	NA	NA	NA	NA	NA	NA	NA	NA	NA	NA	NA	NA	NA	NA	NA	NA	NA	NA	NA	NA	NA	NA	NA
632	chr3	84910849	85390850	NA	NA	ENSG00000264084	NA	NA	NA	NA	NA	NA	NA	NA	NA	NA	NA	NA	NA	NA	NA	NA	NA	NA	NA	NA	NA	NA	NA	NA	NA	NA	NA	NA	NA	NA	NA	NA	NA	NA	NA	NA	NA	NA	NA	NA	NA	NA	NA
633	chr3	85390850	85590850	NA	NA	NA	NA	NA	NA	NA	NA	NA	NA	NA	NA	NA	NA	NA	NA	NA	NA	NA	NA	NA	NA	NA	NA	NA	NA	NA	NA	NA	NA	NA	NA	NA	NA	NA	NA	NA	NA	NA	NA	NA	NA	NA	NA	NA	NA
634	chr3	85590850	86630850	-0.276389	-0.592551	ENSG00000243915	ENSG00000239519	ENSG00000201410	ENSG00000222934	ENSG00000241328	ENSG00000251773	ENSG00000274634	ENSG00000239767	ENSG00000241648	NA	NA	NA	NA	NA	NA	NA	NA	NA	NA	NA	NA	NA	NA	NA	NA	NA	NA	NA	NA	NA	NA	NA	NA	NA	NA	NA	NA	NA	NA	NA	NA	NA	NA	NA
635	chr3	86630850	87190850	-0.47664	-0.431281	ENSG00000206538	ENSG00000241293	ENSG00000281392	ENSG00000277746	NA	NA	NA	NA	NA	NA	NA	NA	NA	NA	NA	NA	NA	NA	NA	NA	NA	NA	NA	NA	NA	NA	NA	NA	NA	NA	NA	NA	NA	NA	NA	NA	NA	NA	NA	NA	NA	NA	NA	NA
636	chr3	87190850	88110850	-0.532859	-0.619477	ENSG00000083937	ENSG00000179097	ENSG00000241535	ENSG00000221059	ENSG00000239829	ENSG00000240902	ENSG00000064835	ENSG00000200703	ENSG00000239572	ENSG00000240255	ENSG00000264119	ENSG00000280503	NA	NA	NA	NA	NA	NA	NA	NA	NA	NA	NA	NA	NA	NA	NA	NA	NA	NA	NA	NA	NA	NA	NA	NA	NA	NA	NA	NA	NA	NA	NA	NA
637	chr3	88110850	89110850	-0.277687	-0.336423	ENSG00000175105	ENSG00000179021	ENSG00000207316	ENSG00000242159	ENSG00000242365	ENSG00000242705	ENSG00000241861	NA	NA	NA	NA	NA	NA	NA	NA	NA	NA	NA	NA	NA	NA	NA	NA	NA	NA	NA	NA	NA	NA	NA	NA	NA	NA	NA	NA	NA	NA	NA	NA	NA	NA	NA	NA	NA
638	chr3	95281156	96761156	-1.03318	-0.889845	ENSG00000269028	ENSG00000244681	ENSG00000243547	ENSG00000218754	ENSG00000241018	ENSG00000241815	ENSG00000278103	ENSG00000199286	ENSG00000212031	ENSG00000221477	ENSG00000271671	NA	NA	NA	NA	NA	NA	NA	NA	NA	NA	NA	NA	NA	NA	NA	NA	NA	NA	NA	NA	NA	NA	NA	NA	NA	NA	NA	NA	NA	NA	NA	NA	NA
639	chr3	96761156	97961156	-0.34162	-0.393389	ENSG00000080200	ENSG00000113966	ENSG00000080224	ENSG00000261292	ENSG00000282527	ENSG00000176243	ENSG00000251172	ENSG00000279658	NA	NA	NA	NA	NA	NA	NA	NA	NA	NA	NA	NA	NA	NA	NA	NA	NA	NA	NA	NA	NA	NA	NA	NA	NA	NA	NA	NA	NA	NA	NA	NA	NA	NA	NA	NA
640	chr3	97961156	98561156	-0.153232	-0.168211	ENSG00000080822	ENSG00000183185	ENSG00000154165	ENSG00000187900	ENSG00000196098	ENSG00000196578	ENSG00000197938	ENSG00000206536	ENSG00000213439	ENSG00000230301	ENSG00000231192	ENSG00000231861	ENSG00000232382	ENSG00000232535	ENSG00000233412	ENSG00000236032	ENSG00000244653	ENSG00000248365	ENSG00000248507	ENSG00000248839	ENSG00000249321	ENSG00000249975	ENSG00000250750	ENSG00000251088	ENSG00000251090	ENSG00000279922	ENSG00000249225	ENSG00000250562	NA	NA	NA	NA	NA	NA	NA	NA	NA	NA	NA	NA	NA	NA	NA	NA
641	chr3	98561156	98921156	0.35563	0.592346	ENSG00000064225	ENSG00000249274	ENSG00000239445	ENSG00000057019	ENSG00000244153	ENSG00000206712	ENSG00000207331	ENSG00000240827	ENSG00000266233	NA	NA	NA	NA	NA	NA	NA	NA	NA	NA	NA	NA	NA	NA	NA	NA	NA	NA	NA	NA	NA	NA	NA	NA	NA	NA	NA	NA	NA	NA	NA	NA	NA	NA	NA
642	chr3	98921156	99761156	-0.87854	-0.531392	ENSG00000240476	ENSG00000243296	ENSG00000244464	ENSG00000275108	ENSG00000240572	ENSG00000241305	ENSG00000243089	ENSG00000263810	ENSG00000266030	NA	NA	NA	NA	NA	NA	NA	NA	NA	NA	NA	NA	NA	NA	NA	NA	NA	NA	NA	NA	NA	NA	NA	NA	NA	NA	NA	NA	NA	NA	NA	NA	NA	NA	NA
643	chr3	99761156	100281156	-0.170129	-0.319504	ENSG00000184220	ENSG00000273374	ENSG00000168386	ENSG00000243974	ENSG00000261533	ENSG00000235156	ENSG00000264897	ENSG00000277000	NA	NA	NA	NA	NA	NA	NA	NA	NA	NA	NA	NA	NA	NA	NA	NA	NA	NA	NA	NA	NA	NA	NA	NA	NA	NA	NA	NA	NA	NA	NA	NA	NA	NA	NA	NA
644	chr3	100281156	101681156	-0.0832976	-0.0271486	ENSG00000181458	ENSG00000081154	ENSG00000174173	ENSG00000154175	ENSG00000206535	ENSG00000242299	ENSG00000066422	ENSG00000081148	ENSG00000144820	ENSG00000138468	ENSG00000154174	ENSG00000201121	ENSG00000282978	ENSG00000256628	ENSG00000114354	ENSG00000114021	ENSG00000213431	ENSG00000175841	ENSG00000201511	ENSG00000201554	ENSG00000201642	ENSG00000232830	ENSG00000241738	ENSG00000242573	ENSG00000252348	ENSG00000252989	ENSG00000212319	ENSG00000243396	ENSG00000243495	NA	NA	NA	NA	NA	NA	NA	NA	NA	NA	NA	NA	NA	NA	NA
645	chr3	101681156	102161156	-0.380476	-0.284839	ENSG00000244119	ENSG00000241280	ENSG00000249474	ENSG00000144802	ENSG00000144815	ENSG00000182504	ENSG00000214407	ENSG00000202177	NA	NA	NA	NA	NA	NA	NA	NA	NA	NA	NA	NA	NA	NA	NA	NA	NA	NA	NA	NA	NA	NA	NA	NA	NA	NA	NA	NA	NA	NA	NA	NA	NA	NA	NA	NA
646	chr3	102161156	102561156	NA	NA	NA	NA	NA	NA	NA	NA	NA	NA	NA	NA	NA	NA	NA	NA	NA	NA	NA	NA	NA	NA	NA	NA	NA	NA	NA	NA	NA	NA	NA	NA	NA	NA	NA	NA	NA	NA	NA	NA	NA	NA	NA	NA	NA	NA
647	chr3	102561156	103281156	-0.168211	-0.168211	ENSG00000201922	ENSG00000236691	ENSG00000201065	ENSG00000241754	NA	NA	NA	NA	NA	NA	NA	NA	NA	NA	NA	NA	NA	NA	NA	NA	NA	NA	NA	NA	NA	NA	NA	NA	NA	NA	NA	NA	NA	NA	NA	NA	NA	NA	NA	NA	NA	NA	NA	NA
648	chr3	103281156	105401156	-0.531679	-0.531679	ENSG00000214405	ENSG00000243195	ENSG00000243635	ENSG00000278575	ENSG00000240107	ENSG00000265076	ENSG00000265328	ENSG00000276619	NA	NA	NA	NA	NA	NA	NA	NA	NA	NA	NA	NA	NA	NA	NA	NA	NA	NA	NA	NA	NA	NA	NA	NA	NA	NA	NA	NA	NA	NA	NA	NA	NA	NA	NA	NA
649	chr3	105401156	107121153	-0.687943	-0.590741	ENSG00000239455	ENSG00000240034	ENSG00000114423	ENSG00000200361	ENSG00000200610	ENSG00000239586	ENSG00000239997	ENSG00000240796	ENSG00000243658	ENSG00000252626	ENSG00000239632	ENSG00000241787	ENSG00000242214	ENSG00000242836	ENSG00000244652	ENSG00000249580	ENSG00000250630	NA	NA	NA	NA	NA	NA	NA	NA	NA	NA	NA	NA	NA	NA	NA	NA	NA	NA	NA	NA	NA	NA	NA	NA	NA	NA	NA
650	chr3	107121153	108561153	-0.194665	-0.336423	ENSG00000114439	ENSG00000279277	ENSG00000241634	ENSG00000243701	ENSG00000241469	ENSG00000271856	ENSG00000273125	ENSG00000144821	ENSG00000114446	ENSG00000239828	ENSG00000272597	ENSG00000240423	ENSG00000196776	ENSG00000114455	ENSG00000138483	ENSG00000220989	ENSG00000221724	ENSG00000241218	ENSG00000243188	NA	NA	NA	NA	NA	NA	NA	NA	NA	NA	NA	NA	NA	NA	NA	NA	NA	NA	NA	NA	NA	NA	NA	NA	NA
651	chr3	108561153	109721153	-0.414623	-0.404343	ENSG00000214381	ENSG00000277635	ENSG00000121570	ENSG00000228980	ENSG00000261364	ENSG00000163519	ENSG00000114487	ENSG00000198919	ENSG00000202379	ENSG00000239288	ENSG00000239314	ENSG00000241224	ENSG00000244561	ENSG00000252541	ENSG00000252889	ENSG00000265956	ENSG00000276763	ENSG00000280684	ENSG00000138472	ENSG00000163515	ENSG00000163530	ENSG00000221633	ENSG00000230618	ENSG00000241257	ENSG00000241777	ENSG00000244196	ENSG00000271249	NA	NA	NA	NA	NA	NA	NA	NA	NA	NA	NA	NA	NA	NA	NA	NA	NA
652	chr3	109721153	111121153	-0.187516	-0.229049	ENSG00000242242	ENSG00000206532	ENSG00000244722	ENSG00000201426	ENSG00000214380	ENSG00000221206	ENSG00000240895	ENSG00000243945	NA	NA	NA	NA	NA	NA	NA	NA	NA	NA	NA	NA	NA	NA	NA	NA	NA	NA	NA	NA	NA	NA	NA	NA	NA	NA	NA	NA	NA	NA	NA	NA	NA	NA	NA	NA
653	chr3	111121153	111601153	0.0646625	0.310981	ENSG00000244142	ENSG00000177494	ENSG00000239311	ENSG00000240787	NA	NA	NA	NA	NA	NA	NA	NA	NA	NA	NA	NA	NA	NA	NA	NA	NA	NA	NA	NA	NA	NA	NA	NA	NA	NA	NA	NA	NA	NA	NA	NA	NA	NA	NA	NA	NA	NA	NA	NA
654	chr3	111601153	112041153	-0.0602179	0.0958203	ENSG00000144824	ENSG00000240891	ENSG00000244720	ENSG00000144827	ENSG00000144834	ENSG00000239439	ENSG00000240766	NA	NA	NA	NA	NA	NA	NA	NA	NA	NA	NA	NA	NA	NA	NA	NA	NA	NA	NA	NA	NA	NA	NA	NA	NA	NA	NA	NA	NA	NA	NA	NA	NA	NA	NA	NA	NA
655	chr3	112041153	112521153	-0.476382	-0.720391	ENSG00000091972	ENSG00000239482	ENSG00000114529	ENSG00000261488	ENSG00000244144	ENSG00000186265	ENSG00000172139	ENSG00000243081	ENSG00000174500	ENSG00000207940	NA	NA	NA	NA	NA	NA	NA	NA	NA	NA	NA	NA	NA	NA	NA	NA	NA	NA	NA	NA	NA	NA	NA	NA	NA	NA	NA	NA	NA	NA	NA	NA	NA	NA
656	chr3	112521153	112921153	-0.44642	-0.336423	ENSG00000240893	ENSG00000138459	ENSG00000091986	ENSG00000279349	ENSG00000144848	ENSG00000242770	ENSG00000206531	ENSG00000242308	ENSG00000242525	NA	NA	NA	NA	NA	NA	NA	NA	NA	NA	NA	NA	NA	NA	NA	NA	NA	NA	NA	NA	NA	NA	NA	NA	NA	NA	NA	NA	NA	NA	NA	NA	NA	NA	NA
657	chr3	112921153	113681153	-0.148444	-0.135518	ENSG00000240057	ENSG00000072858	ENSG00000243795	ENSG00000206530	ENSG00000163611	ENSG00000144857	ENSG00000163606	ENSG00000163607	ENSG00000272844	ENSG00000163608	ENSG00000275670	ENSG00000240751	ENSG00000241529	ENSG00000243849	ENSG00000265253	ENSG00000238593	ENSG00000239453	ENSG00000241219	ENSG00000243483	NA	NA	NA	NA	NA	NA	NA	NA	NA	NA	NA	NA	NA	NA	NA	NA	NA	NA	NA	NA	NA	NA	NA	NA	NA
658	chr3	113681153	115081153	-0.223476	-0.198418	ENSG00000121579	ENSG00000178075	ENSG00000163617	ENSG00000273394	ENSG00000184307	ENSG00000241889	ENSG00000270880	ENSG00000174255	ENSG00000241490	ENSG00000240375	ENSG00000240912	ENSG00000151576	ENSG00000259976	ENSG00000239280	ENSG00000181847	ENSG00000240487	ENSG00000264623	ENSG00000114573	ENSG00000207770	ENSG00000216136	ENSG00000239946	ENSG00000240002	ENSG00000241295	ENSG00000241560	ENSG00000242290	ENSG00000151577	ENSG00000240776	ENSG00000242659	NA	NA	NA	NA	NA	NA	NA	NA	NA	NA	NA	NA	NA	NA	NA	NA
659	chr3	115081153	115801153	-0.236022	-0.145327	ENSG00000279131	ENSG00000172020	ENSG00000242880	ENSG00000242767	ENSG00000241596	ENSG00000244157	ENSG00000279380	NA	NA	NA	NA	NA	NA	NA	NA	NA	NA	NA	NA	NA	NA	NA	NA	NA	NA	NA	NA	NA	NA	NA	NA	NA	NA	NA	NA	NA	NA	NA	NA	NA	NA	NA	NA	NA
660	chr3	115801153	116761153	-0.156637	-0.431931	ENSG00000198406	ENSG00000241156	ENSG00000240922	ENSG00000241397	ENSG00000243197	ENSG00000243359	ENSG00000278072	NA	NA	NA	NA	NA	NA	NA	NA	NA	NA	NA	NA	NA	NA	NA	NA	NA	NA	NA	NA	NA	NA	NA	NA	NA	NA	NA	NA	NA	NA	NA	NA	NA	NA	NA	NA	NA
661	chr3	116761153	117961153	0.622658	0.888432	ENSG00000265433	ENSG00000200372	ENSG00000240393	ENSG00000241213	ENSG00000206889	ENSG00000242385	ENSG00000242816	ENSG00000243014	ENSG00000274732	NA	NA	NA	NA	NA	NA	NA	NA	NA	NA	NA	NA	NA	NA	NA	NA	NA	NA	NA	NA	NA	NA	NA	NA	NA	NA	NA	NA	NA	NA	NA	NA	NA	NA	NA
662	chr3	117961153	118841153	NA	NA	ENSG00000243276	NA	NA	NA	NA	NA	NA	NA	NA	NA	NA	NA	NA	NA	NA	NA	NA	NA	NA	NA	NA	NA	NA	NA	NA	NA	NA	NA	NA	NA	NA	NA	NA	NA	NA	NA	NA	NA	NA	NA	NA	NA	NA	NA
663	chr3	118841153	119121153	-1.28574	-1.28574	ENSG00000239877	NA	NA	NA	NA	NA	NA	NA	NA	NA	NA	NA	NA	NA	NA	NA	NA	NA	NA	NA	NA	NA	NA	NA	NA	NA	NA	NA	NA	NA	NA	NA	NA	NA	NA	NA	NA	NA	NA	NA	NA	NA	NA	NA
664	chr3	119121153	120121153	0.0353202	0.125481	ENSG00000031081	ENSG00000113845	ENSG00000114638	ENSG00000121578	ENSG00000242829	ENSG00000121594	ENSG00000272662	ENSG00000276607	ENSG00000144837	ENSG00000144852	ENSG00000138495	ENSG00000272967	ENSG00000163389	ENSG00000176142	ENSG00000121577	ENSG00000144843	ENSG00000082701	ENSG00000241155	ENSG00000183833	ENSG00000163424	ENSG00000239835	ENSG00000240254	ENSG00000240471	ENSG00000241546	ENSG00000251012	ENSG00000207310	ENSG00000239994	ENSG00000242052	ENSG00000244308	NA	NA	NA	NA	NA	NA	NA	NA	NA	NA	NA	NA	NA	NA	NA
665	chr3	120121153	120601153	-0.202417	-0.336423	ENSG00000163428	ENSG00000244139	ENSG00000175697	ENSG00000163430	ENSG00000206721	ENSG00000240661	ENSG00000240882	ENSG00000242613	ENSG00000244441	ENSG00000240774	ENSG00000282950	NA	NA	NA	NA	NA	NA	NA	NA	NA	NA	NA	NA	NA	NA	NA	NA	NA	NA	NA	NA	NA	NA	NA	NA	NA	NA	NA	NA	NA	NA	NA	NA	NA
666	chr3	120601153	121441153	-0.348865	-0.132884	ENSG00000113924	ENSG00000145087	ENSG00000213371	ENSG00000153767	ENSG00000242103	ENSG00000243813	ENSG00000144840	ENSG00000264477	ENSG00000240452	ENSG00000243257	ENSG00000243593	ENSG00000270782	NA	NA	NA	NA	NA	NA	NA	NA	NA	NA	NA	NA	NA	NA	NA	NA	NA	NA	NA	NA	NA	NA	NA	NA	NA	NA	NA	NA	NA	NA	NA	NA
667	chr3	121441153	122361153	-0.0201778	-0.0345729	ENSG00000173226	ENSG00000121552	ENSG00000145103	ENSG00000114013	ENSG00000173230	ENSG00000145088	ENSG00000242445	ENSG00000163833	ENSG00000243544	ENSG00000222057	ENSG00000180353	ENSG00000163406	ENSG00000036828	ENSG00000186103	ENSG00000221474	ENSG00000240236	ENSG00000202388	ENSG00000263678	NA	NA	NA	NA	NA	NA	NA	NA	NA	NA	NA	NA	NA	NA	NA	NA	NA	NA	NA	NA	NA	NA	NA	NA	NA	NA
668	chr3	122361153	123601153	-0.0385223	-0.0952557	ENSG00000138463	ENSG00000273033	ENSG00000065485	ENSG00000275891	ENSG00000114023	ENSG00000138496	ENSG00000206527	ENSG00000173193	ENSG00000196981	ENSG00000272758	ENSG00000173200	ENSG00000221211	ENSG00000163840	ENSG00000272678	ENSG00000121542	ENSG00000082684	ENSG00000173175	ENSG00000114030	ENSG00000273454	ENSG00000169087	ENSG00000243918	ENSG00000275348	ENSG00000242531	NA	NA	NA	NA	NA	NA	NA	NA	NA	NA	NA	NA	NA	NA	NA	NA	NA	NA	NA	NA	NA
669	chr3	123601153	124641153	-0.437741	-0.336423	ENSG00000273123	ENSG00000175455	ENSG00000252751	ENSG00000266383	ENSG00000276656	ENSG00000065534	ENSG00000207002	ENSG00000250174	ENSG00000065371	ENSG00000238512	ENSG00000240622	NA	NA	NA	NA	NA	NA	NA	NA	NA	NA	NA	NA	NA	NA	NA	NA	NA	NA	NA	NA	NA	NA	NA	NA	NA	NA	NA	NA	NA	NA	NA	NA	NA
670	chr3	124641153	125641156	0.0810211	0.0461297	ENSG00000082781	ENSG00000276626	ENSG00000280042	ENSG00000221955	ENSG00000243986	ENSG00000243508	ENSG00000114520	ENSG00000260391	ENSG00000265981	ENSG00000263775	ENSG00000173706	ENSG00000114491	ENSG00000163848	ENSG00000199327	ENSG00000144909	ENSG00000252965	ENSG00000201800	ENSG00000229048	ENSG00000244286	ENSG00000252953	ENSG00000281802	ENSG00000173702	ENSG00000242199	ENSG00000252642	ENSG00000264986	NA	NA	NA	NA	NA	NA	NA	NA	NA	NA	NA	NA	NA	NA	NA	NA	NA	NA	NA
671	chr3	125641156	126441157	0.104896	0.120556	ENSG00000114544	ENSG00000246022	ENSG00000163884	ENSG00000250934	ENSG00000251448	ENSG00000250012	ENSG00000272020	ENSG00000239804	ENSG00000242001	ENSG00000242229	ENSG00000241288	ENSG00000279328	ENSG00000272840	ENSG00000114547	ENSG00000171084	ENSG00000241278	ENSG00000144908	ENSG00000189366	ENSG00000243429	ENSG00000250218	ENSG00000248787	ENSG00000163885	ENSG00000179170	ENSG00000228963	ENSG00000234458	ENSG00000239432	ENSG00000239978	ENSG00000241439	ENSG00000243072	ENSG00000248607	ENSG00000265166	ENSG00000265911	ENSG00000266857	ENSG00000221737	ENSG00000241346	ENSG00000249833	NA	NA	NA	NA	NA	NA	NA	NA
672	chr3	126441157	127521157	-0.112582	-0.178248	ENSG00000180767	ENSG00000280053	ENSG00000197763	ENSG00000159650	ENSG00000206483	ENSG00000244215	ENSG00000159685	ENSG00000114554	ENSG00000198284	ENSG00000214324	ENSG00000240562	ENSG00000248557	ENSG00000180697	ENSG00000201288	ENSG00000201968	ENSG00000212556	ENSG00000239620	ENSG00000243016	ENSG00000248850	ENSG00000249558	NA	NA	NA	NA	NA	NA	NA	NA	NA	NA	NA	NA	NA	NA	NA	NA	NA	NA	NA	NA	NA	NA	NA	NA
673	chr3	127521157	128041157	0.455573	0.355644	ENSG00000074416	ENSG00000221413	ENSG00000073111	ENSG00000114631	ENSG00000114626	ENSG00000163870	ENSG00000275067	ENSG00000276083	ENSG00000201210	ENSG00000187715	ENSG00000282860	ENSG00000282975	NA	NA	NA	NA	NA	NA	NA	NA	NA	NA	NA	NA	NA	NA	NA	NA	NA	NA	NA	NA	NA	NA	NA	NA	NA	NA	NA	NA	NA	NA	NA	NA
674	chr3	128041157	128601157	0.00167022	-0.00909248	ENSG00000175792	ENSG00000132394	ENSG00000058262	ENSG00000179348	ENSG00000212344	ENSG00000244300	ENSG00000222627	ENSG00000239405	ENSG00000239608	ENSG00000242049	ENSG00000179407	ENSG00000198685	NA	NA	NA	NA	NA	NA	NA	NA	NA	NA	NA	NA	NA	NA	NA	NA	NA	NA	NA	NA	NA	NA	NA	NA	NA	NA	NA	NA	NA	NA	NA	NA
675	chr3	128601157	128921157	-0.190762	-0.0704034	ENSG00000163902	ENSG00000244232	ENSG00000075785	ENSG00000242551	ENSG00000242992	ENSG00000250796	ENSG00000177646	ENSG00000277250	ENSG00000280957	ENSG00000261159	ENSG00000231305	ENSG00000207130	ENSG00000239483	ENSG00000239503	ENSG00000242062	ENSG00000243022	ENSG00000244065	ENSG00000279507	NA	NA	NA	NA	NA	NA	NA	NA	NA	NA	NA	NA	NA	NA	NA	NA	NA	NA	NA	NA	NA	NA	NA	NA	NA	NA
676	chr3	128921157	129321157	0.165179	-0.0376948	ENSG00000114654	ENSG00000169704	ENSG00000169714	ENSG00000184897	ENSG00000240682	ENSG00000273437	ENSG00000172780	ENSG00000183624	ENSG00000280727	ENSG00000181789	ENSG00000278658	ENSG00000261796	ENSG00000273174	ENSG00000249505	ENSG00000241673	NA	NA	NA	NA	NA	NA	NA	NA	NA	NA	NA	NA	NA	NA	NA	NA	NA	NA	NA	NA	NA	NA	NA	NA	NA	NA	NA	NA	NA
677	chr3	129321157	130041157	-0.155104	-0.0828631	ENSG00000170893	ENSG00000203644	ENSG00000270773	ENSG00000270492	ENSG00000280589	ENSG00000207088	ENSG00000172765	ENSG00000004399	ENSG00000172771	ENSG00000163914	ENSG00000271270	ENSG00000129071	ENSG00000250643	ENSG00000251474	ENSG00000163913	ENSG00000248916	ENSG00000178804	ENSG00000202412	ENSG00000239437	ENSG00000244932	ENSG00000248459	ENSG00000180770	ENSG00000248659	ENSG00000249869	ENSG00000251178	ENSG00000263767	NA	NA	NA	NA	NA	NA	NA	NA	NA	NA	NA	NA	NA	NA	NA	NA	NA	NA
678	chr3	130041157	130921156	-0.000231041	0.245245	ENSG00000253540	ENSG00000249846	ENSG00000196455	ENSG00000228252	ENSG00000172752	ENSG00000248243	ENSG00000251287	ENSG00000206384	ENSG00000232829	ENSG00000249253	ENSG00000250580	ENSG00000266849	ENSG00000222683	ENSG00000222783	ENSG00000248618	ENSG00000249098	ENSG00000251610	ENSG00000252894	ENSG00000280127	NA	NA	NA	NA	NA	NA	NA	NA	NA	NA	NA	NA	NA	NA	NA	NA	NA	NA	NA	NA	NA	NA	NA	NA	NA
679	chr3	130921156	132481156	0.107917	0.113126	ENSG00000034533	ENSG00000114686	ENSG00000248530	ENSG00000014257	ENSG00000250608	ENSG00000248468	ENSG00000114670	ENSG00000251447	ENSG00000198585	ENSG00000249020	ENSG00000261167	ENSG00000246082	ENSG00000240854	ENSG00000265859	ENSG00000196353	ENSG00000213264	ENSG00000240890	ENSG00000201550	ENSG00000212073	ENSG00000242899	ENSG00000250129	ENSG00000251579	NA	NA	NA	NA	NA	NA	NA	NA	NA	NA	NA	NA	NA	NA	NA	NA	NA	NA	NA	NA	NA	NA
680	chr3	132481156	132601156	NA	NA	NA	NA	NA	NA	NA	NA	NA	NA	NA	NA	NA	NA	NA	NA	NA	NA	NA	NA	NA	NA	NA	NA	NA	NA	NA	NA	NA	NA	NA	NA	NA	NA	NA	NA	NA	NA	NA	NA	NA	NA	NA	NA	NA	NA
681	chr3	132601156	133641156	-0.11942	-0.299679	ENSG00000144868	ENSG00000248724	ENSG00000272832	ENSG00000081307	ENSG00000091527	ENSG00000113971	ENSG00000170819	ENSG00000201827	ENSG00000214301	ENSG00000249820	ENSG00000251614	ENSG00000249725	ENSG00000249993	ENSG00000250983	ENSG00000251011	NA	NA	NA	NA	NA	NA	NA	NA	NA	NA	NA	NA	NA	NA	NA	NA	NA	NA	NA	NA	NA	NA	NA	NA	NA	NA	NA	NA	NA
682	chr3	133641156	134521158	0.155997	0.189967	ENSG00000129055	ENSG00000144867	ENSG00000252641	ENSG00000091513	ENSG00000244062	ENSG00000260633	ENSG00000221972	ENSG00000174640	ENSG00000242337	ENSG00000277723	ENSG00000154917	ENSG00000163785	ENSG00000114019	ENSG00000214289	ENSG00000214288	ENSG00000231845	ENSG00000240006	ENSG00000248377	ENSG00000263554	ENSG00000281921	ENSG00000201394	ENSG00000221313	ENSG00000243832	ENSG00000249691	NA	NA	NA	NA	NA	NA	NA	NA	NA	NA	NA	NA	NA	NA	NA	NA	NA	NA	NA	NA
683	chr3	134521158	135961158	0.564755	0.403261	ENSG00000174611	ENSG00000240086	ENSG00000154928	ENSG00000242222	ENSG00000201413	ENSG00000241905	ENSG00000253087	NA	NA	NA	NA	NA	NA	NA	NA	NA	NA	NA	NA	NA	NA	NA	NA	NA	NA	NA	NA	NA	NA	NA	NA	NA	NA	NA	NA	NA	NA	NA	NA	NA	NA	NA	NA	NA
684	chr3	135961158	137001158	-0.210042	-0.0708335	ENSG00000240695	ENSG00000073711	ENSG00000200571	ENSG00000261758	ENSG00000239213	ENSG00000114054	ENSG00000244101	ENSG00000273455	ENSG00000118007	ENSG00000273486	ENSG00000158092	ENSG00000227267	ENSG00000252914	ENSG00000168917	ENSG00000174579	ENSG00000241438	ENSG00000280829	ENSG00000214283	ENSG00000242968	ENSG00000244740	ENSG00000249407	NA	NA	NA	NA	NA	NA	NA	NA	NA	NA	NA	NA	NA	NA	NA	NA	NA	NA	NA	NA	NA	NA	NA
685	chr3	137001158	138001158	-0.203944	-0.228674	ENSG00000168875	ENSG00000239513	ENSG00000241478	ENSG00000242070	ENSG00000261146	ENSG00000201325	ENSG00000243886	NA	NA	NA	NA	NA	NA	NA	NA	NA	NA	NA	NA	NA	NA	NA	NA	NA	NA	NA	NA	NA	NA	NA	NA	NA	NA	NA	NA	NA	NA	NA	NA	NA	NA	NA	NA	NA
686	chr3	138001158	139321158	0.0396217	-0.0784098	ENSG00000158220	ENSG00000158186	ENSG00000181322	ENSG00000206262	ENSG00000051382	ENSG00000233701	ENSG00000158234	ENSG00000174715	ENSG00000280399	ENSG00000183770	ENSG00000244578	ENSG00000240668	ENSG00000114098	ENSG00000138231	ENSG00000158163	ENSG00000114107	ENSG00000232416	ENSG00000239207	ENSG00000241429	ENSG00000242321	ENSG00000276304	ENSG00000281378	ENSG00000281473	ENSG00000118017	ENSG00000184814	ENSG00000206260	ENSG00000242244	ENSG00000251137	ENSG00000272609	NA	NA	NA	NA	NA	NA	NA	NA	NA	NA	NA	NA	NA	NA	NA
687	chr3	139321158	140881158	-0.173059	-0.117359	ENSG00000261763	ENSG00000201600	ENSG00000244692	ENSG00000261826	ENSG00000214280	ENSG00000158258	ENSG00000163864	ENSG00000250433	ENSG00000178631	ENSG00000216184	ENSG00000272656	ENSG00000263538	ENSG00000248932	ENSG00000114115	ENSG00000184432	ENSG00000155890	ENSG00000248790	ENSG00000251471	ENSG00000114113	ENSG00000249290	ENSG00000249305	ENSG00000250161	ENSG00000250543	ENSG00000251058	NA	NA	NA	NA	NA	NA	NA	NA	NA	NA	NA	NA	NA	NA	NA	NA	NA	NA	NA	NA
688	chr3	140881158	141161158	0.257179	0.345829	ENSG00000175093	ENSG00000248773	ENSG00000114120	ENSG00000224085	ENSG00000251270	NA	NA	NA	NA	NA	NA	NA	NA	NA	NA	NA	NA	NA	NA	NA	NA	NA	NA	NA	NA	NA	NA	NA	NA	NA	NA	NA	NA	NA	NA	NA	NA	NA	NA	NA	NA	NA	NA	NA
689	chr3	141161158	142321158	-0.431609	-0.319504	ENSG00000241400	ENSG00000114126	ENSG00000250170	ENSG00000233597	ENSG00000175066	ENSG00000279147	ENSG00000155903	ENSG00000114124	ENSG00000242104	ENSG00000155893	ENSG00000114125	ENSG00000177311	ENSG00000069849	ENSG00000206604	ENSG00000241526	ENSG00000265391	ENSG00000200389	ENSG00000215606	ENSG00000228398	ENSG00000241899	ENSG00000244124	ENSG00000249417	ENSG00000249540	ENSG00000249986	ENSG00000280530	NA	NA	NA	NA	NA	NA	NA	NA	NA	NA	NA	NA	NA	NA	NA	NA	NA	NA	NA
690	chr3	142321158	142961158	-0.233383	-0.253656	ENSG00000120756	ENSG00000240950	ENSG00000163710	ENSG00000244327	ENSG00000251804	ENSG00000175054	ENSG00000242479	ENSG00000144935	ENSG00000202125	ENSG00000251787	ENSG00000199319	ENSG00000241592	ENSG00000242390	ENSG00000243818	ENSG00000239641	ENSG00000252745	NA	NA	NA	NA	NA	NA	NA	NA	NA	NA	NA	NA	NA	NA	NA	NA	NA	NA	NA	NA	NA	NA	NA	NA	NA	NA	NA	NA
691	chr3	142961158	143801158	0.247186	0.360734	ENSG00000240888	ENSG00000175040	ENSG00000163714	ENSG00000243033	ENSG00000244171	ENSG00000243759	ENSG00000268129	ENSG00000241679	ENSG00000211483	ENSG00000240012	ENSG00000243733	ENSG00000244493	ENSG00000248374	NA	NA	NA	NA	NA	NA	NA	NA	NA	NA	NA	NA	NA	NA	NA	NA	NA	NA	NA	NA	NA	NA	NA	NA	NA	NA	NA	NA	NA	NA	NA
692	chr3	143801158	145962213	-0.271061	-0.241391	ENSG00000181744	ENSG00000280397	ENSG00000241695	ENSG00000244024	ENSG00000244358	ENSG00000273810	ENSG00000222778	ENSG00000235110	ENSG00000239797	NA	NA	NA	NA	NA	NA	NA	NA	NA	NA	NA	NA	NA	NA	NA	NA	NA	NA	NA	NA	NA	NA	NA	NA	NA	NA	NA	NA	NA	NA	NA	NA	NA	NA	NA
693	chr3	145962213	146642213	-0.218383	-0.336423	ENSG00000261051	ENSG00000114698	ENSG00000163746	ENSG00000279320	ENSG00000152952	ENSG00000240032	ENSG00000188313	ENSG00000199812	ENSG00000241457	ENSG00000243415	ENSG00000231213	ENSG00000241358	ENSG00000243596	NA	NA	NA	NA	NA	NA	NA	NA	NA	NA	NA	NA	NA	NA	NA	NA	NA	NA	NA	NA	NA	NA	NA	NA	NA	NA	NA	NA	NA	NA	NA
694	chr3	146642213	148082213	-0.0832896	-0.0763962	ENSG00000239922	ENSG00000152977	ENSG00000174963	ENSG00000243620	ENSG00000239412	ENSG00000241202	ENSG00000242671	ENSG00000207156	ENSG00000221431	ENSG00000221457	ENSG00000239661	ENSG00000240804	NA	NA	NA	NA	NA	NA	NA	NA	NA	NA	NA	NA	NA	NA	NA	NA	NA	NA	NA	NA	NA	NA	NA	NA	NA	NA	NA	NA	NA	NA	NA	NA
695	chr3	148082213	148962213	-0.577975	-0.336423	ENSG00000153002	ENSG00000163751	ENSG00000144891	ENSG00000240521	ENSG00000241792	ENSG00000242440	ENSG00000244650	ENSG00000205412	ENSG00000241993	ENSG00000243347	ENSG00000244089	NA	NA	NA	NA	NA	NA	NA	NA	NA	NA	NA	NA	NA	NA	NA	NA	NA	NA	NA	NA	NA	NA	NA	NA	NA	NA	NA	NA	NA	NA	NA	NA	NA
696	chr3	148962213	149762213	0.216008	0.11802	ENSG00000169908	ENSG00000241313	ENSG00000114744	ENSG00000047457	ENSG00000241627	ENSG00000163754	ENSG00000018408	ENSG00000241985	ENSG00000071794	ENSG00000163755	ENSG00000163762	ENSG00000169903	ENSG00000239718	ENSG00000240541	ENSG00000244468	ENSG00000244503	ENSG00000252581	ENSG00000201031	ENSG00000239408	ENSG00000240216	ENSG00000240246	ENSG00000240511	ENSG00000241929	ENSG00000243822	ENSG00000243885	ENSG00000282502	NA	NA	NA	NA	NA	NA	NA	NA	NA	NA	NA	NA	NA	NA	NA	NA	NA	NA
697	chr3	149762213	150562213	-0.760263	-0.715193	ENSG00000240477	ENSG00000196428	ENSG00000224831	ENSG00000243321	ENSG00000070087	ENSG00000242791	ENSG00000082996	ENSG00000239351	ENSG00000182000	ENSG00000241143	ENSG00000241947	ENSG00000243944	ENSG00000244541	ENSG00000278234	ENSG00000281611	ENSG00000241048	ENSG00000243550	ENSG00000251854	ENSG00000252172	NA	NA	NA	NA	NA	NA	NA	NA	NA	NA	NA	NA	NA	NA	NA	NA	NA	NA	NA	NA	NA	NA	NA	NA	NA
698	chr3	150562213	151162213	-0.384701	-0.336423	ENSG00000181788	ENSG00000271711	ENSG00000163646	ENSG00000198843	ENSG00000163645	ENSG00000239265	ENSG00000240137	ENSG00000243273	ENSG00000244265	ENSG00000276055	ENSG00000280141	ENSG00000281338	ENSG00000214237	ENSG00000244382	ENSG00000244668	ENSG00000260234	NA	NA	NA	NA	NA	NA	NA	NA	NA	NA	NA	NA	NA	NA	NA	NA	NA	NA	NA	NA	NA	NA	NA	NA	NA	NA	NA	NA
699	chr3	151162213	151882212	0.0836311	0.226171	ENSG00000181631	ENSG00000169313	ENSG00000174944	ENSG00000152580	ENSG00000239570	ENSG00000240602	ENSG00000264327	ENSG00000199994	ENSG00000174946	ENSG00000114771	ENSG00000197953	ENSG00000222833	ENSG00000241151	ENSG00000242119	ENSG00000250271	ENSG00000138271	ENSG00000242097	ENSG00000242810	ENSG00000264330	NA	NA	NA	NA	NA	NA	NA	NA	NA	NA	NA	NA	NA	NA	NA	NA	NA	NA	NA	NA	NA	NA	NA	NA	NA
700	chr3	151882212	152922211	-0.416114	-0.438524	ENSG00000169860	ENSG00000229619	ENSG00000201217	ENSG00000239941	ENSG00000152601	ENSG00000244545	ENSG00000221962	ENSG00000242561	ENSG00000243305	ENSG00000273789	NA	NA	NA	NA	NA	NA	NA	NA	NA	NA	NA	NA	NA	NA	NA	NA	NA	NA	NA	NA	NA	NA	NA	NA	NA	NA	NA	NA	NA	NA	NA	NA	NA	NA
701	chr3	152922211	154282211	-0.268287	-0.361585	ENSG00000181467	ENSG00000238755	ENSG00000114790	ENSG00000243069	ENSG00000200162	ENSG00000237787	ENSG00000240068	ENSG00000241220	ENSG00000241810	ENSG00000241912	ENSG00000243012	ENSG00000243486	ENSG00000201398	ENSG00000207323	ENSG00000241671	ENSG00000244268	ENSG00000265813	NA	NA	NA	NA	NA	NA	NA	NA	NA	NA	NA	NA	NA	NA	NA	NA	NA	NA	NA	NA	NA	NA	NA	NA	NA	NA	NA
702	chr3	154282211	155322211	-1.03742	-0.98549	ENSG00000196549	ENSG00000241336	ENSG00000240048	ENSG00000242151	ENSG00000242790	ENSG00000271922	ENSG00000174948	ENSG00000239443	ENSG00000240045	ENSG00000240601	ENSG00000240666	ENSG00000243154	ENSG00000243861	ENSG00000243953	ENSG00000243969	ENSG00000279305	NA	NA	NA	NA	NA	NA	NA	NA	NA	NA	NA	NA	NA	NA	NA	NA	NA	NA	NA	NA	NA	NA	NA	NA	NA	NA	NA	NA
703	chr3	155322211	155802211	-0.200338	-0.211593	ENSG00000114805	ENSG00000214919	ENSG00000239212	ENSG00000239508	ENSG00000241307	ENSG00000242925	ENSG00000242152	ENSG00000243518	ENSG00000248772	ENSG00000272096	NA	NA	NA	NA	NA	NA	NA	NA	NA	NA	NA	NA	NA	NA	NA	NA	NA	NA	NA	NA	NA	NA	NA	NA	NA	NA	NA	NA	NA	NA	NA	NA	NA	NA
704	chr3	155802211	156562211	0.0344161	-0.323651	ENSG00000169282	ENSG00000163655	ENSG00000240489	ENSG00000114850	ENSG00000272990	ENSG00000242537	ENSG00000169359	ENSG00000227709	ENSG00000174930	ENSG00000240596	ENSG00000242017	ENSG00000242370	NA	NA	NA	NA	NA	NA	NA	NA	NA	NA	NA	NA	NA	NA	NA	NA	NA	NA	NA	NA	NA	NA	NA	NA	NA	NA	NA	NA	NA	NA	NA	NA
705	chr3	156562211	157122211	-0.474628	-0.595227	ENSG00000163659	ENSG00000241544	ENSG00000197980	ENSG00000174912	ENSG00000241135	ENSG00000230457	ENSG00000243926	ENSG00000240875	ENSG00000222499	ENSG00000241879	ENSG00000239706	NA	NA	NA	NA	NA	NA	NA	NA	NA	NA	NA	NA	NA	NA	NA	NA	NA	NA	NA	NA	NA	NA	NA	NA	NA	NA	NA	NA	NA	NA	NA	NA	NA
706	chr3	157122211	157482211	-0.631908	-0.336423	ENSG00000163661	ENSG00000163660	ENSG00000243176	ENSG00000241770	ENSG00000201778	ENSG00000222675	ENSG00000244515	ENSG00000270981	ENSG00000280625	NA	NA	NA	NA	NA	NA	NA	NA	NA	NA	NA	NA	NA	NA	NA	NA	NA	NA	NA	NA	NA	NA	NA	NA	NA	NA	NA	NA	NA	NA	NA	NA	NA	NA	NA
707	chr3	157482211	158602211	-1.69801	-1.4566	ENSG00000168779	ENSG00000174891	ENSG00000243314	ENSG00000277143	ENSG00000241723	ENSG00000174899	ENSG00000239716	ENSG00000242536	ENSG00000243150	ENSG00000251751	NA	NA	NA	NA	NA	NA	NA	NA	NA	NA	NA	NA	NA	NA	NA	NA	NA	NA	NA	NA	NA	NA	NA	NA	NA	NA	NA	NA	NA	NA	NA	NA	NA	NA
708	chr3	158602211	159162211	0.283093	-0.112213	ENSG00000240207	ENSG00000118849	ENSG00000243675	ENSG00000272440	ENSG00000279311	ENSG00000271778	ENSG00000272247	ENSG00000118855	ENSG00000079257	ENSG00000168827	ENSG00000232374	ENSG00000243025	ENSG00000243165	ENSG00000272087	NA	NA	NA	NA	NA	NA	NA	NA	NA	NA	NA	NA	NA	NA	NA	NA	NA	NA	NA	NA	NA	NA	NA	NA	NA	NA	NA	NA	NA	NA
709	chr3	159162211	159962212	-0.145738	-0.0735218	ENSG00000151967	ENSG00000243116	ENSG00000241211	ENSG00000263634	ENSG00000244249	ENSG00000252763	ENSG00000264146	NA	NA	NA	NA	NA	NA	NA	NA	NA	NA	NA	NA	NA	NA	NA	NA	NA	NA	NA	NA	NA	NA	NA	NA	NA	NA	NA	NA	NA	NA	NA	NA	NA	NA	NA	NA	NA
710	chr3	159962212	160482212	-0.777325	-0.607955	ENSG00000113810	ENSG00000198987	ENSG00000207779	ENSG00000068885	ENSG00000248710	ENSG00000168811	ENSG00000180044	ENSG00000184100	ENSG00000244009	ENSG00000242107	ENSG00000243687	ENSG00000238427	NA	NA	NA	NA	NA	NA	NA	NA	NA	NA	NA	NA	NA	NA	NA	NA	NA	NA	NA	NA	NA	NA	NA	NA	NA	NA	NA	NA	NA	NA	NA	NA
711	chr3	160482212	161442212	0.0113744	-0.0590581	ENSG00000196542	ENSG00000169251	ENSG00000186432	ENSG00000242285	ENSG00000229320	ENSG00000163590	ENSG00000238741	ENSG00000234851	ENSG00000169255	ENSG00000243838	ENSG00000260572	ENSG00000179674	ENSG00000207084	ENSG00000269888	ENSG00000240138	ENSG00000271052	NA	NA	NA	NA	NA	NA	NA	NA	NA	NA	NA	NA	NA	NA	NA	NA	NA	NA	NA	NA	NA	NA	NA	NA	NA	NA	NA	NA
712	chr3	161442212	162362212	-0.962305	-0.962305	ENSG00000182447	ENSG00000240354	NA	NA	NA	NA	NA	NA	NA	NA	NA	NA	NA	NA	NA	NA	NA	NA	NA	NA	NA	NA	NA	NA	NA	NA	NA	NA	NA	NA	NA	NA	NA	NA	NA	NA	NA	NA	NA	NA	NA	NA	NA	NA
713	chr3	162362212	163082212	NA	NA	ENSG00000243044	ENSG00000241874	NA	NA	NA	NA	NA	NA	NA	NA	NA	NA	NA	NA	NA	NA	NA	NA	NA	NA	NA	NA	NA	NA	NA	NA	NA	NA	NA	NA	NA	NA	NA	NA	NA	NA	NA	NA	NA	NA	NA	NA	NA	NA
714	chr3	163082212	163922212	-0.366416	-0.366416	ENSG00000241369	ENSG00000240792	ENSG00000244571	ENSG00000238924	ENSG00000265090	NA	NA	NA	NA	NA	NA	NA	NA	NA	NA	NA	NA	NA	NA	NA	NA	NA	NA	NA	NA	NA	NA	NA	NA	NA	NA	NA	NA	NA	NA	NA	NA	NA	NA	NA	NA	NA	NA	NA
715	chr3	163922212	165162212	-0.501099	-0.336423	ENSG00000239205	ENSG00000090402	ENSG00000200052	ENSG00000214210	ENSG00000221251	ENSG00000241636	ENSG00000241767	NA	NA	NA	NA	NA	NA	NA	NA	NA	NA	NA	NA	NA	NA	NA	NA	NA	NA	NA	NA	NA	NA	NA	NA	NA	NA	NA	NA	NA	NA	NA	NA	NA	NA	NA	NA	NA
716	chr3	165162212	165882212	1.18594	1.6118	ENSG00000114200	ENSG00000121871	ENSG00000244128	NA	NA	NA	NA	NA	NA	NA	NA	NA	NA	NA	NA	NA	NA	NA	NA	NA	NA	NA	NA	NA	NA	NA	NA	NA	NA	NA	NA	NA	NA	NA	NA	NA	NA	NA	NA	NA	NA	NA	NA	NA
717	chr3	165882212	167282212	-0.274453	-0.247674	ENSG00000240033	ENSG00000215922	ENSG00000220343	ENSG00000224962	ENSG00000231516	ENSG00000239227	ENSG00000240458	ENSG00000244429	ENSG00000274149	ENSG00000276661	ENSG00000240084	ENSG00000240824	ENSG00000242178	ENSG00000242326	ENSG00000242456	ENSG00000244321	ENSG00000251759	NA	NA	NA	NA	NA	NA	NA	NA	NA	NA	NA	NA	NA	NA	NA	NA	NA	NA	NA	NA	NA	NA	NA	NA	NA	NA	NA
718	chr3	167282212	168002212	-0.0350129	-0.147915	ENSG00000114209	ENSG00000241120	ENSG00000114204	ENSG00000174776	ENSG00000163536	ENSG00000244227	ENSG00000241669	ENSG00000239238	ENSG00000240292	ENSG00000241203	ENSG00000242924	ENSG00000244214	ENSG00000242036	ENSG00000244706	NA	NA	NA	NA	NA	NA	NA	NA	NA	NA	NA	NA	NA	NA	NA	NA	NA	NA	NA	NA	NA	NA	NA	NA	NA	NA	NA	NA	NA	NA
719	chr3	168002212	168882212	0.0828884	0.242771	ENSG00000241882	ENSG00000207717	ENSG00000173905	ENSG00000226765	ENSG00000206120	ENSG00000222357	ENSG00000266363	ENSG00000231688	NA	NA	NA	NA	NA	NA	NA	NA	NA	NA	NA	NA	NA	NA	NA	NA	NA	NA	NA	NA	NA	NA	NA	NA	NA	NA	NA	NA	NA	NA	NA	NA	NA	NA	NA	NA
720	chr3	168882212	169762212	0.128999	0.0729251	ENSG00000272797	ENSG00000213178	ENSG00000085276	ENSG00000242268	ENSG00000273177	ENSG00000244381	ENSG00000241383	ENSG00000241479	ENSG00000281137	ENSG00000206777	ENSG00000242795	NA	NA	NA	NA	NA	NA	NA	NA	NA	NA	NA	NA	NA	NA	NA	NA	NA	NA	NA	NA	NA	NA	NA	NA	NA	NA	NA	NA	NA	NA	NA	NA	NA
721	chr3	169762212	170842211	-0.281635	-0.290534	ENSG00000085274	ENSG00000244738	ENSG00000008952	ENSG00000173890	ENSG00000163558	ENSG00000136603	ENSG00000269984	ENSG00000173889	ENSG00000239739	ENSG00000171757	ENSG00000270096	ENSG00000240373	ENSG00000268220	ENSG00000239219	ENSG00000241416	ENSG00000013293	ENSG00000270135	ENSG00000277925	ENSG00000242578	ENSG00000281375	ENSG00000270141	ENSG00000200118	ENSG00000184378	ENSG00000201342	ENSG00000269889	ENSG00000188306	ENSG00000242583	ENSG00000187033	ENSG00000199536	ENSG00000239628	ENSG00000244039	ENSG00000114248	ENSG00000213174	ENSG00000240128	ENSG00000244193	NA	NA	NA	NA	NA	NA	NA	NA	NA
722	chr3	170842211	171602210	-0.0684522	-0.131249	ENSG00000207963	ENSG00000163577	ENSG00000154310	ENSG00000240497	ENSG00000163584	ENSG00000279673	ENSG00000240704	ENSG00000222506	ENSG00000234594	ENSG00000163581	ENSG00000199488	ENSG00000207114	NA	NA	NA	NA	NA	NA	NA	NA	NA	NA	NA	NA	NA	NA	NA	NA	NA	NA	NA	NA	NA	NA	NA	NA	NA	NA	NA	NA	NA	NA	NA	NA
723	chr3	171602210	172682210	-0.404663	-0.342964	ENSG00000075420	ENSG00000243398	ENSG00000223387	ENSG00000186329	ENSG00000121858	ENSG00000264711	ENSG00000224611	ENSG00000231384	ENSG00000235943	ENSG00000121853	ENSG00000224426	ENSG00000234717	ENSG00000236686	ENSG00000237483	ENSG00000279862	ENSG00000280600	ENSG00000281752	NA	NA	NA	NA	NA	NA	NA	NA	NA	NA	NA	NA	NA	NA	NA	NA	NA	NA	NA	NA	NA	NA	NA	NA	NA	NA	NA
724	chr3	172682210	173402210	-0.559337	-0.162949	ENSG00000114346	ENSG00000237473	ENSG00000252082	ENSG00000144962	ENSG00000200355	ENSG00000201458	ENSG00000227440	ENSG00000237501	ENSG00000280919	NA	NA	NA	NA	NA	NA	NA	NA	NA	NA	NA	NA	NA	NA	NA	NA	NA	NA	NA	NA	NA	NA	NA	NA	NA	NA	NA	NA	NA	NA	NA	NA	NA	NA	NA
725	chr3	173402210	174442210	0.568866	1.10811	ENSG00000237645	ENSG00000252982	ENSG00000213169	ENSG00000228213	ENSG00000232601	NA	NA	NA	NA	NA	NA	NA	NA	NA	NA	NA	NA	NA	NA	NA	NA	NA	NA	NA	NA	NA	NA	NA	NA	NA	NA	NA	NA	NA	NA	NA	NA	NA	NA	NA	NA	NA	NA	NA
726	chr3	174442210	176922212	-0.231185	-0.336423	ENSG00000228308	ENSG00000201452	ENSG00000214192	ENSG00000230362	ENSG00000201648	ENSG00000264974	ENSG00000252302	ENSG00000253020	ENSG00000271413	ENSG00000199792	ENSG00000223715	ENSG00000225552	ENSG00000226779	ENSG00000230292	ENSG00000230497	ENSG00000232461	ENSG00000236241	ENSG00000236357	ENSG00000238026	ENSG00000260217	NA	NA	NA	NA	NA	NA	NA	NA	NA	NA	NA	NA	NA	NA	NA	NA	NA	NA	NA	NA	NA	NA	NA	NA
727	chr3	176922212	178362212	-0.422459	-0.280802	ENSG00000177565	ENSG00000231574	ENSG00000200882	ENSG00000201343	ENSG00000203645	ENSG00000228221	ENSG00000225790	ENSG00000228561	ENSG00000231310	ENSG00000199858	ENSG00000200288	ENSG00000226782	ENSG00000231888	ENSG00000236385	ENSG00000236893	ENSG00000252028	ENSG00000270321	ENSG00000277241	NA	NA	NA	NA	NA	NA	NA	NA	NA	NA	NA	NA	NA	NA	NA	NA	NA	NA	NA	NA	NA	NA	NA	NA	NA	NA
728	chr3	178362212	179002212	0.580674	0.532495	ENSG00000275163	ENSG00000237978	ENSG00000223941	ENSG00000252336	ENSG00000271131	NA	NA	NA	NA	NA	NA	NA	NA	NA	NA	NA	NA	NA	NA	NA	NA	NA	NA	NA	NA	NA	NA	NA	NA	NA	NA	NA	NA	NA	NA	NA	NA	NA	NA	NA	NA	NA	NA	NA
729	chr3	179002212	179322212	-0.292609	-0.409305	ENSG00000171121	ENSG00000240429	ENSG00000172667	ENSG00000121879	ENSG00000200616	ENSG00000201957	ENSG00000229102	NA	NA	NA	NA	NA	NA	NA	NA	NA	NA	NA	NA	NA	NA	NA	NA	NA	NA	NA	NA	NA	NA	NA	NA	NA	NA	NA	NA	NA	NA	NA	NA	NA	NA	NA	NA	NA
730	chr3	179322212	180642212	-0.347556	-0.298986	ENSG00000136518	ENSG00000121864	ENSG00000136522	ENSG00000114450	ENSG00000242539	ENSG00000243977	ENSG00000136521	ENSG00000272699	ENSG00000058056	ENSG00000239774	ENSG00000171109	ENSG00000260743	ENSG00000272910	ENSG00000272660	ENSG00000163728	ENSG00000114757	ENSG00000181260	ENSG00000199986	ENSG00000201810	ENSG00000213158	ENSG00000239880	ENSG00000241696	ENSG00000243799	ENSG00000244302	ENSG00000270178	ENSG00000282327	ENSG00000201822	ENSG00000239096	ENSG00000239255	ENSG00000241946	NA	NA	NA	NA	NA	NA	NA	NA	NA	NA	NA	NA	NA	NA
731	chr3	180642212	181642212	-0.352768	-0.336423	ENSG00000276074	ENSG00000114416	ENSG00000205981	ENSG00000206932	ENSG00000242140	ENSG00000239381	ENSG00000241231	ENSG00000242068	ENSG00000241473	ENSG00000243187	ENSG00000213157	ENSG00000235294	ENSG00000237806	ENSG00000239516	ENSG00000242811	NA	NA	NA	NA	NA	NA	NA	NA	NA	NA	NA	NA	NA	NA	NA	NA	NA	NA	NA	NA	NA	NA	NA	NA	NA	NA	NA	NA	NA
732	chr3	181642212	182682212	-0.619172	-0.432782	ENSG00000242512	ENSG00000281596	ENSG00000276690	ENSG00000244247	ENSG00000181449	ENSG00000278026	ENSG00000238837	ENSG00000228766	ENSG00000240478	ENSG00000242012	ENSG00000252257	ENSG00000266317	ENSG00000199839	ENSG00000213155	ENSG00000239805	ENSG00000241098	ENSG00000244199	NA	NA	NA	NA	NA	NA	NA	NA	NA	NA	NA	NA	NA	NA	NA	NA	NA	NA	NA	NA	NA	NA	NA	NA	NA	NA	NA
733	chr3	182682212	183362212	-0.592635	-0.541772	ENSG00000058063	ENSG00000043093	ENSG00000244346	ENSG00000202502	ENSG00000240063	ENSG00000176597	ENSG00000273261	ENSG00000078070	ENSG00000078081	ENSG00000243368	ENSG00000243378	ENSG00000260377	ENSG00000270554	NA	NA	NA	NA	NA	NA	NA	NA	NA	NA	NA	NA	NA	NA	NA	NA	NA	NA	NA	NA	NA	NA	NA	NA	NA	NA	NA	NA	NA	NA	NA
734	chr3	183362212	183842212	-0.126379	-0.198325	ENSG00000114796	ENSG00000172578	ENSG00000163872	ENSG00000201229	ENSG00000251730	ENSG00000276325	ENSG00000240024	ENSG00000242522	ENSG00000199363	ENSG00000253092	ENSG00000180834	ENSG00000233885	ENSG00000243584	ENSG00000216166	ENSG00000271682	NA	NA	NA	NA	NA	NA	NA	NA	NA	NA	NA	NA	NA	NA	NA	NA	NA	NA	NA	NA	NA	NA	NA	NA	NA	NA	NA	NA	NA
735	chr3	183842212	184282212	-0.383135	-0.270265	ENSG00000114770	ENSG00000161204	ENSG00000145198	ENSG00000161202	ENSG00000273181	ENSG00000214160	ENSG00000223882	ENSG00000221120	ENSG00000161203	ENSG00000228205	ENSG00000272721	ENSG00000234371	ENSG00000263932	ENSG00000223529	ENSG00000163888	ENSG00000178084	ENSG00000186038	ENSG00000186090	ENSG00000205955	ENSG00000233576	ENSG00000207351	ENSG00000233441	ENSG00000238020	NA	NA	NA	NA	NA	NA	NA	NA	NA	NA	NA	NA	NA	NA	NA	NA	NA	NA	NA	NA	NA
736	chr3	184282212	184522212	-0.163471	-0.151079	ENSG00000163882	ENSG00000175166	ENSG00000175182	ENSG00000114867	ENSG00000090539	ENSG00000090534	ENSG00000212158	ENSG00000114859	ENSG00000224153	ENSG00000227509	NA	NA	NA	NA	NA	NA	NA	NA	NA	NA	NA	NA	NA	NA	NA	NA	NA	NA	NA	NA	NA	NA	NA	NA	NA	NA	NA	NA	NA	NA	NA	NA	NA	NA
737	chr3	184522212	184762212	-0.430588	-0.486816	ENSG00000182580	ENSG00000272970	ENSG00000272922	ENSG00000230215	ENSG00000177383	ENSG00000273403	NA	NA	NA	NA	NA	NA	NA	NA	NA	NA	NA	NA	NA	NA	NA	NA	NA	NA	NA	NA	NA	NA	NA	NA	NA	NA	NA	NA	NA	NA	NA	NA	NA	NA	NA	NA	NA	NA
738	chr3	184762212	185282212	-0.16872	-0.184671	ENSG00000187068	ENSG00000229704	ENSG00000113790	ENSG00000156931	ENSG00000264614	ENSG00000223358	NA	NA	NA	NA	NA	NA	NA	NA	NA	NA	NA	NA	NA	NA	NA	NA	NA	NA	NA	NA	NA	NA	NA	NA	NA	NA	NA	NA	NA	NA	NA	NA	NA	NA	NA	NA	NA	NA
739	chr3	185282212	185562212	0.886624	0.340142	ENSG00000163898	ENSG00000163900	ENSG00000073803	ENSG00000229638	NA	NA	NA	NA	NA	NA	NA	NA	NA	NA	NA	NA	NA	NA	NA	NA	NA	NA	NA	NA	NA	NA	NA	NA	NA	NA	NA	NA	NA	NA	NA	NA	NA	NA	NA	NA	NA	NA	NA	NA
740	chr3	185562212	186562211	-0.0986886	-0.0829949	ENSG00000136527	ENSG00000058866	ENSG00000213139	ENSG00000277118	ENSG00000171658	ENSG00000244405	ENSG00000226859	ENSG00000236489	ENSG00000073792	ENSG00000265470	ENSG00000163904	ENSG00000163915	ENSG00000234197	ENSG00000234548	ENSG00000224406	NA	NA	NA	NA	NA	NA	NA	NA	NA	NA	NA	NA	NA	NA	NA	NA	NA	NA	NA	NA	NA	NA	NA	NA	NA	NA	NA	NA	NA
741	chr3	186562211	187162212	0.00161789	0.101755	ENSG00000163918	ENSG00000073849	ENSG00000090512	ENSG00000200320	ENSG00000113905	ENSG00000263776	ENSG00000197099	ENSG00000223803	ENSG00000221420	ENSG00000281017	ENSG00000238942	ENSG00000226482	ENSG00000156976	ENSG00000145192	ENSG00000231982	ENSG00000275696	ENSG00000226652	ENSG00000230951	ENSG00000181092	ENSG00000113889	ENSG00000090520	ENSG00000232233	ENSG00000200418	ENSG00000263826	ENSG00000225175	ENSG00000226724	ENSG00000231724	ENSG00000207505	ENSG00000233565	NA	NA	NA	NA	NA	NA	NA	NA	NA	NA	NA	NA	NA	NA	NA
742	chr3	187162212	187682212	0.196609	0.166647	ENSG00000157005	ENSG00000198491	ENSG00000127241	ENSG00000175077	ENSG00000136514	ENSG00000228952	ENSG00000239093	ENSG00000280270	NA	NA	NA	NA	NA	NA	NA	NA	NA	NA	NA	NA	NA	NA	NA	NA	NA	NA	NA	NA	NA	NA	NA	NA	NA	NA	NA	NA	NA	NA	NA	NA	NA	NA	NA	NA
743	chr3	187682212	189162211	-0.431081	-0.336423	ENSG00000279891	ENSG00000145012	ENSG00000207651	ENSG00000223401	ENSG00000234076	ENSG00000270959	ENSG00000113916	ENSG00000224049	ENSG00000228804	ENSG00000234238	ENSG00000198471	ENSG00000224187	ENSG00000224563	ENSG00000225058	ENSG00000236182	ENSG00000236412	ENSG00000236864	ENSG00000264114	ENSG00000276242	NA	NA	NA	NA	NA	NA	NA	NA	NA	NA	NA	NA	NA	NA	NA	NA	NA	NA	NA	NA	NA	NA	NA	NA	NA
744	chr3	189162211	189882211	-0.26867	-0.26867	ENSG00000216058	ENSG00000227971	ENSG00000230115	NA	NA	NA	NA	NA	NA	NA	NA	NA	NA	NA	NA	NA	NA	NA	NA	NA	NA	NA	NA	NA	NA	NA	NA	NA	NA	NA	NA	NA	NA	NA	NA	NA	NA	NA	NA	NA	NA	NA	NA	NA
745	chr3	189882211	191082211	0.441475	0.976986	ENSG00000090530	ENSG00000230077	ENSG00000223117	ENSG00000196083	ENSG00000113946	ENSG00000252733	ENSG00000163347	ENSG00000205835	ENSG00000231047	ENSG00000225764	ENSG00000214147	ENSG00000232610	ENSG00000238077	ENSG00000273370	ENSG00000198398	ENSG00000212489	ENSG00000228730	NA	NA	NA	NA	NA	NA	NA	NA	NA	NA	NA	NA	NA	NA	NA	NA	NA	NA	NA	NA	NA	NA	NA	NA	NA	NA	NA
746	chr3	191082211	192442211	0.148683	0.670911	ENSG00000152492	ENSG00000188958	ENSG00000223812	ENSG00000232353	ENSG00000188729	ENSG00000233308	ENSG00000201860	ENSG00000222583	ENSG00000231383	ENSG00000253548	ENSG00000237653	ENSG00000280857	NA	NA	NA	NA	NA	NA	NA	NA	NA	NA	NA	NA	NA	NA	NA	NA	NA	NA	NA	NA	NA	NA	NA	NA	NA	NA	NA	NA	NA	NA	NA	NA
747	chr3	192442211	193562211	0.825392	0.852141	ENSG00000238902	ENSG00000236508	ENSG00000127252	ENSG00000180611	ENSG00000225473	ENSG00000187527	ENSG00000226709	ENSG00000230126	ENSG00000200184	ENSG00000232130	ENSG00000236229	NA	NA	NA	NA	NA	NA	NA	NA	NA	NA	NA	NA	NA	NA	NA	NA	NA	NA	NA	NA	NA	NA	NA	NA	NA	NA	NA	NA	NA	NA	NA	NA	NA
748	chr3	193562211	194559271	-0.115372	-0.0478229	ENSG00000114315	ENSG00000233058	ENSG00000178732	ENSG00000214145	ENSG00000198836	ENSG00000133657	ENSG00000214146	ENSG00000172061	ENSG00000238097	ENSG00000207370	ENSG00000244675	ENSG00000225742	ENSG00000230102	ENSG00000232874	ENSG00000236297	ENSG00000178772	ENSG00000223986	ENSG00000228271	ENSG00000229964	ENSG00000238043	ENSG00000242201	ENSG00000271483	ENSG00000276407	ENSG00000224403	ENSG00000224855	ENSG00000229155	ENSG00000243991	ENSG00000252053	NA	NA	NA	NA	NA	NA	NA	NA	NA	NA	NA	NA	NA	NA	NA	NA
749	chr3	194559271	198235559	-0.422604	-0.378279	ENSG00000189058	ENSG00000163975	ENSG00000072274	ENSG00000145107	ENSG00000145014	ENSG00000163961	ENSG00000061938	ENSG00000276489	ENSG00000119231	ENSG00000223711	ENSG00000235897	ENSG00000161267	ENSG00000145113	ENSG00000041802	ENSG00000230732	ENSG00000114473	ENSG00000273331	ENSG00000213123	ENSG00000075711	ENSG00000163960	ENSG00000174007	ENSG00000214097	ENSG00000176945	ENSG00000230401	ENSG00000229334	ENSG00000237418	ENSG00000216042	ENSG00000114331	ENSG00000122068	ENSG00000226155	ENSG00000185621	ENSG00000226435	ENSG00000201622	ENSG00000184203	ENSG00000234742	ENSG00000239122	ENSG00000174004	ENSG00000282206	ENSG00000224769	ENSG00000174013	ENSG00000242086	ENSG00000233487	ENSG00000163964	ENSG00000161217
750	chr4	10000	926212	-0.176203	-0.215491	ENSG00000215375	ENSG00000242686	ENSG00000185619	ENSG00000198155	ENSG00000273238	ENSG00000169020	ENSG00000168993	ENSG00000133256	ENSG00000131127	ENSG00000233799	ENSG00000272602	ENSG00000249592	ENSG00000252150	ENSG00000251535	ENSG00000272927	ENSG00000275426	ENSG00000182903	ENSG00000272885	ENSG00000211553	ENSG00000207643	ENSG00000169026	ENSG00000250312	ENSG00000174227	ENSG00000251595	ENSG00000186777	ENSG00000272588	ENSG00000207642	ENSG00000211482	ENSG00000249025	ENSG00000252616	ENSG00000281016	ENSG00000248302	ENSG00000248416	ENSG00000248564	ENSG00000250238	ENSG00000250321	ENSG00000250892	ENSG00000251188	ENSG00000251689	ENSG00000260262	NA	NA	NA	NA
751	chr4	1838273	2998273	-0.127026	-0.108561	ENSG00000109685	ENSG00000214367	ENSG00000087269	ENSG00000249784	ENSG00000087274	ENSG00000168884	ENSG00000109736	ENSG00000185818	ENSG00000251229	ENSG00000265080	ENSG00000243449	ENSG00000206113	ENSG00000159733	ENSG00000087266	ENSG00000239247	ENSG00000123933	ENSG00000249673	ENSG00000063978	ENSG00000185049	ENSG00000130997	ENSG00000125386	ENSG00000249428	ENSG00000249006	ENSG00000216105	ENSG00000248399	ENSG00000249047	ENSG00000249077	ENSG00000250623	ENSG00000251148	ENSG00000206738	ENSG00000240455	ENSG00000248155	ENSG00000278136	NA	NA	NA	NA	NA	NA	NA	NA	NA	NA	NA
752	chr4	2998273	4158273	-0.049489	-0.0760432	ENSG00000163956	ENSG00000184160	ENSG00000188981	ENSG00000248840	ENSG00000251669	ENSG00000278778	ENSG00000280230	ENSG00000250986	ENSG00000253917	ENSG00000197386	ENSG00000109758	ENSG00000271977	ENSG00000159788	ENSG00000261643	ENSG00000175920	ENSG00000270090	ENSG00000199335	ENSG00000216560	ENSG00000221301	ENSG00000249522	ENSG00000250681	ENSG00000250940	ENSG00000251271	ENSG00000274693	ENSG00000198787	ENSG00000234386	ENSG00000243894	ENSG00000248669	ENSG00000248843	ENSG00000250381	ENSG00000250476	ENSG00000250632	ENSG00000250710	ENSG00000251075	ENSG00000251166	NA	NA	NA	NA	NA	NA	NA	NA	NA
753	chr4	4158273	4918273	-0.69858	-0.330621	ENSG00000163132	ENSG00000145220	ENSG00000248516	ENSG00000168826	ENSG00000168818	ENSG00000248221	ENSG00000132406	ENSG00000280310	ENSG00000168824	ENSG00000247708	ENSG00000237170	ENSG00000273396	ENSG00000163982	ENSG00000249844	ENSG00000251587	NA	NA	NA	NA	NA	NA	NA	NA	NA	NA	NA	NA	NA	NA	NA	NA	NA	NA	NA	NA	NA	NA	NA	NA	NA	NA	NA	NA	NA
754	chr4	4918273	5838273	0.169673	0.130447	ENSG00000152953	ENSG00000082929	ENSG00000170891	ENSG00000173040	ENSG00000072840	ENSG00000200761	ENSG00000201496	ENSG00000252266	NA	NA	NA	NA	NA	NA	NA	NA	NA	NA	NA	NA	NA	NA	NA	NA	NA	NA	NA	NA	NA	NA	NA	NA	NA	NA	NA	NA	NA	NA	NA	NA	NA	NA	NA	NA
755	chr4	5838273	6638273	-0.865762	-1.2553	ENSG00000013288	ENSG00000249896	ENSG00000152969	ENSG00000074211	ENSG00000181215	ENSG00000251408	ENSG00000109501	ENSG00000269908	ENSG00000263631	NA	NA	NA	NA	NA	NA	NA	NA	NA	NA	NA	NA	NA	NA	NA	NA	NA	NA	NA	NA	NA	NA	NA	NA	NA	NA	NA	NA	NA	NA	NA	NA	NA	NA	NA
756	chr4	6638273	6998273	-0.116621	0.0535018	ENSG00000170871	ENSG00000178988	ENSG00000282742	ENSG00000163993	ENSG00000202392	ENSG00000179010	ENSG00000251580	ENSG00000265550	ENSG00000186222	ENSG00000246526	ENSG00000279859	ENSG00000170846	NA	NA	NA	NA	NA	NA	NA	NA	NA	NA	NA	NA	NA	NA	NA	NA	NA	NA	NA	NA	NA	NA	NA	NA	NA	NA	NA	NA	NA	NA	NA	NA
757	chr4	6998273	8118273	-0.468939	-0.431808	ENSG00000196526	ENSG00000245468	ENSG00000173011	ENSG00000109519	ENSG00000264658	ENSG00000184985	ENSG00000273267	ENSG00000173013	ENSG00000228919	ENSG00000266690	ENSG00000207807	ENSG00000272620	ENSG00000245748	ENSG00000251460	ENSG00000178597	ENSG00000200867	ENSG00000275916	NA	NA	NA	NA	NA	NA	NA	NA	NA	NA	NA	NA	NA	NA	NA	NA	NA	NA	NA	NA	NA	NA	NA	NA	NA	NA	NA
758	chr4	8118273	8398273	0.00862394	-0.0294312	ENSG00000251615	ENSG00000276852	ENSG00000170801	ENSG00000125089	ENSG00000250471	ENSG00000248986	ENSG00000202054	ENSG00000249145	ENSG00000281359	NA	NA	NA	NA	NA	NA	NA	NA	NA	NA	NA	NA	NA	NA	NA	NA	NA	NA	NA	NA	NA	NA	NA	NA	NA	NA	NA	NA	NA	NA	NA	NA	NA	NA	NA
759	chr4	8398273	9272916	0.0419905	-0.0488977	ENSG00000163612	ENSG00000250342	ENSG00000109625	ENSG00000155269	ENSG00000155275	ENSG00000229924	ENSG00000215612	ENSG00000205959	ENSG00000258507	ENSG00000197468	ENSG00000227551	ENSG00000231396	ENSG00000232399	ENSG00000233136	ENSG00000248920	ENSG00000248933	ENSG00000249104	ENSG00000249272	ENSG00000249347	ENSG00000249482	ENSG00000249767	ENSG00000249811	ENSG00000250231	ENSG00000250745	ENSG00000250804	ENSG00000250844	ENSG00000250913	ENSG00000251313	ENSG00000238726	ENSG00000250268	ENSG00000250915	ENSG00000251186	ENSG00000264372	ENSG00000271057	NA	NA	NA	NA	NA	NA	NA	NA	NA	NA
760	chr4	9322916	10478376	-0.0489991	-0.188089	ENSG00000109667	ENSG00000203436	ENSG00000261490	ENSG00000178163	ENSG00000264931	ENSG00000242034	ENSG00000223086	ENSG00000071127	ENSG00000250413	ENSG00000169676	ENSG00000250942	ENSG00000186146	ENSG00000186234	ENSG00000188438	ENSG00000205946	ENSG00000227140	ENSG00000228856	ENSG00000229579	ENSG00000230430	ENSG00000231051	ENSG00000231637	ENSG00000232264	ENSG00000232773	ENSG00000235780	ENSG00000244004	ENSG00000248364	ENSG00000249219	ENSG00000249443	ENSG00000249563	ENSG00000249866	ENSG00000250425	ENSG00000250613	ENSG00000250884	ENSG00000251624	ENSG00000251694	ENSG00000266246	ENSG00000219492	ENSG00000221275	ENSG00000248777	ENSG00000249799	ENSG00000250040	ENSG00000250074	ENSG00000250393	ENSG00000250505
761	chr4	10478376	11438376	0.0677759	-0.336423	ENSG00000002587	ENSG00000222182	ENSG00000109684	ENSG00000250896	ENSG00000207716	ENSG00000249334	ENSG00000281045	ENSG00000283083	ENSG00000248419	NA	NA	NA	NA	NA	NA	NA	NA	NA	NA	NA	NA	NA	NA	NA	NA	NA	NA	NA	NA	NA	NA	NA	NA	NA	NA	NA	NA	NA	NA	NA	NA	NA	NA	NA
762	chr4	11438376	12678376	0.0507515	0.0713078	ENSG00000251152	ENSG00000249780	ENSG00000249631	ENSG00000251210	ENSG00000212282	ENSG00000248262	ENSG00000249995	ENSG00000248300	ENSG00000266669	NA	NA	NA	NA	NA	NA	NA	NA	NA	NA	NA	NA	NA	NA	NA	NA	NA	NA	NA	NA	NA	NA	NA	NA	NA	NA	NA	NA	NA	NA	NA	NA	NA	NA	NA
763	chr4	12678376	13558376	-1.25778	-0.879239	ENSG00000109705	ENSG00000250371	ENSG00000205940	ENSG00000157869	ENSG00000275277	ENSG00000246095	ENSG00000250098	ENSG00000281202	NA	NA	NA	NA	NA	NA	NA	NA	NA	NA	NA	NA	NA	NA	NA	NA	NA	NA	NA	NA	NA	NA	NA	NA	NA	NA	NA	NA	NA	NA	NA	NA	NA	NA	NA	NA
764	chr4	13558376	15438376	-0.254411	-0.434871	ENSG00000038219	ENSG00000281488	ENSG00000248360	ENSG00000249252	ENSG00000247624	ENSG00000251379	ENSG00000248698	ENSG00000224569	ENSG00000250497	ENSG00000242209	ENSG00000137449	ENSG00000251679	ENSG00000202449	ENSG00000248425	ENSG00000249988	ENSG00000250634	ENSG00000251317	ENSG00000266240	ENSG00000281620	ENSG00000199420	ENSG00000249148	ENSG00000251252	ENSG00000251412	NA	NA	NA	NA	NA	NA	NA	NA	NA	NA	NA	NA	NA	NA	NA	NA	NA	NA	NA	NA	NA
765	chr4	15438376	16238377	-0.308523	-0.343742	ENSG00000048342	ENSG00000137441	ENSG00000237765	ENSG00000249930	ENSG00000273133	ENSG00000007062	ENSG00000118564	ENSG00000109743	ENSG00000004468	ENSG00000169762	ENSG00000248188	ENSG00000249234	ENSG00000137440	ENSG00000214846	ENSG00000251644	NA	NA	NA	NA	NA	NA	NA	NA	NA	NA	NA	NA	NA	NA	NA	NA	NA	NA	NA	NA	NA	NA	NA	NA	NA	NA	NA	NA	NA
766	chr4	16238377	17478377	-0.616215	-0.513162	ENSG00000215278	ENSG00000248138	ENSG00000249506	ENSG00000169744	ENSG00000248851	ENSG00000251212	ENSG00000206780	ENSG00000242358	ENSG00000249998	ENSG00000250819	NA	NA	NA	NA	NA	NA	NA	NA	NA	NA	NA	NA	NA	NA	NA	NA	NA	NA	NA	NA	NA	NA	NA	NA	NA	NA	NA	NA	NA	NA	NA	NA	NA	NA
767	chr4	17478377	18598377	-0.487016	-0.36294	ENSG00000109805	ENSG00000178177	ENSG00000047662	ENSG00000163257	ENSG00000118579	ENSG00000249502	ENSG00000002549	ENSG00000235413	ENSG00000249581	ENSG00000249488	ENSG00000251048	NA	NA	NA	NA	NA	NA	NA	NA	NA	NA	NA	NA	NA	NA	NA	NA	NA	NA	NA	NA	NA	NA	NA	NA	NA	NA	NA	NA	NA	NA	NA	NA	NA
768	chr4	18598377	20678377	0.0070999	-0.336423	ENSG00000207732	ENSG00000145147	ENSG00000241612	ENSG00000248228	ENSG00000248515	ENSG00000279918	ENSG00000248238	ENSG00000249441	ENSG00000250611	ENSG00000251816	ENSG00000279379	NA	NA	NA	NA	NA	NA	NA	NA	NA	NA	NA	NA	NA	NA	NA	NA	NA	NA	NA	NA	NA	NA	NA	NA	NA	NA	NA	NA	NA	NA	NA	NA	NA
769	chr4	20678377	21438377	0.143848	0.125481	ENSG00000272995	ENSG00000163138	ENSG00000250243	NA	NA	NA	NA	NA	NA	NA	NA	NA	NA	NA	NA	NA	NA	NA	NA	NA	NA	NA	NA	NA	NA	NA	NA	NA	NA	NA	NA	NA	NA	NA	NA	NA	NA	NA	NA	NA	NA	NA	NA	NA
770	chr4	21438377	21718377	0.224827	0.224827	ENSG00000250092	ENSG00000242768	NA	NA	NA	NA	NA	NA	NA	NA	NA	NA	NA	NA	NA	NA	NA	NA	NA	NA	NA	NA	NA	NA	NA	NA	NA	NA	NA	NA	NA	NA	NA	NA	NA	NA	NA	NA	NA	NA	NA	NA	NA	NA
771	chr4	21718377	22758377	-0.0869656	-0.0671228	ENSG00000280650	ENSG00000152990	ENSG00000237350	ENSG00000239001	ENSG00000244538	ENSG00000250039	ENSG00000251516	ENSG00000273832	NA	NA	NA	NA	NA	NA	NA	NA	NA	NA	NA	NA	NA	NA	NA	NA	NA	NA	NA	NA	NA	NA	NA	NA	NA	NA	NA	NA	NA	NA	NA	NA	NA	NA	NA	NA
772	chr4	22758377	23678377	-0.154136	-0.154136	ENSG00000248837	ENSG00000249645	ENSG00000249547	ENSG00000251220	NA	NA	NA	NA	NA	NA	NA	NA	NA	NA	NA	NA	NA	NA	NA	NA	NA	NA	NA	NA	NA	NA	NA	NA	NA	NA	NA	NA	NA	NA	NA	NA	NA	NA	NA	NA	NA	NA	NA	NA
773	chr4	23678377	24438377	-0.987994	-1.0375	ENSG00000251292	ENSG00000109819	ENSG00000249453	ENSG00000222262	NA	NA	NA	NA	NA	NA	NA	NA	NA	NA	NA	NA	NA	NA	NA	NA	NA	NA	NA	NA	NA	NA	NA	NA	NA	NA	NA	NA	NA	NA	NA	NA	NA	NA	NA	NA	NA	NA	NA	NA
774	chr4	24438377	25318378	0.0148402	0.0698236	ENSG00000109610	ENSG00000109606	ENSG00000181982	ENSG00000281501	ENSG00000243005	ENSG00000038210	ENSG00000109618	ENSG00000278135	ENSG00000153012	ENSG00000207697	ENSG00000261121	ENSG00000271172	ENSG00000281028	ENSG00000248444	ENSG00000251638	ENSG00000249256	NA	NA	NA	NA	NA	NA	NA	NA	NA	NA	NA	NA	NA	NA	NA	NA	NA	NA	NA	NA	NA	NA	NA	NA	NA	NA	NA	NA
775	chr4	25318378	25758378	0.197809	-0.0979531	ENSG00000250050	ENSG00000053900	ENSG00000264496	ENSG00000157765	ENSG00000228154	ENSG00000242640	ENSG00000248545	ENSG00000248608	ENSG00000249320	ENSG00000238632	ENSG00000248133	ENSG00000248654	ENSG00000249277	ENSG00000251353	NA	NA	NA	NA	NA	NA	NA	NA	NA	NA	NA	NA	NA	NA	NA	NA	NA	NA	NA	NA	NA	NA	NA	NA	NA	NA	NA	NA	NA	NA
776	chr4	25758378	26438378	0.0450197	0.178135	ENSG00000168214	ENSG00000250317	ENSG00000248452	ENSG00000250541	ENSG00000251009	NA	NA	NA	NA	NA	NA	NA	NA	NA	NA	NA	NA	NA	NA	NA	NA	NA	NA	NA	NA	NA	NA	NA	NA	NA	NA	NA	NA	NA	NA	NA	NA	NA	NA	NA	NA	NA	NA	NA
777	chr4	26438378	27038378	-0.150216	-0.0858724	ENSG00000265627	ENSG00000240005	ENSG00000163394	ENSG00000109689	ENSG00000200999	ENSG00000109680	ENSG00000248340	ENSG00000281715	NA	NA	NA	NA	NA	NA	NA	NA	NA	NA	NA	NA	NA	NA	NA	NA	NA	NA	NA	NA	NA	NA	NA	NA	NA	NA	NA	NA	NA	NA	NA	NA	NA	NA	NA	NA
778	chr4	27038378	29078378	-0.313893	-0.474221	ENSG00000249699	ENSG00000249228	ENSG00000243548	ENSG00000250064	ENSG00000250190	ENSG00000250858	ENSG00000205830	ENSG00000222206	ENSG00000250038	ENSG00000250927	ENSG00000251080	ENSG00000251325	ENSG00000251410	ENSG00000276507	ENSG00000281784	NA	NA	NA	NA	NA	NA	NA	NA	NA	NA	NA	NA	NA	NA	NA	NA	NA	NA	NA	NA	NA	NA	NA	NA	NA	NA	NA	NA	NA
779	chr4	29078378	29558378	-1.13071	-1.13071	ENSG00000248176	ENSG00000248338	ENSG00000251373	ENSG00000251113	NA	NA	NA	NA	NA	NA	NA	NA	NA	NA	NA	NA	NA	NA	NA	NA	NA	NA	NA	NA	NA	NA	NA	NA	NA	NA	NA	NA	NA	NA	NA	NA	NA	NA	NA	NA	NA	NA	NA	NA
780	chr4	29558378	30638378	-0.336423	-0.336423	ENSG00000212045	ENSG00000249542	ENSG00000244031	ENSG00000248281	ENSG00000249564	NA	NA	NA	NA	NA	NA	NA	NA	NA	NA	NA	NA	NA	NA	NA	NA	NA	NA	NA	NA	NA	NA	NA	NA	NA	NA	NA	NA	NA	NA	NA	NA	NA	NA	NA	NA	NA	NA	NA
781	chr4	30638378	31358378	0.619307	0.592629	ENSG00000169851	ENSG00000251182	ENSG00000251434	ENSG00000249678	ENSG00000250624	ENSG00000278814	NA	NA	NA	NA	NA	NA	NA	NA	NA	NA	NA	NA	NA	NA	NA	NA	NA	NA	NA	NA	NA	NA	NA	NA	NA	NA	NA	NA	NA	NA	NA	NA	NA	NA	NA	NA	NA	NA
782	chr4	31358378	32198378	0.656606	0.656606	ENSG00000251129	ENSG00000249882	NA	NA	NA	NA	NA	NA	NA	NA	NA	NA	NA	NA	NA	NA	NA	NA	NA	NA	NA	NA	NA	NA	NA	NA	NA	NA	NA	NA	NA	NA	NA	NA	NA	NA	NA	NA	NA	NA	NA	NA	NA	NA
783	chr4	32198378	32958378	NA	NA	ENSG00000251329	NA	NA	NA	NA	NA	NA	NA	NA	NA	NA	NA	NA	NA	NA	NA	NA	NA	NA	NA	NA	NA	NA	NA	NA	NA	NA	NA	NA	NA	NA	NA	NA	NA	NA	NA	NA	NA	NA	NA	NA	NA	NA	NA
784	chr4	32958378	33718378	-0.555411	-0.555411	ENSG00000248417	ENSG00000249766	ENSG00000265035	ENSG00000249452	ENSG00000250076	NA	NA	NA	NA	NA	NA	NA	NA	NA	NA	NA	NA	NA	NA	NA	NA	NA	NA	NA	NA	NA	NA	NA	NA	NA	NA	NA	NA	NA	NA	NA	NA	NA	NA	NA	NA	NA	NA	NA
785	chr4	33718378	34678378	-0.151779	0	ENSG00000239983	ENSG00000250597	ENSG00000250723	ENSG00000248685	ENSG00000250954	ENSG00000263814	NA	NA	NA	NA	NA	NA	NA	NA	NA	NA	NA	NA	NA	NA	NA	NA	NA	NA	NA	NA	NA	NA	NA	NA	NA	NA	NA	NA	NA	NA	NA	NA	NA	NA	NA	NA	NA	NA
786	chr4	34678378	36278378	-1.02059	-1.10574	ENSG00000247193	ENSG00000047365	ENSG00000248466	ENSG00000206665	ENSG00000250416	ENSG00000275250	ENSG00000238694	NA	NA	NA	NA	NA	NA	NA	NA	NA	NA	NA	NA	NA	NA	NA	NA	NA	NA	NA	NA	NA	NA	NA	NA	NA	NA	NA	NA	NA	NA	NA	NA	NA	NA	NA	NA	NA
787	chr4	36278378	37398378	-1.42437	-1.42437	ENSG00000197057	ENSG00000248215	ENSG00000247810	ENSG00000251588	ENSG00000261761	ENSG00000251438	ENSG00000264319	NA	NA	NA	NA	NA	NA	NA	NA	NA	NA	NA	NA	NA	NA	NA	NA	NA	NA	NA	NA	NA	NA	NA	NA	NA	NA	NA	NA	NA	NA	NA	NA	NA	NA	NA	NA	NA
788	chr4	37398378	37998379	0.116417	0.156968	ENSG00000249863	ENSG00000154274	ENSG00000250254	ENSG00000248936	ENSG00000181826	ENSG00000169299	ENSG00000239532	ENSG00000273527	ENSG00000207075	ENSG00000251332	ENSG00000279386	NA	NA	NA	NA	NA	NA	NA	NA	NA	NA	NA	NA	NA	NA	NA	NA	NA	NA	NA	NA	NA	NA	NA	NA	NA	NA	NA	NA	NA	NA	NA	NA	NA
789	chr4	37998379	38798379	0.287857	0.330969	ENSG00000174123	ENSG00000231160	ENSG00000109787	ENSG00000248227	ENSG00000249667	ENSG00000271958	ENSG00000280015	ENSG00000221495	ENSG00000251635	ENSG00000251642	ENSG00000222230	ENSG00000249534	ENSG00000249649	ENSG00000280678	NA	NA	NA	NA	NA	NA	NA	NA	NA	NA	NA	NA	NA	NA	NA	NA	NA	NA	NA	NA	NA	NA	NA	NA	NA	NA	NA	NA	NA	NA
790	chr4	38798379	39198380	0.32252	0.303282	ENSG00000197712	ENSG00000207944	ENSG00000174130	ENSG00000121895	ENSG00000249207	ENSG00000109790	ENSG00000249685	ENSG00000281018	NA	NA	NA	NA	NA	NA	NA	NA	NA	NA	NA	NA	NA	NA	NA	NA	NA	NA	NA	NA	NA	NA	NA	NA	NA	NA	NA	NA	NA	NA	NA	NA	NA	NA	NA	NA
791	chr4	39198380	40038380	-0.360776	-0.3334	ENSG00000035928	ENSG00000078140	ENSG00000121892	ENSG00000271278	ENSG00000163682	ENSG00000250568	ENSG00000121897	ENSG00000206675	ENSG00000275114	ENSG00000249348	ENSG00000243260	ENSG00000134962	ENSG00000163683	ENSG00000109814	ENSG00000224097	ENSG00000255458	ENSG00000222592	ENSG00000231707	ENSG00000238797	ENSG00000249064	ENSG00000252796	ENSG00000252970	ENSG00000264621	ENSG00000180610	ENSG00000249019	ENSG00000252975	NA	NA	NA	NA	NA	NA	NA	NA	NA	NA	NA	NA	NA	NA	NA	NA	NA	NA
792	chr4	40038380	40717983	-0.884467	-0.652778	ENSG00000174343	ENSG00000078177	ENSG00000205794	ENSG00000201863	ENSG00000260296	ENSG00000263642	ENSG00000200455	ENSG00000163694	ENSG00000168421	ENSG00000242197	ENSG00000249241	ENSG00000250338	ENSG00000250893	ENSG00000275251	ENSG00000239010	ENSG00000248977	NA	NA	NA	NA	NA	NA	NA	NA	NA	NA	NA	NA	NA	NA	NA	NA	NA	NA	NA	NA	NA	NA	NA	NA	NA	NA	NA	NA
793	chr4	40717983	41157983	0.013815	0.125481	ENSG00000179299	ENSG00000248780	ENSG00000207195	ENSG00000199790	ENSG00000201736	ENSG00000207198	ENSG00000250906	NA	NA	NA	NA	NA	NA	NA	NA	NA	NA	NA	NA	NA	NA	NA	NA	NA	NA	NA	NA	NA	NA	NA	NA	NA	NA	NA	NA	NA	NA	NA	NA	NA	NA	NA	NA	NA
794	chr4	41157983	41917983	-0.439134	-0.336423	ENSG00000239627	ENSG00000064042	ENSG00000249216	ENSG00000154277	ENSG00000251173	ENSG00000249122	ENSG00000250467	ENSG00000109132	ENSG00000200338	ENSG00000207481	ENSG00000245870	ENSG00000249081	ENSG00000249745	ENSG00000249771	ENSG00000281235	NA	NA	NA	NA	NA	NA	NA	NA	NA	NA	NA	NA	NA	NA	NA	NA	NA	NA	NA	NA	NA	NA	NA	NA	NA	NA	NA	NA	NA
795	chr4	41917983	42477983	-0.724161	-0.683651	ENSG00000178343	ENSG00000182308	ENSG00000109133	ENSG00000014824	ENSG00000266058	ENSG00000249212	ENSG00000188848	ENSG00000240167	ENSG00000249887	ENSG00000250781	ENSG00000272862	NA	NA	NA	NA	NA	NA	NA	NA	NA	NA	NA	NA	NA	NA	NA	NA	NA	NA	NA	NA	NA	NA	NA	NA	NA	NA	NA	NA	NA	NA	NA	NA	NA
796	chr4	42477983	42997983	-0.889686	-0.747129	ENSG00000248283	ENSG00000251517	ENSG00000252595	ENSG00000260519	NA	NA	NA	NA	NA	NA	NA	NA	NA	NA	NA	NA	NA	NA	NA	NA	NA	NA	NA	NA	NA	NA	NA	NA	NA	NA	NA	NA	NA	NA	NA	NA	NA	NA	NA	NA	NA	NA	NA	NA
797	chr4	42997983	43677983	-0.0825575	-0.336423	ENSG00000213851	ENSG00000248939	ENSG00000250657	ENSG00000251501	ENSG00000277096	ENSG00000239464	ENSG00000248143	NA	NA	NA	NA	NA	NA	NA	NA	NA	NA	NA	NA	NA	NA	NA	NA	NA	NA	NA	NA	NA	NA	NA	NA	NA	NA	NA	NA	NA	NA	NA	NA	NA	NA	NA	NA	NA
798	chr4	43677983	44677983	-0.834253	-0.143088	ENSG00000251350	ENSG00000281514	ENSG00000183783	ENSG00000250863	ENSG00000124399	ENSG00000239679	ENSG00000251159	ENSG00000266496	NA	NA	NA	NA	NA	NA	NA	NA	NA	NA	NA	NA	NA	NA	NA	NA	NA	NA	NA	NA	NA	NA	NA	NA	NA	NA	NA	NA	NA	NA	NA	NA	NA	NA	NA	NA
799	chr4	44677983	45397983	-0.348087	-0.379162	ENSG00000151806	ENSG00000272936	ENSG00000163281	ENSG00000273369	ENSG00000248744	ENSG00000275959	ENSG00000248320	ENSG00000248987	ENSG00000249729	NA	NA	NA	NA	NA	NA	NA	NA	NA	NA	NA	NA	NA	NA	NA	NA	NA	NA	NA	NA	NA	NA	NA	NA	NA	NA	NA	NA	NA	NA	NA	NA	NA	NA	NA
800	chr4	45397983	46317983	-0.236222	-0.336423	ENSG00000260878	ENSG00000163285	ENSG00000200720	ENSG00000222257	ENSG00000224560	NA	NA	NA	NA	NA	NA	NA	NA	NA	NA	NA	NA	NA	NA	NA	NA	NA	NA	NA	NA	NA	NA	NA	NA	NA	NA	NA	NA	NA	NA	NA	NA	NA	NA	NA	NA	NA	NA	NA
801	chr4	46317983	47437983	-0.763882	-0.507443	ENSG00000109158	ENSG00000249936	ENSG00000163288	ENSG00000249330	ENSG00000170516	ENSG00000252243	NA	NA	NA	NA	NA	NA	NA	NA	NA	NA	NA	NA	NA	NA	NA	NA	NA	NA	NA	NA	NA	NA	NA	NA	NA	NA	NA	NA	NA	NA	NA	NA	NA	NA	NA	NA	NA	NA
802	chr4	47437983	48077983	-0.302366	-0.295246	ENSG00000169019	ENSG00000145246	ENSG00000242262	ENSG00000163293	ENSG00000145244	ENSG00000170448	ENSG00000259959	ENSG00000198515	ENSG00000221764	ENSG00000277388	ENSG00000282904	ENSG00000282917	ENSG00000242431	ENSG00000248254	NA	NA	NA	NA	NA	NA	NA	NA	NA	NA	NA	NA	NA	NA	NA	NA	NA	NA	NA	NA	NA	NA	NA	NA	NA	NA	NA	NA	NA	NA
803	chr4	48077983	48517983	-0.254505	-0.455671	ENSG00000135605	ENSG00000145248	ENSG00000109171	ENSG00000182223	ENSG00000202014	ENSG00000200269	NA	NA	NA	NA	NA	NA	NA	NA	NA	NA	NA	NA	NA	NA	NA	NA	NA	NA	NA	NA	NA	NA	NA	NA	NA	NA	NA	NA	NA	NA	NA	NA	NA	NA	NA	NA	NA	NA
804	chr4	48517983	49117983	-0.394094	-0.0858348	ENSG00000109180	ENSG00000145247	ENSG00000251722	ENSG00000109182	ENSG00000251334	ENSG00000225455	ENSG00000248256	ENSG00000252913	NA	NA	NA	NA	NA	NA	NA	NA	NA	NA	NA	NA	NA	NA	NA	NA	NA	NA	NA	NA	NA	NA	NA	NA	NA	NA	NA	NA	NA	NA	NA	NA	NA	NA	NA	NA
805	chr4	53013833	54213833	0.720473	1.08617	ENSG00000072201	ENSG00000229585	ENSG00000249706	ENSG00000250930	ENSG00000173966	ENSG00000251105	ENSG00000269506	ENSG00000274537	ENSG00000250815	ENSG00000250147	ENSG00000249341	ENSG00000109220	ENSG00000207385	ENSG00000248494	ENSG00000272650	ENSG00000180613	ENSG00000145216	NA	NA	NA	NA	NA	NA	NA	NA	NA	NA	NA	NA	NA	NA	NA	NA	NA	NA	NA	NA	NA	NA	NA	NA	NA	NA	NA
806	chr4	54213833	55053833	0.85339	0.665729	ENSG00000134853	ENSG00000278059	ENSG00000248184	ENSG00000242670	ENSG00000157404	ENSG00000250456	ENSG00000248518	ENSG00000248317	ENSG00000251256	ENSG00000244422	ENSG00000249727	ENSG00000251264	ENSG00000252815	ENSG00000264332	NA	NA	NA	NA	NA	NA	NA	NA	NA	NA	NA	NA	NA	NA	NA	NA	NA	NA	NA	NA	NA	NA	NA	NA	NA	NA	NA	NA	NA	NA
807	chr4	55053833	55333833	-0.174247	-0.336423	ENSG00000128052	ENSG00000206839	ENSG00000244034	ENSG00000250812	ENSG00000239545	ENSG00000250464	NA	NA	NA	NA	NA	NA	NA	NA	NA	NA	NA	NA	NA	NA	NA	NA	NA	NA	NA	NA	NA	NA	NA	NA	NA	NA	NA	NA	NA	NA	NA	NA	NA	NA	NA	NA	NA	NA
808	chr4	55333833	55813834	-0.688871	-0.390737	ENSG00000109255	ENSG00000238585	ENSG00000134851	ENSG00000249700	ENSG00000223305	ENSG00000134852	ENSG00000239040	ENSG00000273257	ENSG00000128039	ENSG00000272969	ENSG00000251923	ENSG00000163440	ENSG00000251111	NA	NA	NA	NA	NA	NA	NA	NA	NA	NA	NA	NA	NA	NA	NA	NA	NA	NA	NA	NA	NA	NA	NA	NA	NA	NA	NA	NA	NA	NA	NA
809	chr4	55813834	56973834	-0.460372	-0.328277	ENSG00000128050	ENSG00000174799	ENSG00000084093	ENSG00000174780	ENSG00000128059	ENSG00000248590	ENSG00000249693	ENSG00000196503	ENSG00000128040	ENSG00000157426	ENSG00000278226	ENSG00000242083	ENSG00000269949	ENSG00000270147	ENSG00000090989	ENSG00000269921	ENSG00000109265	ENSG00000200741	ENSG00000227040	ENSG00000280464	ENSG00000171476	ENSG00000280285	ENSG00000202358	ENSG00000222954	ENSG00000241250	ENSG00000250821	ENSG00000265894	ENSG00000240545	ENSG00000250324	ENSG00000251799	ENSG00000252489	ENSG00000281241	NA	NA	NA	NA	NA	NA	NA	NA	NA	NA	NA	NA
810	chr4	56973834	59174282	-0.0910034	-0.081079	ENSG00000251703	ENSG00000163453	ENSG00000250384	ENSG00000251339	ENSG00000047315	ENSG00000245067	ENSG00000251459	ENSG00000248505	ENSG00000248660	ENSG00000249831	ENSG00000250192	ENSG00000251266	ENSG00000243920	ENSG00000249105	ENSG00000249382	ENSG00000250078	ENSG00000250333	ENSG00000250340	ENSG00000250375	ENSG00000251049	NA	NA	NA	NA	NA	NA	NA	NA	NA	NA	NA	NA	NA	NA	NA	NA	NA	NA	NA	NA	NA	NA	NA	NA
811	chr4	59174282	60254282	-0.043536	-0.0194641	ENSG00000199780	ENSG00000201676	ENSG00000201775	ENSG00000283043	ENSG00000249392	ENSG00000249892	NA	NA	NA	NA	NA	NA	NA	NA	NA	NA	NA	NA	NA	NA	NA	NA	NA	NA	NA	NA	NA	NA	NA	NA	NA	NA	NA	NA	NA	NA	NA	NA	NA	NA	NA	NA	NA	NA
812	chr4	60254282	61094282	-0.336423	-0.336423	ENSG00000248237	ENSG00000249066	ENSG00000265829	ENSG00000216027	NA	NA	NA	NA	NA	NA	NA	NA	NA	NA	NA	NA	NA	NA	NA	NA	NA	NA	NA	NA	NA	NA	NA	NA	NA	NA	NA	NA	NA	NA	NA	NA	NA	NA	NA	NA	NA	NA	NA	NA
813	chr4	61094282	62734282	0.0650954	-0.0970115	ENSG00000150471	ENSG00000241261	ENSG00000202169	ENSG00000205682	ENSG00000240152	ENSG00000241344	ENSG00000248336	ENSG00000250249	ENSG00000265085	ENSG00000273583	ENSG00000225405	ENSG00000226439	ENSG00000248692	ENSG00000248847	NA	NA	NA	NA	NA	NA	NA	NA	NA	NA	NA	NA	NA	NA	NA	NA	NA	NA	NA	NA	NA	NA	NA	NA	NA	NA	NA	NA	NA	NA
814	chr4	62734282	63494282	-0.0438609	-0.0438609	ENSG00000180673	ENSG00000231442	ENSG00000251055	ENSG00000250775	NA	NA	NA	NA	NA	NA	NA	NA	NA	NA	NA	NA	NA	NA	NA	NA	NA	NA	NA	NA	NA	NA	NA	NA	NA	NA	NA	NA	NA	NA	NA	NA	NA	NA	NA	NA	NA	NA	NA	NA
815	chr4	63494282	64614282	-0.665754	-0.492806	ENSG00000251385	ENSG00000205678	ENSG00000250169	ENSG00000249893	ENSG00000250768	ENSG00000251430	ENSG00000248259	ENSG00000248328	ENSG00000249045	ENSG00000252104	NA	NA	NA	NA	NA	NA	NA	NA	NA	NA	NA	NA	NA	NA	NA	NA	NA	NA	NA	NA	NA	NA	NA	NA	NA	NA	NA	NA	NA	NA	NA	NA	NA	NA
816	chr4	64614282	65614282	-0.125896	-0.336423	ENSG00000243199	ENSG00000250125	ENSG00000249351	ENSG00000244669	ENSG00000248447	ENSG00000248998	NA	NA	NA	NA	NA	NA	NA	NA	NA	NA	NA	NA	NA	NA	NA	NA	NA	NA	NA	NA	NA	NA	NA	NA	NA	NA	NA	NA	NA	NA	NA	NA	NA	NA	NA	NA	NA	NA
817	chr4	65614282	66654282	0.284497	0.125481	ENSG00000250846	ENSG00000248479	ENSG00000221563	ENSG00000236562	ENSG00000244099	ENSG00000249413	ENSG00000251527	ENSG00000272304	ENSG00000222765	NA	NA	NA	NA	NA	NA	NA	NA	NA	NA	NA	NA	NA	NA	NA	NA	NA	NA	NA	NA	NA	NA	NA	NA	NA	NA	NA	NA	NA	NA	NA	NA	NA	NA	NA
818	chr4	66654282	67414282	NA	NA	ENSG00000252890	NA	NA	NA	NA	NA	NA	NA	NA	NA	NA	NA	NA	NA	NA	NA	NA	NA	NA	NA	NA	NA	NA	NA	NA	NA	NA	NA	NA	NA	NA	NA	NA	NA	NA	NA	NA	NA	NA	NA	NA	NA	NA	NA
819	chr4	67414282	68334282	-0.377727	-0.342707	ENSG00000033178	ENSG00000248049	ENSG00000279464	ENSG00000185873	ENSG00000035720	ENSG00000145241	ENSG00000250075	ENSG00000227725	ENSG00000202374	ENSG00000207428	ENSG00000248639	ENSG00000249531	ENSG00000250030	ENSG00000250426	ENSG00000270257	ENSG00000274759	ENSG00000109163	ENSG00000153802	ENSG00000187054	ENSG00000198092	ENSG00000206629	ENSG00000215127	ENSG00000229009	ENSG00000232398	ENSG00000248122	ENSG00000250026	ENSG00000250642	ENSG00000250656	ENSG00000270228	ENSG00000270292	NA	NA	NA	NA	NA	NA	NA	NA	NA	NA	NA	NA	NA	NA
820	chr4	68334282	69574282	-0.387061	-0.336423	ENSG00000196620	ENSG00000197888	ENSG00000087128	ENSG00000109181	ENSG00000135226	ENSG00000162840	ENSG00000171234	ENSG00000196472	ENSG00000215110	ENSG00000248763	ENSG00000248824	ENSG00000249472	ENSG00000249686	ENSG00000249763	ENSG00000249956	ENSG00000250100	ENSG00000250376	ENSG00000250612	ENSG00000250696	ENSG00000250828	ENSG00000250919	ENSG00000251236	ENSG00000251284	ENSG00000251427	ENSG00000264696	ENSG00000268209	ENSG00000135220	ENSG00000156096	ENSG00000198277	ENSG00000213759	ENSG00000248547	ENSG00000248613	ENSG00000248635	ENSG00000248886	ENSG00000249235	ENSG00000249735	ENSG00000249890	ENSG00000249985	ENSG00000250277	ENSG00000250566	ENSG00000251074	ENSG00000251101	ENSG00000251424	ENSG00000251498
821	chr4	69574282	70534283	-0.499343	-0.336423	ENSG00000173597	ENSG00000126550	ENSG00000205649	ENSG00000187533	ENSG00000173610	ENSG00000109205	ENSG00000109208	ENSG00000126545	ENSG00000126549	ENSG00000145309	ENSG00000171195	ENSG00000171199	ENSG00000171201	ENSG00000171209	ENSG00000181617	ENSG00000187689	ENSG00000234124	ENSG00000251489	ENSG00000109193	ENSG00000135222	ENSG00000236959	ENSG00000271271	ENSG00000279857	NA	NA	NA	NA	NA	NA	NA	NA	NA	NA	NA	NA	NA	NA	NA	NA	NA	NA	NA	NA	NA
822	chr4	70534283	71734283	0.128897	-0.0481449	ENSG00000132465	ENSG00000132467	ENSG00000080493	ENSG00000132463	ENSG00000156136	ENSG00000018189	ENSG00000173542	ENSG00000272986	ENSG00000132464	ENSG00000178522	ENSG00000207007	ENSG00000207448	ENSG00000207058	ENSG00000249170	ENSG00000270098	NA	NA	NA	NA	NA	NA	NA	NA	NA	NA	NA	NA	NA	NA	NA	NA	NA	NA	NA	NA	NA	NA	NA	NA	NA	NA	NA	NA	NA
823	chr4	71734283	72214283	-0.45683	-0.405492	ENSG00000056291	ENSG00000145321	ENSG00000222236	ENSG00000248567	NA	NA	NA	NA	NA	NA	NA	NA	NA	NA	NA	NA	NA	NA	NA	NA	NA	NA	NA	NA	NA	NA	NA	NA	NA	NA	NA	NA	NA	NA	NA	NA	NA	NA	NA	NA	NA	NA	NA	NA
824	chr4	72214283	73214283	-0.559421	-0.236214	ENSG00000156140	ENSG00000163626	ENSG00000210839	ENSG00000248641	ENSG00000250877	ENSG00000252955	ENSG00000270665	ENSG00000278609	NA	NA	NA	NA	NA	NA	NA	NA	NA	NA	NA	NA	NA	NA	NA	NA	NA	NA	NA	NA	NA	NA	NA	NA	NA	NA	NA	NA	NA	NA	NA	NA	NA	NA	NA	NA
825	chr4	73214283	74174283	-1.18124	-0.478837	ENSG00000163734	ENSG00000169429	ENSG00000163739	ENSG00000163735	ENSG00000081041	ENSG00000124875	ENSG00000081051	ENSG00000221639	ENSG00000163736	ENSG00000169435	ENSG00000269559	ENSG00000163631	ENSG00000250220	ENSG00000163737	ENSG00000079557	ENSG00000109272	ENSG00000228277	ENSG00000244194	ENSG00000249970	ENSG00000250436	ENSG00000250550	ENSG00000248848	ENSG00000249051	ENSG00000249920	ENSG00000249976	ENSG00000250339	ENSG00000251017	NA	NA	NA	NA	NA	NA	NA	NA	NA	NA	NA	NA	NA	NA	NA	NA	NA
826	chr4	74674795	75514790	-0.121126	-0.209036	ENSG00000163743	ENSG00000169116	ENSG00000174808	ENSG00000250315	ENSG00000250356	ENSG00000250560	ENSG00000250735	ENSG00000251383	ENSG00000248165	ENSG00000248646	ENSG00000249717	ENSG00000251185	ENSG00000251454	ENSG00000260265	NA	NA	NA	NA	NA	NA	NA	NA	NA	NA	NA	NA	NA	NA	NA	NA	NA	NA	NA	NA	NA	NA	NA	NA	NA	NA	NA	NA	NA	NA
827	chr4	75514790	75878847	-0.542268	-0.401514	ENSG00000138768	ENSG00000229717	ENSG00000174792	ENSG00000138757	ENSG00000201644	ENSG00000138769	ENSG00000222644	NA	NA	NA	NA	NA	NA	NA	NA	NA	NA	NA	NA	NA	NA	NA	NA	NA	NA	NA	NA	NA	NA	NA	NA	NA	NA	NA	NA	NA	NA	NA	NA	NA	NA	NA	NA	NA
828	chr4	75878847	77198847	-0.22511	-0.336423	ENSG00000138758	ENSG00000138750	ENSG00000198301	ENSG00000169248	ENSG00000118816	ENSG00000138760	ENSG00000186212	ENSG00000189157	ENSG00000163749	ENSG00000272414	ENSG00000138744	ENSG00000265931	ENSG00000169245	ENSG00000118804	ENSG00000138771	ENSG00000231335	ENSG00000245928	ENSG00000156219	ENSG00000138755	ENSG00000199857	ENSG00000240426	ENSG00000242727	ENSG00000249858	ENSG00000263445	ENSG00000264124	ENSG00000275761	ENSG00000279909	ENSG00000280671	ENSG00000201641	ENSG00000207307	ENSG00000212368	ENSG00000214062	ENSG00000221118	ENSG00000224218	ENSG00000225846	ENSG00000233860	ENSG00000234036	ENSG00000249278	ENSG00000270244	ENSG00000271676	NA	NA	NA	NA
829	chr4	77198847	77678846	-0.417237	-0.479166	ENSG00000156234	ENSG00000248831	ENSG00000249036	ENSG00000250006	ENSG00000270669	NA	NA	NA	NA	NA	NA	NA	NA	NA	NA	NA	NA	NA	NA	NA	NA	NA	NA	NA	NA	NA	NA	NA	NA	NA	NA	NA	NA	NA	NA	NA	NA	NA	NA	NA	NA	NA	NA	NA
830	chr4	77678846	78878846	-0.428731	-0.336423	ENSG00000169288	ENSG00000248117	ENSG00000138772	ENSG00000260278	ENSG00000138767	ENSG00000249072	ENSG00000251442	ENSG00000239793	ENSG00000249565	ENSG00000138759	ENSG00000266270	ENSG00000221183	ENSG00000248128	ENSG00000248956	ENSG00000278187	ENSG00000200998	ENSG00000221711	ENSG00000248640	ENSG00000248926	ENSG00000250214	ENSG00000251019	NA	NA	NA	NA	NA	NA	NA	NA	NA	NA	NA	NA	NA	NA	NA	NA	NA	NA	NA	NA	NA	NA	NA
831	chr4	78878846	80238846	-0.331643	-0.336423	ENSG00000152784	ENSG00000163291	ENSG00000242175	ENSG00000251321	ENSG00000163297	ENSG00000248408	ENSG00000250334	ENSG00000248719	ENSG00000249307	ENSG00000212620	ENSG00000236530	ENSG00000244002	ENSG00000251399	ENSG00000156269	ENSG00000196475	ENSG00000249646	NA	NA	NA	NA	NA	NA	NA	NA	NA	NA	NA	NA	NA	NA	NA	NA	NA	NA	NA	NA	NA	NA	NA	NA	NA	NA	NA	NA
832	chr4	80238846	81038846	0.122601	0.24613	ENSG00000138675	ENSG00000197826	ENSG00000232327	NA	NA	NA	NA	NA	NA	NA	NA	NA	NA	NA	NA	NA	NA	NA	NA	NA	NA	NA	NA	NA	NA	NA	NA	NA	NA	NA	NA	NA	NA	NA	NA	NA	NA	NA	NA	NA	NA	NA	NA	NA
833	chr4	81038846	81318846	2.08987	2.08987	ENSG00000138669	ENSG00000251059	NA	NA	NA	NA	NA	NA	NA	NA	NA	NA	NA	NA	NA	NA	NA	NA	NA	NA	NA	NA	NA	NA	NA	NA	NA	NA	NA	NA	NA	NA	NA	NA	NA	NA	NA	NA	NA	NA	NA	NA	NA	NA
834	chr4	81318846	82318847	-0.526711	-0.697952	ENSG00000138670	ENSG00000248282	ENSG00000251331	ENSG00000248448	ENSG00000248543	ENSG00000202485	ENSG00000207065	ENSG00000234568	ENSG00000250826	ENSG00000252762	NA	NA	NA	NA	NA	NA	NA	NA	NA	NA	NA	NA	NA	NA	NA	NA	NA	NA	NA	NA	NA	NA	NA	NA	NA	NA	NA	NA	NA	NA	NA	NA	NA	NA
835	chr4	82318847	83518847	-0.0291553	-0.18397	ENSG00000207746	ENSG00000145284	ENSG00000251022	ENSG00000138668	ENSG00000173085	ENSG00000189308	ENSG00000145287	ENSG00000168152	ENSG00000145293	ENSG00000248113	ENSG00000250057	ENSG00000163319	ENSG00000250325	ENSG00000273156	ENSG00000138674	ENSG00000138663	ENSG00000272677	ENSG00000249242	ENSG00000173083	ENSG00000199530	ENSG00000163312	ENSG00000227304	ENSG00000231782	ENSG00000152795	ENSG00000214988	ENSG00000213608	ENSG00000239525	ENSG00000248401	ENSG00000249960	ENSG00000250677	ENSG00000251874	ENSG00000270480	ENSG00000270842	ENSG00000202440	ENSG00000251647	ENSG00000274154	NA	NA	NA	NA	NA	NA	NA	NA
836	chr4	83518847	84558847	-0.0413342	-0.305519	ENSG00000248749	ENSG00000163623	ENSG00000138678	ENSG00000200108	ENSG00000214980	ENSG00000201633	ENSG00000249171	ENSG00000250546	ENSG00000258013	ENSG00000281366	NA	NA	NA	NA	NA	NA	NA	NA	NA	NA	NA	NA	NA	NA	NA	NA	NA	NA	NA	NA	NA	NA	NA	NA	NA	NA	NA	NA	NA	NA	NA	NA	NA	NA
837	chr4	84558847	84998847	-0.0354522	0.0897993	ENSG00000239466	ENSG00000163624	ENSG00000163625	ENSG00000252062	ENSG00000251260	NA	NA	NA	NA	NA	NA	NA	NA	NA	NA	NA	NA	NA	NA	NA	NA	NA	NA	NA	NA	NA	NA	NA	NA	NA	NA	NA	NA	NA	NA	NA	NA	NA	NA	NA	NA	NA	NA	NA
838	chr4	84998847	85998847	0.39958	0.586625	ENSG00000266421	ENSG00000201901	ENSG00000248725	ENSG00000265774	NA	NA	NA	NA	NA	NA	NA	NA	NA	NA	NA	NA	NA	NA	NA	NA	NA	NA	NA	NA	NA	NA	NA	NA	NA	NA	NA	NA	NA	NA	NA	NA	NA	NA	NA	NA	NA	NA	NA	NA
839	chr4	85998847	86398847	0.261085	0.309676	ENSG00000261496	ENSG00000273389	ENSG00000252757	ENSG00000250062	NA	NA	NA	NA	NA	NA	NA	NA	NA	NA	NA	NA	NA	NA	NA	NA	NA	NA	NA	NA	NA	NA	NA	NA	NA	NA	NA	NA	NA	NA	NA	NA	NA	NA	NA	NA	NA	NA	NA	NA
840	chr4	86398847	86878847	-0.399328	-0.295163	ENSG00000145283	ENSG00000163629	ENSG00000243312	ENSG00000250202	ENSG00000266515	NA	NA	NA	NA	NA	NA	NA	NA	NA	NA	NA	NA	NA	NA	NA	NA	NA	NA	NA	NA	NA	NA	NA	NA	NA	NA	NA	NA	NA	NA	NA	NA	NA	NA	NA	NA	NA	NA	NA
841	chr4	86878847	87158848	-0.484586	-0.267683	ENSG00000251411	ENSG00000235043	ENSG00000172493	NA	NA	NA	NA	NA	NA	NA	NA	NA	NA	NA	NA	NA	NA	NA	NA	NA	NA	NA	NA	NA	NA	NA	NA	NA	NA	NA	NA	NA	NA	NA	NA	NA	NA	NA	NA	NA	NA	NA	NA	NA
842	chr4	87158848	87478848	-0.215036	-0.122982	ENSG00000145332	ENSG00000170502	ENSG00000248180	ENSG00000240966	ENSG00000272856	ENSG00000255723	ENSG00000198189	ENSG00000170509	ENSG00000248196	ENSG00000249262	ENSG00000280481	ENSG00000250572	ENSG00000263981	NA	NA	NA	NA	NA	NA	NA	NA	NA	NA	NA	NA	NA	NA	NA	NA	NA	NA	NA	NA	NA	NA	NA	NA	NA	NA	NA	NA	NA	NA	NA
843	chr4	87478848	87838848	-1.88293	-2.0299	ENSG00000249001	ENSG00000029559	ENSG00000152592	ENSG00000152591	ENSG00000281790	ENSG00000200024	ENSG00000249973	NA	NA	NA	NA	NA	NA	NA	NA	NA	NA	NA	NA	NA	NA	NA	NA	NA	NA	NA	NA	NA	NA	NA	NA	NA	NA	NA	NA	NA	NA	NA	NA	NA	NA	NA	NA	NA
844	chr4	87838848	88198848	-0.54568	-0.0505608	ENSG00000118785	ENSG00000118762	ENSG00000183199	ENSG00000202000	ENSG00000241853	NA	NA	NA	NA	NA	NA	NA	NA	NA	NA	NA	NA	NA	NA	NA	NA	NA	NA	NA	NA	NA	NA	NA	NA	NA	NA	NA	NA	NA	NA	NA	NA	NA	NA	NA	NA	NA	NA	NA
845	chr4	88198848	88478849	0.317678	0.174639	ENSG00000200469	ENSG00000163644	ENSG00000246375	ENSG00000138642	ENSG00000199326	ENSG00000201707	ENSG00000207480	ENSG00000221440	ENSG00000251285	NA	NA	NA	NA	NA	NA	NA	NA	NA	NA	NA	NA	NA	NA	NA	NA	NA	NA	NA	NA	NA	NA	NA	NA	NA	NA	NA	NA	NA	NA	NA	NA	NA	NA	NA
846	chr4	88478849	89078849	0.0986321	0.0754037	ENSG00000177432	ENSG00000255072	ENSG00000221079	ENSG00000276003	ENSG00000278151	ENSG00000248019	ENSG00000249755	ENSG00000138641	ENSG00000145337	ENSG00000207524	ENSG00000249934	ENSG00000252322	NA	NA	NA	NA	NA	NA	NA	NA	NA	NA	NA	NA	NA	NA	NA	NA	NA	NA	NA	NA	NA	NA	NA	NA	NA	NA	NA	NA	NA	NA	NA	NA
847	chr4	89078849	90318849	0.284753	0.27386	ENSG00000145335	ENSG00000138722	ENSG00000247775	ENSG00000251095	ENSG00000185477	ENSG00000180346	ENSG00000270720	ENSG00000212226	ENSG00000274238	ENSG00000276542	ENSG00000277695	NA	NA	NA	NA	NA	NA	NA	NA	NA	NA	NA	NA	NA	NA	NA	NA	NA	NA	NA	NA	NA	NA	NA	NA	NA	NA	NA	NA	NA	NA	NA	NA	NA
848	chr4	90318849	91078849	-0.347275	-0.48008	ENSG00000187653	ENSG00000251401	ENSG00000252087	NA	NA	NA	NA	NA	NA	NA	NA	NA	NA	NA	NA	NA	NA	NA	NA	NA	NA	NA	NA	NA	NA	NA	NA	NA	NA	NA	NA	NA	NA	NA	NA	NA	NA	NA	NA	NA	NA	NA	NA	NA
849	chr4	91078849	92238849	0.169997	0.169997	ENSG00000249052	ENSG00000279013	ENSG00000248817	ENSG00000248984	ENSG00000249049	ENSG00000249891	NA	NA	NA	NA	NA	NA	NA	NA	NA	NA	NA	NA	NA	NA	NA	NA	NA	NA	NA	NA	NA	NA	NA	NA	NA	NA	NA	NA	NA	NA	NA	NA	NA	NA	NA	NA	NA	NA
850	chr4	92238849	93718849	0.0384665	-0.0450014	ENSG00000251449	ENSG00000248750	ENSG00000248511	ENSG00000248627	ENSG00000249152	ENSG00000249239	ENSG00000250908	ENSG00000280056	NA	NA	NA	NA	NA	NA	NA	NA	NA	NA	NA	NA	NA	NA	NA	NA	NA	NA	NA	NA	NA	NA	NA	NA	NA	NA	NA	NA	NA	NA	NA	NA	NA	NA	NA	NA
851	chr4	93718849	94198849	-0.525099	-0.525099	ENSG00000172238	ENSG00000252342	ENSG00000250897	NA	NA	NA	NA	NA	NA	NA	NA	NA	NA	NA	NA	NA	NA	NA	NA	NA	NA	NA	NA	NA	NA	NA	NA	NA	NA	NA	NA	NA	NA	NA	NA	NA	NA	NA	NA	NA	NA	NA	NA	NA
852	chr4	94198849	94478849	-0.0866908	-0.082921	ENSG00000163104	ENSG00000163106	ENSG00000241103	NA	NA	NA	NA	NA	NA	NA	NA	NA	NA	NA	NA	NA	NA	NA	NA	NA	NA	NA	NA	NA	NA	NA	NA	NA	NA	NA	NA	NA	NA	NA	NA	NA	NA	NA	NA	NA	NA	NA	NA	NA
853	chr4	94478849	95118849	-0.838685	-0.838685	ENSG00000249599	ENSG00000249951	NA	NA	NA	NA	NA	NA	NA	NA	NA	NA	NA	NA	NA	NA	NA	NA	NA	NA	NA	NA	NA	NA	NA	NA	NA	NA	NA	NA	NA	NA	NA	NA	NA	NA	NA	NA	NA	NA	NA	NA	NA	NA
854	chr4	95118849	98038849	-0.287727	-0.327963	ENSG00000182168	ENSG00000242697	ENSG00000254044	ENSG00000271474	ENSG00000163114	ENSG00000236764	ENSG00000248510	ENSG00000250655	ENSG00000251620	ENSG00000253170	ENSG00000200622	ENSG00000201640	ENSG00000201744	ENSG00000242936	ENSG00000250293	NA	NA	NA	NA	NA	NA	NA	NA	NA	NA	NA	NA	NA	NA	NA	NA	NA	NA	NA	NA	NA	NA	NA	NA	NA	NA	NA	NA	NA
855	chr4	98038849	99078849	-0.274592	-0.427723	ENSG00000151247	ENSG00000242318	ENSG00000168785	ENSG00000249055	ENSG00000164024	ENSG00000138698	ENSG00000260641	ENSG00000272777	ENSG00000265213	ENSG00000214886	ENSG00000214904	ENSG00000227118	ENSG00000251523	ENSG00000263923	ENSG00000214559	ENSG00000238449	ENSG00000249764	ENSG00000250496	ENSG00000251437	ENSG00000252548	NA	NA	NA	NA	NA	NA	NA	NA	NA	NA	NA	NA	NA	NA	NA	NA	NA	NA	NA	NA	NA	NA	NA	NA
856	chr4	99078849	99478843	-0.462419	-0.432832	ENSG00000246090	ENSG00000198099	ENSG00000196616	ENSG00000172955	ENSG00000187758	ENSG00000196344	ENSG00000248144	ENSG00000249065	NA	NA	NA	NA	NA	NA	NA	NA	NA	NA	NA	NA	NA	NA	NA	NA	NA	NA	NA	NA	NA	NA	NA	NA	NA	NA	NA	NA	NA	NA	NA	NA	NA	NA	NA	NA
857	chr4	99478843	99918843	-0.832678	-0.752299	ENSG00000145331	ENSG00000109270	ENSG00000138823	ENSG00000248713	ENSG00000138813	ENSG00000070190	ENSG00000279913	ENSG00000248676	NA	NA	NA	NA	NA	NA	NA	NA	NA	NA	NA	NA	NA	NA	NA	NA	NA	NA	NA	NA	NA	NA	NA	NA	NA	NA	NA	NA	NA	NA	NA	NA	NA	NA	NA	NA
858	chr4	99918843	101398843	-0.496649	-0.122659	ENSG00000164032	ENSG00000245322	ENSG00000145358	ENSG00000138814	ENSG00000221265	ENSG00000164035	ENSG00000279098	ENSG00000254531	ENSG00000273882	ENSG00000249710	ENSG00000222196	ENSG00000248820	ENSG00000250223	ENSG00000250403	ENSG00000251219	ENSG00000251636	NA	NA	NA	NA	NA	NA	NA	NA	NA	NA	NA	NA	NA	NA	NA	NA	NA	NA	NA	NA	NA	NA	NA	NA	NA	NA	NA	NA
859	chr4	101398843	102278843	-0.300444	-0.417621	ENSG00000251149	ENSG00000153064	ENSG00000199529	ENSG00000275124	ENSG00000251309	NA	NA	NA	NA	NA	NA	NA	NA	NA	NA	NA	NA	NA	NA	NA	NA	NA	NA	NA	NA	NA	NA	NA	NA	NA	NA	NA	NA	NA	NA	NA	NA	NA	NA	NA	NA	NA	NA	NA
860	chr4	102278843	103118843	-0.176467	-0.0601948	ENSG00000109332	ENSG00000145354	ENSG00000276978	ENSG00000250651	ENSG00000164037	ENSG00000248161	ENSG00000164038	ENSG00000246560	ENSG00000230069	ENSG00000109323	ENSG00000248971	ENSG00000252739	ENSG00000109320	ENSG00000260651	ENSG00000164039	ENSG00000224207	ENSG00000241981	ENSG00000249283	ENSG00000251288	ENSG00000251572	ENSG00000238553	ENSG00000241144	NA	NA	NA	NA	NA	NA	NA	NA	NA	NA	NA	NA	NA	NA	NA	NA	NA	NA	NA	NA	NA	NA
861	chr4	103118843	103918843	-0.538914	-0.524404	ENSG00000169836	ENSG00000248740	ENSG00000251571	ENSG00000251577	ENSG00000250920	NA	NA	NA	NA	NA	NA	NA	NA	NA	NA	NA	NA	NA	NA	NA	NA	NA	NA	NA	NA	NA	NA	NA	NA	NA	NA	NA	NA	NA	NA	NA	NA	NA	NA	NA	NA	NA	NA	NA
862	chr4	103918843	104838843	-0.55266	-0.36529	ENSG00000249614	ENSG00000245384	ENSG00000168772	ENSG00000250670	ENSG00000251170	ENSG00000252460	ENSG00000272082	ENSG00000276215	ENSG00000215999	NA	NA	NA	NA	NA	NA	NA	NA	NA	NA	NA	NA	NA	NA	NA	NA	NA	NA	NA	NA	NA	NA	NA	NA	NA	NA	NA	NA	NA	NA	NA	NA	NA	NA	NA
863	chr4	104838843	105718843	-0.307172	-0.262267	ENSG00000251259	ENSG00000138777	ENSG00000168769	ENSG00000236699	ENSG00000249264	ENSG00000200917	ENSG00000243383	ENSG00000248373	ENSG00000249885	ENSG00000250922	ENSG00000251906	ENSG00000252136	ENSG00000216425	ENSG00000244470	ENSG00000248778	ENSG00000250522	ENSG00000251473	ENSG00000251586	ENSG00000276992	NA	NA	NA	NA	NA	NA	NA	NA	NA	NA	NA	NA	NA	NA	NA	NA	NA	NA	NA	NA	NA	NA	NA	NA	NA
864	chr4	105718843	106238843	-1.16107	-1.24783	ENSG00000168743	ENSG00000249635	ENSG00000250740	ENSG00000251175	NA	NA	NA	NA	NA	NA	NA	NA	NA	NA	NA	NA	NA	NA	NA	NA	NA	NA	NA	NA	NA	NA	NA	NA	NA	NA	NA	NA	NA	NA	NA	NA	NA	NA	NA	NA	NA	NA	NA	NA
865	chr4	106238843	107838844	0.364349	0.563634	ENSG00000164022	ENSG00000138801	ENSG00000155011	ENSG00000249613	ENSG00000251081	ENSG00000252470	ENSG00000213522	ENSG00000222333	ENSG00000248915	ENSG00000250298	NA	NA	NA	NA	NA	NA	NA	NA	NA	NA	NA	NA	NA	NA	NA	NA	NA	NA	NA	NA	NA	NA	NA	NA	NA	NA	NA	NA	NA	NA	NA	NA	NA	NA
866	chr4	107838844	108638844	-0.145784	-0.162368	ENSG00000155016	ENSG00000249604	ENSG00000138796	ENSG00000245293	ENSG00000109475	ENSG00000138795	ENSG00000234492	ENSG00000232021	ENSG00000278589	ENSG00000222691	ENSG00000239939	ENSG00000250485	NA	NA	NA	NA	NA	NA	NA	NA	NA	NA	NA	NA	NA	NA	NA	NA	NA	NA	NA	NA	NA	NA	NA	NA	NA	NA	NA	NA	NA	NA	NA	NA
867	chr4	108638844	109398844	-0.203786	-0.445721	ENSG00000198856	ENSG00000249465	ENSG00000188517	ENSG00000206601	ENSG00000164089	ENSG00000246774	ENSG00000249257	ENSG00000277189	ENSG00000250185	ENSG00000265522	NA	NA	NA	NA	NA	NA	NA	NA	NA	NA	NA	NA	NA	NA	NA	NA	NA	NA	NA	NA	NA	NA	NA	NA	NA	NA	NA	NA	NA	NA	NA	NA	NA	NA
868	chr4	109398844	109878844	-0.22809	-0.104022	ENSG00000109534	ENSG00000205403	ENSG00000005059	ENSG00000225094	ENSG00000138794	ENSG00000183423	ENSG00000123739	ENSG00000273447	ENSG00000248785	ENSG00000272795	ENSG00000138802	ENSG00000180245	ENSG00000207988	ENSG00000249965	ENSG00000243227	NA	NA	NA	NA	NA	NA	NA	NA	NA	NA	NA	NA	NA	NA	NA	NA	NA	NA	NA	NA	NA	NA	NA	NA	NA	NA	NA	NA	NA
869	chr4	109878844	110558844	-0.753947	-0.532223	ENSG00000263940	ENSG00000138798	ENSG00000207260	ENSG00000170522	ENSG00000251046	ENSG00000212160	ENSG00000248200	ENSG00000250304	ENSG00000276369	ENSG00000166530	ENSG00000199894	ENSG00000249681	ENSG00000250511	ENSG00000250594	ENSG00000251464	NA	NA	NA	NA	NA	NA	NA	NA	NA	NA	NA	NA	NA	NA	NA	NA	NA	NA	NA	NA	NA	NA	NA	NA	NA	NA	NA	NA	NA
870	chr4	110558844	111998844	-0.76341	-0.170049	ENSG00000164093	ENSG00000200963	ENSG00000241722	ENSG00000248656	ENSG00000249519	ENSG00000250855	ENSG00000251312	ENSG00000215961	ENSG00000248432	ENSG00000250103	ENSG00000251483	ENSG00000251808	NA	NA	NA	NA	NA	NA	NA	NA	NA	NA	NA	NA	NA	NA	NA	NA	NA	NA	NA	NA	NA	NA	NA	NA	NA	NA	NA	NA	NA	NA	NA	NA
871	chr4	111998844	112558844	-0.641782	-0.650923	ENSG00000138660	ENSG00000174749	ENSG00000248697	ENSG00000260526	ENSG00000145365	ENSG00000073331	ENSG00000243280	ENSG00000178403	ENSG00000251441	ENSG00000249509	ENSG00000250307	ENSG00000250556	ENSG00000240459	ENSG00000248439	ENSG00000272567	NA	NA	NA	NA	NA	NA	NA	NA	NA	NA	NA	NA	NA	NA	NA	NA	NA	NA	NA	NA	NA	NA	NA	NA	NA	NA	NA	NA	NA
872	chr4	112558844	113318844	-0.32822	-0.141009	ENSG00000174720	ENSG00000251126	ENSG00000228814	ENSG00000241741	ENSG00000234841	ENSG00000196656	ENSG00000275810	ENSG00000249532	ENSG00000250046	ENSG00000220924	ENSG00000241002	ENSG00000250966	ENSG00000199102	ENSG00000199145	ENSG00000199169	ENSG00000202536	ENSG00000207927	ENSG00000248152	ENSG00000248633	ENSG00000249373	ENSG00000250500	ENSG00000274389	NA	NA	NA	NA	NA	NA	NA	NA	NA	NA	NA	NA	NA	NA	NA	NA	NA	NA	NA	NA	NA	NA
873	chr4	113318844	114718844	0.142085	0.218376	ENSG00000207931	ENSG00000174607	ENSG00000145349	ENSG00000180801	ENSG00000206820	ENSG00000239279	ENSG00000248716	ENSG00000249304	ENSG00000250229	ENSG00000250215	NA	NA	NA	NA	NA	NA	NA	NA	NA	NA	NA	NA	NA	NA	NA	NA	NA	NA	NA	NA	NA	NA	NA	NA	NA	NA	NA	NA	NA	NA	NA	NA	NA	NA
874	chr4	114718844	116078844	-0.478317	-0.552561	ENSG00000138653	ENSG00000240637	ENSG00000250363	ENSG00000250693	ENSG00000251308	ENSG00000248488	ENSG00000250442	NA	NA	NA	NA	NA	NA	NA	NA	NA	NA	NA	NA	NA	NA	NA	NA	NA	NA	NA	NA	NA	NA	NA	NA	NA	NA	NA	NA	NA	NA	NA	NA	NA	NA	NA	NA	NA
875	chr4	116078844	117038844	-1.21242	-1.1764	ENSG00000270394	ENSG00000250791	ENSG00000213493	ENSG00000201752	ENSG00000250272	ENSG00000271053	ENSG00000248139	ENSG00000249259	ENSG00000250627	NA	NA	NA	NA	NA	NA	NA	NA	NA	NA	NA	NA	NA	NA	NA	NA	NA	NA	NA	NA	NA	NA	NA	NA	NA	NA	NA	NA	NA	NA	NA	NA	NA	NA	NA
876	chr4	117038844	118238845	-0.173311	-0.16024	ENSG00000174599	ENSG00000213492	ENSG00000236922	ENSG00000228358	ENSG00000223605	ENSG00000229565	ENSG00000237684	ENSG00000224932	ENSG00000251463	NA	NA	NA	NA	NA	NA	NA	NA	NA	NA	NA	NA	NA	NA	NA	NA	NA	NA	NA	NA	NA	NA	NA	NA	NA	NA	NA	NA	NA	NA	NA	NA	NA	NA	NA
877	chr4	118238845	118518845	-0.707693	-0.199069	ENSG00000164099	ENSG00000275994	ENSG00000269893	ENSG00000230671	ENSG00000273716	NA	NA	NA	NA	NA	NA	NA	NA	NA	NA	NA	NA	NA	NA	NA	NA	NA	NA	NA	NA	NA	NA	NA	NA	NA	NA	NA	NA	NA	NA	NA	NA	NA	NA	NA	NA	NA	NA	NA
878	chr4	118518845	119358845	-0.289611	-0.410517	ENSG00000172399	ENSG00000145388	ENSG00000172403	ENSG00000164096	ENSG00000281731	ENSG00000145390	ENSG00000150961	ENSG00000260404	ENSG00000178636	ENSG00000145384	ENSG00000249002	ENSG00000223225	ENSG00000280551	ENSG00000251155	ENSG00000248213	NA	NA	NA	NA	NA	NA	NA	NA	NA	NA	NA	NA	NA	NA	NA	NA	NA	NA	NA	NA	NA	NA	NA	NA	NA	NA	NA	NA	NA
879	chr4	119358845	120078845	-0.704944	-0.514722	ENSG00000164109	ENSG00000249244	ENSG00000138735	ENSG00000283050	ENSG00000250950	ENSG00000245958	ENSG00000223208	ENSG00000200553	ENSG00000201186	ENSG00000221245	ENSG00000250183	ENSG00000250392	ENSG00000260091	ENSG00000250772	ENSG00000253825	NA	NA	NA	NA	NA	NA	NA	NA	NA	NA	NA	NA	NA	NA	NA	NA	NA	NA	NA	NA	NA	NA	NA	NA	NA	NA	NA	NA	NA
880	chr4	120078845	121118845	-0.391035	-0.367356	ENSG00000173376	ENSG00000249409	ENSG00000251609	ENSG00000138738	ENSG00000212359	ENSG00000225665	ENSG00000250344	ENSG00000271302	ENSG00000223006	ENSG00000250219	NA	NA	NA	NA	NA	NA	NA	NA	NA	NA	NA	NA	NA	NA	NA	NA	NA	NA	NA	NA	NA	NA	NA	NA	NA	NA	NA	NA	NA	NA	NA	NA	NA	NA
881	chr4	121118845	121758845	-0.316299	-0.336423	ENSG00000050730	ENSG00000164111	ENSG00000186867	ENSG00000224062	ENSG00000207148	ENSG00000213480	ENSG00000252183	ENSG00000264927	NA	NA	NA	NA	NA	NA	NA	NA	NA	NA	NA	NA	NA	NA	NA	NA	NA	NA	NA	NA	NA	NA	NA	NA	NA	NA	NA	NA	NA	NA	NA	NA	NA	NA	NA	NA
882	chr4	121758845	122198845	-0.977081	-0.525645	ENSG00000145386	ENSG00000164112	ENSG00000123737	ENSG00000138741	ENSG00000261501	ENSG00000237868	ENSG00000138686	ENSG00000226757	ENSG00000241037	NA	NA	NA	NA	NA	NA	NA	NA	NA	NA	NA	NA	NA	NA	NA	NA	NA	NA	NA	NA	NA	NA	NA	NA	NA	NA	NA	NA	NA	NA	NA	NA	NA	NA	NA
883	chr4	122198845	122998845	0.197962	0.241943	ENSG00000240775	ENSG00000170917	ENSG00000181004	ENSG00000224786	ENSG00000227145	ENSG00000138685	ENSG00000273007	ENSG00000253069	ENSG00000164113	ENSG00000109471	ENSG00000138684	ENSG00000244083	ENSG00000276962	NA	NA	NA	NA	NA	NA	NA	NA	NA	NA	NA	NA	NA	NA	NA	NA	NA	NA	NA	NA	NA	NA	NA	NA	NA	NA	NA	NA	NA	NA	NA
884	chr4	122998845	124238845	-0.255456	-0.490767	ENSG00000164056	ENSG00000216154	ENSG00000249464	ENSG00000249125	ENSG00000250484	ENSG00000251526	ENSG00000226655	ENSG00000228489	ENSG00000250322	ENSG00000250458	NA	NA	NA	NA	NA	NA	NA	NA	NA	NA	NA	NA	NA	NA	NA	NA	NA	NA	NA	NA	NA	NA	NA	NA	NA	NA	NA	NA	NA	NA	NA	NA	NA	NA
885	chr4	124238845	125238845	-0.506367	-0.512099	ENSG00000151458	ENSG00000261083	ENSG00000248506	ENSG00000248565	NA	NA	NA	NA	NA	NA	NA	NA	NA	NA	NA	NA	NA	NA	NA	NA	NA	NA	NA	NA	NA	NA	NA	NA	NA	NA	NA	NA	NA	NA	NA	NA	NA	NA	NA	NA	NA	NA	NA	NA
886	chr4	125238845	126238845	-0.33244	-0.336423	ENSG00000196159	ENSG00000201297	ENSG00000250149	ENSG00000251649	ENSG00000249555	ENSG00000251005	ENSG00000251436	NA	NA	NA	NA	NA	NA	NA	NA	NA	NA	NA	NA	NA	NA	NA	NA	NA	NA	NA	NA	NA	NA	NA	NA	NA	NA	NA	NA	NA	NA	NA	NA	NA	NA	NA	NA	NA
887	chr4	126238845	127758845	-0.206927	-0.273713	ENSG00000164066	ENSG00000250945	ENSG00000223620	ENSG00000248209	ENSG00000249795	ENSG00000199862	ENSG00000248491	NA	NA	NA	NA	NA	NA	NA	NA	NA	NA	NA	NA	NA	NA	NA	NA	NA	NA	NA	NA	NA	NA	NA	NA	NA	NA	NA	NA	NA	NA	NA	NA	NA	NA	NA	NA	NA
888	chr4	127758845	129238845	-0.981124	-0.792355	ENSG00000138709	ENSG00000142731	ENSG00000248187	ENSG00000151466	ENSG00000251821	ENSG00000251432	ENSG00000077684	ENSG00000164070	ENSG00000164074	ENSG00000151470	ENSG00000244021	ENSG00000248394	ENSG00000248802	ENSG00000251345	ENSG00000164040	ENSG00000282855	ENSG00000280711	ENSG00000281369	ENSG00000261668	ENSG00000164073	ENSG00000251195	ENSG00000275647	ENSG00000241651	ENSG00000248958	ENSG00000273077	NA	NA	NA	NA	NA	NA	NA	NA	NA	NA	NA	NA	NA	NA	NA	NA	NA	NA	NA
889	chr4	129238845	130958845	-0.288794	-0.1319	ENSG00000234125	ENSG00000248877	ENSG00000249618	ENSG00000251326	ENSG00000280059	ENSG00000246876	ENSG00000249018	ENSG00000250193	ENSG00000250503	NA	NA	NA	NA	NA	NA	NA	NA	NA	NA	NA	NA	NA	NA	NA	NA	NA	NA	NA	NA	NA	NA	NA	NA	NA	NA	NA	NA	NA	NA	NA	NA	NA	NA	NA
890	chr4	130958845	131678845	NA	NA	ENSG00000206782	ENSG00000248715	ENSG00000250102	ENSG00000250213	NA	NA	NA	NA	NA	NA	NA	NA	NA	NA	NA	NA	NA	NA	NA	NA	NA	NA	NA	NA	NA	NA	NA	NA	NA	NA	NA	NA	NA	NA	NA	NA	NA	NA	NA	NA	NA	NA	NA	NA
891	chr4	131678845	133078845	-0.468433	-0.446279	ENSG00000251555	ENSG00000184139	ENSG00000249038	ENSG00000249416	ENSG00000251398	ENSG00000251676	ENSG00000252014	ENSG00000241392	ENSG00000248369	ENSG00000249463	ENSG00000249513	ENSG00000251051	ENSG00000251488	ENSG00000251598	NA	NA	NA	NA	NA	NA	NA	NA	NA	NA	NA	NA	NA	NA	NA	NA	NA	NA	NA	NA	NA	NA	NA	NA	NA	NA	NA	NA	NA	NA
892	chr4	133078845	134798845	-0.75142	-0.589675	ENSG00000254535	ENSG00000138650	ENSG00000248191	ENSG00000248735	ENSG00000251291	ENSG00000281057	ENSG00000221637	ENSG00000250191	ENSG00000251199	ENSG00000251388	ENSG00000266277	NA	NA	NA	NA	NA	NA	NA	NA	NA	NA	NA	NA	NA	NA	NA	NA	NA	NA	NA	NA	NA	NA	NA	NA	NA	NA	NA	NA	NA	NA	NA	NA	NA
893	chr4	134798845	135678845	-0.469527	-0.296219	ENSG00000250144	ENSG00000248434	ENSG00000251228	ENSG00000207849	ENSG00000241411	ENSG00000248104	ENSG00000248456	ENSG00000249847	ENSG00000250834	NA	NA	NA	NA	NA	NA	NA	NA	NA	NA	NA	NA	NA	NA	NA	NA	NA	NA	NA	NA	NA	NA	NA	NA	NA	NA	NA	NA	NA	NA	NA	NA	NA	NA	NA
894	chr4	135678845	136878846	0.126297	0.252875	ENSG00000261166	ENSG00000249311	ENSG00000250665	ENSG00000279749	ENSG00000207322	ENSG00000248330	ENSG00000250865	ENSG00000251492	ENSG00000251567	ENSG00000264362	NA	NA	NA	NA	NA	NA	NA	NA	NA	NA	NA	NA	NA	NA	NA	NA	NA	NA	NA	NA	NA	NA	NA	NA	NA	NA	NA	NA	NA	NA	NA	NA	NA	NA
895	chr4	136878846	138078846	-1.37811	-1.22613	ENSG00000250126	ENSG00000250777	ENSG00000251632	ENSG00000189184	ENSG00000213448	ENSG00000222526	ENSG00000250034	ENSG00000250341	ENSG00000250813	ENSG00000251440	ENSG00000280352	NA	NA	NA	NA	NA	NA	NA	NA	NA	NA	NA	NA	NA	NA	NA	NA	NA	NA	NA	NA	NA	NA	NA	NA	NA	NA	NA	NA	NA	NA	NA	NA	NA
896	chr4	138078846	138918846	-0.397944	-0.258461	ENSG00000251372	ENSG00000250501	ENSG00000151012	ENSG00000248795	ENSG00000249381	ENSG00000281539	ENSG00000238971	ENSG00000248305	ENSG00000248397	ENSG00000249091	ENSG00000250977	NA	NA	NA	NA	NA	NA	NA	NA	NA	NA	NA	NA	NA	NA	NA	NA	NA	NA	NA	NA	NA	NA	NA	NA	NA	NA	NA	NA	NA	NA	NA	NA	NA
897	chr4	138918846	139438846	-0.599833	-0.491853	ENSG00000164134	ENSG00000151014	ENSG00000239005	ENSG00000200520	ENSG00000109381	ENSG00000137463	ENSG00000280976	ENSG00000179967	ENSG00000248863	ENSG00000109390	ENSG00000207384	ENSG00000240723	ENSG00000252503	ENSG00000265892	ENSG00000276396	ENSG00000206722	ENSG00000250577	ENSG00000252362	ENSG00000264953	NA	NA	NA	NA	NA	NA	NA	NA	NA	NA	NA	NA	NA	NA	NA	NA	NA	NA	NA	NA	NA	NA	NA	NA	NA
898	chr4	139438846	140318846	-0.0285697	0.144339	ENSG00000145391	ENSG00000261268	ENSG00000085871	ENSG00000252233	ENSG00000172007	ENSG00000196782	ENSG00000272717	ENSG00000249302	ENSG00000250698	ENSG00000178458	ENSG00000201533	ENSG00000249754	NA	NA	NA	NA	NA	NA	NA	NA	NA	NA	NA	NA	NA	NA	NA	NA	NA	NA	NA	NA	NA	NA	NA	NA	NA	NA	NA	NA	NA	NA	NA	NA
899	chr4	140318846	140838846	-0.117216	0.297242	ENSG00000153132	ENSG00000179387	ENSG00000273472	ENSG00000249661	ENSG00000280262	ENSG00000241923	ENSG00000109436	ENSG00000207155	ENSG00000242102	ENSG00000248335	ENSG00000109424	ENSG00000205301	ENSG00000222613	ENSG00000248621	NA	NA	NA	NA	NA	NA	NA	NA	NA	NA	NA	NA	NA	NA	NA	NA	NA	NA	NA	NA	NA	NA	NA	NA	NA	NA	NA	NA	NA	NA
900	chr4	140838846	141158846	NA	NA	NA	NA	NA	NA	NA	NA	NA	NA	NA	NA	NA	NA	NA	NA	NA	NA	NA	NA	NA	NA	NA	NA	NA	NA	NA	NA	NA	NA	NA	NA	NA	NA	NA	NA	NA	NA	NA	NA	NA	NA	NA	NA	NA	NA
901	chr4	141158846	142038847	0.322774	0.587122	ENSG00000109445	ENSG00000248810	ENSG00000272632	ENSG00000164136	ENSG00000250189	ENSG00000248747	ENSG00000250141	NA	NA	NA	NA	NA	NA	NA	NA	NA	NA	NA	NA	NA	NA	NA	NA	NA	NA	NA	NA	NA	NA	NA	NA	NA	NA	NA	NA	NA	NA	NA	NA	NA	NA	NA	NA	NA
902	chr4	142038847	143118847	-0.486864	-0.336423	ENSG00000242134	ENSG00000249806	ENSG00000250835	ENSG00000251248	ENSG00000251300	NA	NA	NA	NA	NA	NA	NA	NA	NA	NA	NA	NA	NA	NA	NA	NA	NA	NA	NA	NA	NA	NA	NA	NA	NA	NA	NA	NA	NA	NA	NA	NA	NA	NA	NA	NA	NA	NA	NA
903	chr4	143118847	143518847	0.0499304	-0.104962	ENSG00000250969	ENSG00000228981	ENSG00000243175	ENSG00000170185	ENSG00000265623	ENSG00000109458	ENSG00000245112	ENSG00000200049	ENSG00000250540	NA	NA	NA	NA	NA	NA	NA	NA	NA	NA	NA	NA	NA	NA	NA	NA	NA	NA	NA	NA	NA	NA	NA	NA	NA	NA	NA	NA	NA	NA	NA	NA	NA	NA	NA
904	chr4	143518847	144078847	0.120252	0.00301937	ENSG00000197465	ENSG00000236296	ENSG00000246448	ENSG00000251600	ENSG00000249741	ENSG00000183090	ENSG00000248924	ENSG00000250345	ENSG00000250361	NA	NA	NA	NA	NA	NA	NA	NA	NA	NA	NA	NA	NA	NA	NA	NA	NA	NA	NA	NA	NA	NA	NA	NA	NA	NA	NA	NA	NA	NA	NA	NA	NA	NA	NA
905	chr4	144078847	145038848	-0.630134	-0.776398	ENSG00000248890	ENSG00000164161	ENSG00000249193	ENSG00000170180	ENSG00000222594	ENSG00000250406	ENSG00000250504	ENSG00000261129	ENSG00000251452	ENSG00000273621	NA	NA	NA	NA	NA	NA	NA	NA	NA	NA	NA	NA	NA	NA	NA	NA	NA	NA	NA	NA	NA	NA	NA	NA	NA	NA	NA	NA	NA	NA	NA	NA	NA	NA
906	chr4	145038848	145598848	0.185815	-0.07828	ENSG00000164163	ENSG00000278943	ENSG00000251333	ENSG00000238713	ENSG00000164164	ENSG00000170365	ENSG00000250582	ENSG00000272727	ENSG00000248745	ENSG00000240992	ENSG00000250902	NA	NA	NA	NA	NA	NA	NA	NA	NA	NA	NA	NA	NA	NA	NA	NA	NA	NA	NA	NA	NA	NA	NA	NA	NA	NA	NA	NA	NA	NA	NA	NA	NA
907	chr4	145598848	146158848	-0.0531218	-0.038277	ENSG00000251687	ENSG00000151611	ENSG00000151612	ENSG00000279481	ENSG00000237136	ENSG00000248686	ENSG00000201314	ENSG00000216055	ENSG00000248356	ENSG00000248809	ENSG00000249245	ENSG00000251024	ENSG00000260303	NA	NA	NA	NA	NA	NA	NA	NA	NA	NA	NA	NA	NA	NA	NA	NA	NA	NA	NA	NA	NA	NA	NA	NA	NA	NA	NA	NA	NA	NA	NA
908	chr4	146158848	147078848	-0.436578	-0.301749	ENSG00000164167	ENSG00000279845	ENSG00000120519	ENSG00000137473	ENSG00000250673	ENSG00000151615	ENSG00000207182	ENSG00000248346	ENSG00000248764	ENSG00000251010	ENSG00000260090	ENSG00000264323	ENSG00000278438	ENSG00000279376	ENSG00000280250	NA	NA	NA	NA	NA	NA	NA	NA	NA	NA	NA	NA	NA	NA	NA	NA	NA	NA	NA	NA	NA	NA	NA	NA	NA	NA	NA	NA	NA
909	chr4	147078848	147598849	-0.0048193	0.119058	ENSG00000280219	ENSG00000151617	ENSG00000251254	ENSG00000251688	ENSG00000221369	ENSG00000241281	ENSG00000249004	NA	NA	NA	NA	NA	NA	NA	NA	NA	NA	NA	NA	NA	NA	NA	NA	NA	NA	NA	NA	NA	NA	NA	NA	NA	NA	NA	NA	NA	NA	NA	NA	NA	NA	NA	NA	NA
910	chr4	147598849	149878848	0.0584131	0.139423	ENSG00000151623	ENSG00000164168	ENSG00000164169	ENSG00000240014	ENSG00000264274	ENSG00000071205	ENSG00000251298	ENSG00000201846	ENSG00000248210	ENSG00000250354	ENSG00000250357	ENSG00000250905	ENSG00000251482	ENSG00000225176	ENSG00000239168	ENSG00000249317	ENSG00000249752	ENSG00000250252	ENSG00000251418	ENSG00000252951	ENSG00000270387	ENSG00000279016	ENSG00000281875	NA	NA	NA	NA	NA	NA	NA	NA	NA	NA	NA	NA	NA	NA	NA	NA	NA	NA	NA	NA	NA
911	chr4	149878848	150998848	-0.116362	-0.0851942	ENSG00000221235	ENSG00000181541	ENSG00000248521	ENSG00000252451	ENSG00000238721	ENSG00000170390	ENSG00000183432	ENSG00000202331	ENSG00000207121	ENSG00000249690	ENSG00000250704	NA	NA	NA	NA	NA	NA	NA	NA	NA	NA	NA	NA	NA	NA	NA	NA	NA	NA	NA	NA	NA	NA	NA	NA	NA	NA	NA	NA	NA	NA	NA	NA	NA
912	chr4	150998848	152398848	-0.0842877	0.0285474	ENSG00000208797	ENSG00000245954	ENSG00000145425	ENSG00000251455	ENSG00000201264	ENSG00000109686	ENSG00000278978	ENSG00000270265	ENSG00000250350	ENSG00000251249	ENSG00000059691	ENSG00000270681	ENSG00000164142	ENSG00000189099	ENSG00000235606	ENSG00000248991	ENSG00000249012	ENSG00000249184	ENSG00000251603	ENSG00000252544	ENSG00000253019	ENSG00000266244	ENSG00000270751	ENSG00000244544	ENSG00000249708	ENSG00000249818	ENSG00000250706	ENSG00000251377	ENSG00000251611	ENSG00000253077	ENSG00000270302	ENSG00000270750	ENSG00000270883	ENSG00000278056	NA	NA	NA	NA	NA	NA	NA	NA	NA	NA
913	chr4	152398848	152678848	0.0292119	-0.0158252	ENSG00000268471	ENSG00000248571	ENSG00000277685	ENSG00000264678	ENSG00000240669	ENSG00000243417	NA	NA	NA	NA	NA	NA	NA	NA	NA	NA	NA	NA	NA	NA	NA	NA	NA	NA	NA	NA	NA	NA	NA	NA	NA	NA	NA	NA	NA	NA	NA	NA	NA	NA	NA	NA	NA	NA
914	chr4	152678848	153678848	-0.514948	-0.336423	ENSG00000121211	ENSG00000263596	ENSG00000169989	ENSG00000252375	ENSG00000121210	ENSG00000137460	ENSG00000109654	ENSG00000164144	ENSG00000248208	ENSG00000231841	ENSG00000249022	ENSG00000201786	ENSG00000213406	ENSG00000243883	ENSG00000250980	ENSG00000252030	NA	NA	NA	NA	NA	NA	NA	NA	NA	NA	NA	NA	NA	NA	NA	NA	NA	NA	NA	NA	NA	NA	NA	NA	NA	NA	NA	NA
915	chr4	153678848	154558848	-0.0851756	0.0952051	ENSG00000200350	ENSG00000145428	ENSG00000221657	ENSG00000171566	ENSG00000280241	ENSG00000145423	ENSG00000137462	ENSG00000249309	ENSG00000197410	ENSG00000248611	ENSG00000249200	ENSG00000250609	ENSG00000264137	ENSG00000278981	ENSG00000280005	ENSG00000252181	NA	NA	NA	NA	NA	NA	NA	NA	NA	NA	NA	NA	NA	NA	NA	NA	NA	NA	NA	NA	NA	NA	NA	NA	NA	NA	NA	NA
916	chr4	154558848	155358848	-0.665446	-0.549495	ENSG00000250538	ENSG00000185149	ENSG00000249924	ENSG00000121207	ENSG00000249074	ENSG00000151962	ENSG00000171564	ENSG00000222582	ENSG00000249692	ENSG00000252604	ENSG00000171557	ENSG00000171560	ENSG00000249041	NA	NA	NA	NA	NA	NA	NA	NA	NA	NA	NA	NA	NA	NA	NA	NA	NA	NA	NA	NA	NA	NA	NA	NA	NA	NA	NA	NA	NA	NA	NA
917	chr4	155358848	155878848	-0.420492	-0.336423	ENSG00000260244	ENSG00000061918	ENSG00000164116	ENSG00000249770	ENSG00000251244	ENSG00000271606	ENSG00000248420	ENSG00000248548	ENSG00000248748	ENSG00000248907	ENSG00000249127	ENSG00000249247	ENSG00000249386	ENSG00000249698	ENSG00000250205	ENSG00000250398	ENSG00000251223	ENSG00000251407	ENSG00000256394	NA	NA	NA	NA	NA	NA	NA	NA	NA	NA	NA	NA	NA	NA	NA	NA	NA	NA	NA	NA	NA	NA	NA	NA	NA
918	chr4	155878848	157158848	-0.0387847	-0.071423	ENSG00000256043	ENSG00000145431	ENSG00000248629	ENSG00000248912	ENSG00000249013	ENSG00000249479	ENSG00000250622	ENSG00000251511	ENSG00000252524	ENSG00000278880	ENSG00000280284	ENSG00000221189	ENSG00000251283	ENSG00000252350	NA	NA	NA	NA	NA	NA	NA	NA	NA	NA	NA	NA	NA	NA	NA	NA	NA	NA	NA	NA	NA	NA	NA	NA	NA	NA	NA	NA	NA	NA
919	chr4	157158848	158158848	0.0711642	-0.0819515	ENSG00000263738	ENSG00000120251	ENSG00000280140	ENSG00000249275	ENSG00000234111	ENSG00000249627	ENSG00000199859	ENSG00000200521	ENSG00000221618	ENSG00000249819	ENSG00000250475	ENSG00000279139	ENSG00000279703	ENSG00000279994	NA	NA	NA	NA	NA	NA	NA	NA	NA	NA	NA	NA	NA	NA	NA	NA	NA	NA	NA	NA	NA	NA	NA	NA	NA	NA	NA	NA	NA	NA
920	chr4	158158848	158598848	-0.432393	-0.329395	ENSG00000248429	ENSG00000251073	ENSG00000164124	ENSG00000250604	ENSG00000251429	ENSG00000199634	ENSG00000248387	ENSG00000249901	NA	NA	NA	NA	NA	NA	NA	NA	NA	NA	NA	NA	NA	NA	NA	NA	NA	NA	NA	NA	NA	NA	NA	NA	NA	NA	NA	NA	NA	NA	NA	NA	NA	NA	NA	NA
921	chr4	158598848	159438848	-0.185169	-0.333967	ENSG00000205208	ENSG00000171497	ENSG00000052795	ENSG00000109756	ENSG00000271817	ENSG00000248988	ENSG00000171503	ENSG00000249367	ENSG00000250180	ENSG00000164123	ENSG00000206703	ENSG00000206978	ENSG00000221314	ENSG00000248552	ENSG00000264105	ENSG00000274535	NA	NA	NA	NA	NA	NA	NA	NA	NA	NA	NA	NA	NA	NA	NA	NA	NA	NA	NA	NA	NA	NA	NA	NA	NA	NA	NA	NA
922	chr4	159438848	161398848	-0.284416	-0.284416	ENSG00000242635	ENSG00000249425	ENSG00000249568	ENSG00000221362	ENSG00000250488	ENSG00000250997	ENSG00000274246	NA	NA	NA	NA	NA	NA	NA	NA	NA	NA	NA	NA	NA	NA	NA	NA	NA	NA	NA	NA	NA	NA	NA	NA	NA	NA	NA	NA	NA	NA	NA	NA	NA	NA	NA	NA	NA
923	chr4	161398848	162398848	-0.589594	-0.589594	ENSG00000249419	ENSG00000251253	NA	NA	NA	NA	NA	NA	NA	NA	NA	NA	NA	NA	NA	NA	NA	NA	NA	NA	NA	NA	NA	NA	NA	NA	NA	NA	NA	NA	NA	NA	NA	NA	NA	NA	NA	NA	NA	NA	NA	NA	NA	NA
924	chr4	162398848	163478848	-0.571085	-0.532631	ENSG00000164128	ENSG00000164129	ENSG00000145414	ENSG00000248431	ENSG00000151005	ENSG00000227283	ENSG00000248396	ENSG00000250027	ENSG00000251123	ENSG00000250547	ENSG00000273556	ENSG00000274761	ENSG00000281116	NA	NA	NA	NA	NA	NA	NA	NA	NA	NA	NA	NA	NA	NA	NA	NA	NA	NA	NA	NA	NA	NA	NA	NA	NA	NA	NA	NA	NA	NA	NA
925	chr4	163478848	164998848	-0.303886	-0.187754	ENSG00000198498	ENSG00000248546	ENSG00000248771	ENSG00000248162	ENSG00000248329	ENSG00000248632	ENSG00000145416	ENSG00000250746	ENSG00000273449	ENSG00000121089	ENSG00000183439	ENSG00000253001	ENSG00000250486	ENSG00000177803	ENSG00000201050	ENSG00000223037	ENSG00000236941	ENSG00000248229	ENSG00000250227	ENSG00000251162	ENSG00000264535	ENSG00000221891	ENSG00000244146	ENSG00000248645	ENSG00000270960	NA	NA	NA	NA	NA	NA	NA	NA	NA	NA	NA	NA	NA	NA	NA	NA	NA	NA	NA
926	chr4	164998848	165438848	0.0683885	-0.187093	ENSG00000207559	ENSG00000109466	ENSG00000052802	ENSG00000200974	ENSG00000170088	ENSG00000229894	ENSG00000176979	ENSG00000249617	ENSG00000250374	ENSG00000250712	ENSG00000276623	ENSG00000240674	ENSG00000250430	ENSG00000250887	ENSG00000251596	NA	NA	NA	NA	NA	NA	NA	NA	NA	NA	NA	NA	NA	NA	NA	NA	NA	NA	NA	NA	NA	NA	NA	NA	NA	NA	NA	NA	NA
927	chr4	165438848	166118848	0.498342	0.52214	ENSG00000038295	ENSG00000249500	ENSG00000250725	ENSG00000248287	ENSG00000248327	ENSG00000252959	NA	NA	NA	NA	NA	NA	NA	NA	NA	NA	NA	NA	NA	NA	NA	NA	NA	NA	NA	NA	NA	NA	NA	NA	NA	NA	NA	NA	NA	NA	NA	NA	NA	NA	NA	NA	NA	NA
928	chr4	166118848	166998849	-0.926831	-0.83504	ENSG00000275159	ENSG00000212373	ENSG00000266254	ENSG00000206711	ENSG00000249675	NA	NA	NA	NA	NA	NA	NA	NA	NA	NA	NA	NA	NA	NA	NA	NA	NA	NA	NA	NA	NA	NA	NA	NA	NA	NA	NA	NA	NA	NA	NA	NA	NA	NA	NA	NA	NA	NA	NA
929	chr4	166998849	168118849	-0.306109	-0.333967	ENSG00000222721	ENSG00000248913	ENSG00000240772	ENSG00000248601	ENSG00000250150	ENSG00000270336	NA	NA	NA	NA	NA	NA	NA	NA	NA	NA	NA	NA	NA	NA	NA	NA	NA	NA	NA	NA	NA	NA	NA	NA	NA	NA	NA	NA	NA	NA	NA	NA	NA	NA	NA	NA	NA	NA
930	chr4	168118849	168838849	-0.19275	-0.198373	ENSG00000249609	ENSG00000181381	ENSG00000137628	ENSG00000207171	ENSG00000214676	ENSG00000206613	ENSG00000229226	ENSG00000249623	NA	NA	NA	NA	NA	NA	NA	NA	NA	NA	NA	NA	NA	NA	NA	NA	NA	NA	NA	NA	NA	NA	NA	NA	NA	NA	NA	NA	NA	NA	NA	NA	NA	NA	NA	NA
931	chr4	168838849	169598849	-0.0443504	-0.11067	ENSG00000201176	ENSG00000145439	ENSG00000279384	ENSG00000154447	ENSG00000201818	ENSG00000214671	ENSG00000251171	ENSG00000251445	NA	NA	NA	NA	NA	NA	NA	NA	NA	NA	NA	NA	NA	NA	NA	NA	NA	NA	NA	NA	NA	NA	NA	NA	NA	NA	NA	NA	NA	NA	NA	NA	NA	NA	NA	NA
932	chr4	169598849	170078849	-0.117632	0.10378	ENSG00000056050	ENSG00000109572	ENSG00000249955	ENSG00000248319	ENSG00000229204	ENSG00000198948	ENSG00000248625	ENSG00000251200	ENSG00000264713	ENSG00000278584	NA	NA	NA	NA	NA	NA	NA	NA	NA	NA	NA	NA	NA	NA	NA	NA	NA	NA	NA	NA	NA	NA	NA	NA	NA	NA	NA	NA	NA	NA	NA	NA	NA	NA
933	chr4	170078849	170958849	-0.387	-0.40208	ENSG00000181359	ENSG00000248822	ENSG00000250266	ENSG00000251061	ENSG00000251961	ENSG00000248739	ENSG00000249943	ENSG00000250082	ENSG00000250968	NA	NA	NA	NA	NA	NA	NA	NA	NA	NA	NA	NA	NA	NA	NA	NA	NA	NA	NA	NA	NA	NA	NA	NA	NA	NA	NA	NA	NA	NA	NA	NA	NA	NA	NA
934	chr4	170958849	171798849	-0.0256444	0.106523	ENSG00000248339	ENSG00000248872	ENSG00000249525	ENSG00000278502	ENSG00000248755	ENSG00000249297	ENSG00000251176	NA	NA	NA	NA	NA	NA	NA	NA	NA	NA	NA	NA	NA	NA	NA	NA	NA	NA	NA	NA	NA	NA	NA	NA	NA	NA	NA	NA	NA	NA	NA	NA	NA	NA	NA	NA	NA
935	chr4	171798849	172918849	NA	NA	ENSG00000248637	NA	NA	NA	NA	NA	NA	NA	NA	NA	NA	NA	NA	NA	NA	NA	NA	NA	NA	NA	NA	NA	NA	NA	NA	NA	NA	NA	NA	NA	NA	NA	NA	NA	NA	NA	NA	NA	NA	NA	NA	NA	NA	NA
936	chr4	172918849	174238849	-0.560015	-0.438499	ENSG00000164105	ENSG00000164104	ENSG00000164107	ENSG00000272870	ENSG00000248174	ENSG00000164106	ENSG00000245213	ENSG00000237125	ENSG00000248774	ENSG00000221296	ENSG00000109586	ENSG00000241652	ENSG00000250708	ENSG00000261672	ENSG00000213370	ENSG00000234801	ENSG00000242882	ENSG00000250043	ENSG00000250957	ENSG00000251213	ENSG00000251216	ENSG00000252898	ENSG00000261646	NA	NA	NA	NA	NA	NA	NA	NA	NA	NA	NA	NA	NA	NA	NA	NA	NA	NA	NA	NA	NA
937	chr4	174238849	175478849	-0.815502	-0.491309	ENSG00000145451	ENSG00000164120	ENSG00000168594	ENSG00000164118	ENSG00000249284	ENSG00000249411	ENSG00000251584	ENSG00000265846	ENSG00000248551	ENSG00000249875	ENSG00000249945	ENSG00000250200	ENSG00000250431	ENSG00000250596	ENSG00000250760	ENSG00000265493	NA	NA	NA	NA	NA	NA	NA	NA	NA	NA	NA	NA	NA	NA	NA	NA	NA	NA	NA	NA	NA	NA	NA	NA	NA	NA	NA	NA
938	chr4	175478849	176318849	0.394552	0.125481	ENSG00000164122	ENSG00000150625	ENSG00000150628	ENSG00000150627	ENSG00000201516	ENSG00000248249	ENSG00000248574	ENSG00000249106	ENSG00000251174	ENSG00000250372	ENSG00000264130	NA	NA	NA	NA	NA	NA	NA	NA	NA	NA	NA	NA	NA	NA	NA	NA	NA	NA	NA	NA	NA	NA	NA	NA	NA	NA	NA	NA	NA	NA	NA	NA	NA
939	chr4	176318849	177438846	-1.07637	-0.684546	ENSG00000109674	ENSG00000150630	ENSG00000129128	ENSG00000222859	ENSG00000248388	ENSG00000250263	ENSG00000248480	ENSG00000249008	ENSG00000249084	ENSG00000249458	NA	NA	NA	NA	NA	NA	NA	NA	NA	NA	NA	NA	NA	NA	NA	NA	NA	NA	NA	NA	NA	NA	NA	NA	NA	NA	NA	NA	NA	NA	NA	NA	NA	NA
940	chr4	177438846	178478846	-0.6949	-0.596646	ENSG00000231171	ENSG00000250131	ENSG00000201727	ENSG00000241877	ENSG00000280918	ENSG00000201931	ENSG00000221499	ENSG00000251416	ENSG00000251504	ENSG00000253000	NA	NA	NA	NA	NA	NA	NA	NA	NA	NA	NA	NA	NA	NA	NA	NA	NA	NA	NA	NA	NA	NA	NA	NA	NA	NA	NA	NA	NA	NA	NA	NA	NA	NA
941	chr4	178478846	179438846	-0.336423	-0.336423	ENSG00000250839	ENSG00000212191	NA	NA	NA	NA	NA	NA	NA	NA	NA	NA	NA	NA	NA	NA	NA	NA	NA	NA	NA	NA	NA	NA	NA	NA	NA	NA	NA	NA	NA	NA	NA	NA	NA	NA	NA	NA	NA	NA	NA	NA	NA	NA
942	chr4	179438846	180678847	-0.336423	-0.336423	ENSG00000248921	ENSG00000251025	NA	NA	NA	NA	NA	NA	NA	NA	NA	NA	NA	NA	NA	NA	NA	NA	NA	NA	NA	NA	NA	NA	NA	NA	NA	NA	NA	NA	NA	NA	NA	NA	NA	NA	NA	NA	NA	NA	NA	NA	NA	NA
943	chr4	180678847	182438847	-1.3827	-1.36818	ENSG00000177822	ENSG00000251433	ENSG00000221227	ENSG00000225356	ENSG00000248266	ENSG00000248197	ENSG00000248770	ENSG00000249460	ENSG00000249883	ENSG00000251336	ENSG00000251742	NA	NA	NA	NA	NA	NA	NA	NA	NA	NA	NA	NA	NA	NA	NA	NA	NA	NA	NA	NA	NA	NA	NA	NA	NA	NA	NA	NA	NA	NA	NA	NA	NA
944	chr4	182438847	183358847	-0.534661	-0.372536	ENSG00000252343	ENSG00000129187	ENSG00000230219	ENSG00000272646	ENSG00000251359	ENSG00000151718	ENSG00000221186	ENSG00000177300	ENSG00000185758	ENSG00000248694	ENSG00000248816	ENSG00000250636	ENSG00000251128	ENSG00000251714	ENSG00000252702	ENSG00000272784	ENSG00000273180	NA	NA	NA	NA	NA	NA	NA	NA	NA	NA	NA	NA	NA	NA	NA	NA	NA	NA	NA	NA	NA	NA	NA	NA	NA	NA	NA
945	chr4	183358847	184198847	-0.586157	-0.356221	ENSG00000168556	ENSG00000182552	ENSG00000232648	ENSG00000173320	ENSG00000250726	ENSG00000251739	ENSG00000168564	ENSG00000272744	ENSG00000248206	ENSG00000168538	ENSG00000252157	ENSG00000213434	ENSG00000250292	ENSG00000263395	ENSG00000201433	ENSG00000248376	NA	NA	NA	NA	NA	NA	NA	NA	NA	NA	NA	NA	NA	NA	NA	NA	NA	NA	NA	NA	NA	NA	NA	NA	NA	NA	NA	NA
946	chr4	184198847	184678846	-0.449054	-0.376374	ENSG00000164305	ENSG00000271538	ENSG00000180712	ENSG00000168310	ENSG00000249096	ENSG00000271646	ENSG00000270426	ENSG00000240159	ENSG00000244512	ENSG00000251878	ENSG00000221523	ENSG00000227765	ENSG00000249056	ENSG00000254233	NA	NA	NA	NA	NA	NA	NA	NA	NA	NA	NA	NA	NA	NA	NA	NA	NA	NA	NA	NA	NA	NA	NA	NA	NA	NA	NA	NA	NA	NA
947	chr4	184678846	185078846	-1.17409	-1.43997	ENSG00000151725	ENSG00000151726	ENSG00000249138	ENSG00000251230	ENSG00000266698	ENSG00000251139	ENSG00000187821	ENSG00000248517	ENSG00000249520	ENSG00000249173	ENSG00000251147	ENSG00000263458	ENSG00000279460	NA	NA	NA	NA	NA	NA	NA	NA	NA	NA	NA	NA	NA	NA	NA	NA	NA	NA	NA	NA	NA	NA	NA	NA	NA	NA	NA	NA	NA	NA	NA
948	chr4	185078846	186158846	-0.0235764	-0.0676129	ENSG00000186352	ENSG00000205129	ENSG00000154556	ENSG00000164323	ENSG00000250327	ENSG00000109775	ENSG00000265619	ENSG00000207231	ENSG00000250410	ENSG00000154553	ENSG00000249679	ENSG00000151729	ENSG00000253013	ENSG00000164342	ENSG00000233110	ENSG00000207497	ENSG00000109762	ENSG00000109771	ENSG00000168491	ENSG00000235149	ENSG00000235902	ENSG00000222727	NA	NA	NA	NA	NA	NA	NA	NA	NA	NA	NA	NA	NA	NA	NA	NA	NA	NA	NA	NA	NA	NA
949	chr4	186158846	186558846	-0.636982	-0.492806	ENSG00000251165	ENSG00000272297	ENSG00000088926	ENSG00000145476	ENSG00000164344	ENSG00000279943	ENSG00000212387	ENSG00000168412	ENSG00000213332	ENSG00000251008	NA	NA	NA	NA	NA	NA	NA	NA	NA	NA	NA	NA	NA	NA	NA	NA	NA	NA	NA	NA	NA	NA	NA	NA	NA	NA	NA	NA	NA	NA	NA	NA	NA	NA
950	chr4	186558846	190123121	-0.222956	-0.209473	ENSG00000179046	ENSG00000247130	ENSG00000179059	ENSG00000249378	ENSG00000083857	ENSG00000109536	ENSG00000180015	ENSG00000251619	ENSG00000281591	ENSG00000245685	ENSG00000250626	ENSG00000205100	ENSG00000184108	ENSG00000199572	ENSG00000201145	ENSG00000213331	ENSG00000214273	ENSG00000241011	ENSG00000248370	ENSG00000249269	ENSG00000249539	ENSG00000249642	ENSG00000249747	ENSG00000250042	ENSG00000250523	ENSG00000250620	ENSG00000250666	ENSG00000250739	ENSG00000250829	ENSG00000250971	ENSG00000251310	ENSG00000258834	ENSG00000261806	ENSG00000271307	ENSG00000272218	ENSG00000273545	ENSG00000275378	ENSG00000275622	ENSG00000275826	ENSG00000275922	ENSG00000277162	ENSG00000277451	ENSG00000277528	ENSG00000278393
951	chr5	10000	879885	-0.215222	-0.0739634	ENSG00000112877	ENSG00000271781	ENSG00000164366	ENSG00000225138	ENSG00000073578	ENSG00000221990	ENSG00000248925	ENSG00000249908	ENSG00000188818	ENSG00000063438	ENSG00000153404	ENSG00000171368	ENSG00000250645	ENSG00000206077	ENSG00000250848	ENSG00000180104	ENSG00000249915	ENSG00000066230	ENSG00000188242	ENSG00000249430	ENSG00000260774	ENSG00000185028	ENSG00000247872	ENSG00000250020	ENSG00000250385	ENSG00000261434	ENSG00000277812	ENSG00000199540	ENSG00000214278	ENSG00000249650	ENSG00000264233	NA	NA	NA	NA	NA	NA	NA	NA	NA	NA	NA	NA	NA
952	chr5	879885	1719885	-0.627993	-0.259996	ENSG00000164362	ENSG00000071539	ENSG00000250584	ENSG00000215246	ENSG00000185986	ENSG00000188002	ENSG00000049656	ENSG00000273742	ENSG00000263834	ENSG00000278350	ENSG00000113504	ENSG00000251532	ENSG00000142319	ENSG00000145506	ENSG00000279908	ENSG00000153395	ENSG00000271119	ENSG00000164363	ENSG00000174358	ENSG00000232615	ENSG00000248126	ENSG00000248949	ENSG00000250173	ENSG00000272347	ENSG00000248951	ENSG00000249201	ENSG00000263670	ENSG00000263746	NA	NA	NA	NA	NA	NA	NA	NA	NA	NA	NA	NA	NA	NA	NA	NA
953	chr5	1719885	2679886	-0.261031	-0.0845528	ENSG00000248994	ENSG00000249326	ENSG00000249731	ENSG00000171421	ENSG00000145494	ENSG00000113430	ENSG00000201026	ENSG00000249116	ENSG00000249966	ENSG00000260066	ENSG00000275733	ENSG00000248597	ENSG00000250417	ENSG00000279222	NA	NA	NA	NA	NA	NA	NA	NA	NA	NA	NA	NA	NA	NA	NA	NA	NA	NA	NA	NA	NA	NA	NA	NA	NA	NA	NA	NA	NA	NA
954	chr5	2679886	3559886	0.489279	0.717171	ENSG00000170561	ENSG00000281560	ENSG00000186493	ENSG00000249808	ENSG00000259757	ENSG00000248736	ENSG00000249830	ENSG00000248118	ENSG00000248137	ENSG00000249541	ENSG00000250716	NA	NA	NA	NA	NA	NA	NA	NA	NA	NA	NA	NA	NA	NA	NA	NA	NA	NA	NA	NA	NA	NA	NA	NA	NA	NA	NA	NA	NA	NA	NA	NA	NA
955	chr5	3559886	4759887	-0.499493	-0.289395	ENSG00000249994	ENSG00000260763	ENSG00000170549	ENSG00000231291	ENSG00000250921	ENSG00000251371	ENSG00000248962	ENSG00000259603	ENSG00000280764	NA	NA	NA	NA	NA	NA	NA	NA	NA	NA	NA	NA	NA	NA	NA	NA	NA	NA	NA	NA	NA	NA	NA	NA	NA	NA	NA	NA	NA	NA	NA	NA	NA	NA	NA
956	chr5	4759887	5439887	-0.439027	-0.351536	ENSG00000251568	ENSG00000145536	ENSG00000250579	ENSG00000215231	ENSG00000223007	ENSG00000249521	ENSG00000249941	ENSG00000248311	ENSG00000248467	ENSG00000248729	ENSG00000250481	ENSG00000250529	ENSG00000250808	ENSG00000250866	ENSG00000251426	ENSG00000251476	ENSG00000251506	NA	NA	NA	NA	NA	NA	NA	NA	NA	NA	NA	NA	NA	NA	NA	NA	NA	NA	NA	NA	NA	NA	NA	NA	NA	NA	NA
957	chr5	5439887	6679887	-0.378713	-0.359421	ENSG00000133398	ENSG00000145545	ENSG00000037474	ENSG00000250056	ENSG00000261037	ENSG00000250490	ENSG00000215218	ENSG00000221568	ENSG00000250730	ENSG00000259861	ENSG00000278913	ENSG00000271230	ENSG00000277333	NA	NA	NA	NA	NA	NA	NA	NA	NA	NA	NA	NA	NA	NA	NA	NA	NA	NA	NA	NA	NA	NA	NA	NA	NA	NA	NA	NA	NA	NA	NA
958	chr5	6679887	7839887	-0.319553	-0.421735	ENSG00000112941	ENSG00000250668	ENSG00000078295	ENSG00000248677	ENSG00000249734	ENSG00000237611	ENSG00000223597	ENSG00000272071	ENSG00000212258	ENSG00000247732	ENSG00000250060	ENSG00000250974	ENSG00000251250	ENSG00000251365	ENSG00000251678	ENSG00000200243	ENSG00000205976	ENSG00000248775	ENSG00000249638	ENSG00000249865	ENSG00000250761	NA	NA	NA	NA	NA	NA	NA	NA	NA	NA	NA	NA	NA	NA	NA	NA	NA	NA	NA	NA	NA	NA	NA
959	chr5	7839887	9199888	-0.188217	-0.0832384	ENSG00000260981	ENSG00000266415	ENSG00000273868	ENSG00000247516	ENSG00000272049	ENSG00000250389	ENSG00000280373	ENSG00000250198	ENSG00000248765	ENSG00000279075	ENSG00000245729	ENSG00000124275	ENSG00000249159	ENSG00000250037	ENSG00000124279	ENSG00000199773	ENSG00000249782	ENSG00000250619	ENSG00000251168	ENSG00000278877	ENSG00000279097	ENSG00000279264	ENSG00000280185	ENSG00000280251	ENSG00000281755	ENSG00000249486	ENSG00000251549	ENSG00000279002	ENSG00000279125	ENSG00000279635	ENSG00000280338	ENSG00000280438	NA	NA	NA	NA	NA	NA	NA	NA	NA	NA	NA	NA
960	chr5	9199888	10239888	0.209115	0.112365	ENSG00000250001	ENSG00000279698	ENSG00000249807	ENSG00000239112	ENSG00000250786	ENSG00000272417	ENSG00000260515	ENSG00000271998	ENSG00000222054	ENSG00000248537	ENSG00000250814	ENSG00000251370	ENSG00000278874	ENSG00000279011	ENSG00000280016	ENSG00000280449	ENSG00000169777	ENSG00000248525	ENSG00000249781	ENSG00000279755	ENSG00000280368	NA	NA	NA	NA	NA	NA	NA	NA	NA	NA	NA	NA	NA	NA	NA	NA	NA	NA	NA	NA	NA	NA	NA
961	chr5	10239888	11999888	-0.320497	-0.239148	ENSG00000164236	ENSG00000145491	ENSG00000169862	ENSG00000246016	ENSG00000150753	ENSG00000248968	ENSG00000259802	ENSG00000112977	ENSG00000271980	ENSG00000271715	ENSG00000272324	ENSG00000164237	ENSG00000252341	ENSG00000277064	ENSG00000251548	ENSG00000145495	ENSG00000207312	ENSG00000244361	ENSG00000252671	ENSG00000277073	ENSG00000279450	ENSG00000280017	ENSG00000280369	ENSG00000249160	ENSG00000249166	ENSG00000249396	ENSG00000250106	ENSG00000250576	ENSG00000250600	ENSG00000251196	ENSG00000278865	ENSG00000279979	NA	NA	NA	NA	NA	NA	NA	NA	NA	NA	NA	NA
962	chr5	11999888	13879891	-0.145668	-0.288072	ENSG00000248131	ENSG00000248145	ENSG00000249053	ENSG00000264921	ENSG00000281215	ENSG00000212305	ENSG00000242608	ENSG00000243744	ENSG00000248457	ENSG00000248462	ENSG00000248783	ENSG00000251112	NA	NA	NA	NA	NA	NA	NA	NA	NA	NA	NA	NA	NA	NA	NA	NA	NA	NA	NA	NA	NA	NA	NA	NA	NA	NA	NA	NA	NA	NA	NA	NA
963	chr5	13879891	14319891	-0.705593	-0.705593	ENSG00000280702	NA	NA	NA	NA	NA	NA	NA	NA	NA	NA	NA	NA	NA	NA	NA	NA	NA	NA	NA	NA	NA	NA	NA	NA	NA	NA	NA	NA	NA	NA	NA	NA	NA	NA	NA	NA	NA	NA	NA	NA	NA	NA	NA
964	chr5	14319891	14639891	0.542315	0.743608	ENSG00000145569	ENSG00000248791	ENSG00000281325	ENSG00000275686	NA	NA	NA	NA	NA	NA	NA	NA	NA	NA	NA	NA	NA	NA	NA	NA	NA	NA	NA	NA	NA	NA	NA	NA	NA	NA	NA	NA	NA	NA	NA	NA	NA	NA	NA	NA	NA	NA	NA	NA
965	chr5	14639891	14959891	0.177748	-0.0586493	ENSG00000154122	ENSG00000154124	ENSG00000264792	ENSG00000249485	ENSG00000250182	ENSG00000272057	ENSG00000261360	ENSG00000212036	ENSG00000249928	ENSG00000250662	NA	NA	NA	NA	NA	NA	NA	NA	NA	NA	NA	NA	NA	NA	NA	NA	NA	NA	NA	NA	NA	NA	NA	NA	NA	NA	NA	NA	NA	NA	NA	NA	NA	NA
966	chr5	14959891	16399891	-0.316608	-0.371894	ENSG00000183580	ENSG00000216077	ENSG00000183654	ENSG00000248699	ENSG00000248834	ENSG00000250247	ENSG00000250448	ENSG00000250981	ENSG00000202269	ENSG00000222312	ENSG00000248403	ENSG00000248486	ENSG00000249332	ENSG00000250250	NA	NA	NA	NA	NA	NA	NA	NA	NA	NA	NA	NA	NA	NA	NA	NA	NA	NA	NA	NA	NA	NA	NA	NA	NA	NA	NA	NA	NA	NA
967	chr5	16399891	17199891	-0.125854	-0.248008	ENSG00000243538	ENSG00000250415	ENSG00000145555	ENSG00000173545	ENSG00000154153	ENSG00000271892	ENSG00000246214	ENSG00000249737	ENSG00000253093	ENSG00000201370	ENSG00000201436	ENSG00000206814	ENSG00000251990	NA	NA	NA	NA	NA	NA	NA	NA	NA	NA	NA	NA	NA	NA	NA	NA	NA	NA	NA	NA	NA	NA	NA	NA	NA	NA	NA	NA	NA	NA	NA
968	chr5	17199891	18319891	-0.170628	-0.336423	ENSG00000249937	ENSG00000223361	ENSG00000248455	ENSG00000252908	ENSG00000185041	ENSG00000185296	ENSG00000201715	ENSG00000212278	ENSG00000240785	ENSG00000248223	ENSG00000248542	ENSG00000248861	ENSG00000249156	ENSG00000249339	ENSG00000249357	ENSG00000249662	ENSG00000249666	ENSG00000250055	ENSG00000250296	ENSG00000250782	ENSG00000250816	ENSG00000251304	ENSG00000248160	ENSG00000248205	ENSG00000248337	ENSG00000248422	ENSG00000248471	ENSG00000249199	ENSG00000249282	ENSG00000249329	ENSG00000249427	ENSG00000249620	ENSG00000250088	ENSG00000250351	ENSG00000250386	ENSG00000250558	ENSG00000250667	ENSG00000250715	ENSG00000250807	ENSG00000250822	ENSG00000268799	ENSG00000269466	ENSG00000271296	ENSG00000274832
969	chr5	18319891	19559891	-1.08154	-0.844523	ENSG00000251487	ENSG00000248693	ENSG00000249174	ENSG00000241552	ENSG00000242654	ENSG00000249285	ENSG00000249557	ENSG00000249191	ENSG00000249927	ENSG00000276764	ENSG00000281138	NA	NA	NA	NA	NA	NA	NA	NA	NA	NA	NA	NA	NA	NA	NA	NA	NA	NA	NA	NA	NA	NA	NA	NA	NA	NA	NA	NA	NA	NA	NA	NA	NA
970	chr5	19559891	20559891	0.285454	0.297003	ENSG00000264928	ENSG00000249854	ENSG00000214132	ENSG00000248766	NA	NA	NA	NA	NA	NA	NA	NA	NA	NA	NA	NA	NA	NA	NA	NA	NA	NA	NA	NA	NA	NA	NA	NA	NA	NA	NA	NA	NA	NA	NA	NA	NA	NA	NA	NA	NA	NA	NA	NA
971	chr5	20559891	21759891	-0.203097	-0.201246	ENSG00000249359	ENSG00000183666	ENSG00000279107	ENSG00000233974	ENSG00000272130	ENSG00000221615	ENSG00000248286	ENSG00000251629	ENSG00000248308	ENSG00000249490	NA	NA	NA	NA	NA	NA	NA	NA	NA	NA	NA	NA	NA	NA	NA	NA	NA	NA	NA	NA	NA	NA	NA	NA	NA	NA	NA	NA	NA	NA	NA	NA	NA	NA
972	chr5	21759891	22919891	-0.036531	0.125481	ENSG00000213430	ENSG00000168967	ENSG00000249206	ENSG00000253104	NA	NA	NA	NA	NA	NA	NA	NA	NA	NA	NA	NA	NA	NA	NA	NA	NA	NA	NA	NA	NA	NA	NA	NA	NA	NA	NA	NA	NA	NA	NA	NA	NA	NA	NA	NA	NA	NA	NA	NA
973	chr5	22919891	24079891	-0.12296	-0.105471	ENSG00000250332	ENSG00000164256	ENSG00000206912	ENSG00000234865	ENSG00000248591	ENSG00000249404	ENSG00000249607	ENSG00000200600	ENSG00000249289	ENSG00000250319	ENSG00000252083	NA	NA	NA	NA	NA	NA	NA	NA	NA	NA	NA	NA	NA	NA	NA	NA	NA	NA	NA	NA	NA	NA	NA	NA	NA	NA	NA	NA	NA	NA	NA	NA	NA
974	chr5	24079891	25479891	-0.208057	-0.437297	ENSG00000040731	ENSG00000248605	ENSG00000249562	ENSG00000248908	ENSG00000226432	ENSG00000277455	ENSG00000199911	ENSG00000223004	ENSG00000245662	ENSG00000251294	ENSG00000260761	ENSG00000279671	ENSG00000248156	ENSG00000250099	ENSG00000250524	ENSG00000250694	ENSG00000251273	ENSG00000251654	ENSG00000279531	NA	NA	NA	NA	NA	NA	NA	NA	NA	NA	NA	NA	NA	NA	NA	NA	NA	NA	NA	NA	NA	NA	NA	NA	NA
975	chr5	25479891	26679891	0.254489	0.155717	ENSG00000251593	ENSG00000222560	ENSG00000230571	ENSG00000277838	ENSG00000279869	ENSG00000201016	ENSG00000248426	ENSG00000249099	ENSG00000250703	NA	NA	NA	NA	NA	NA	NA	NA	NA	NA	NA	NA	NA	NA	NA	NA	NA	NA	NA	NA	NA	NA	NA	NA	NA	NA	NA	NA	NA	NA	NA	NA	NA	NA	NA
976	chr5	26679891	27959893	-1.21567	-0.716504	ENSG00000113100	ENSG00000250337	ENSG00000207261	ENSG00000248490	ENSG00000249616	ENSG00000251033	NA	NA	NA	NA	NA	NA	NA	NA	NA	NA	NA	NA	NA	NA	NA	NA	NA	NA	NA	NA	NA	NA	NA	NA	NA	NA	NA	NA	NA	NA	NA	NA	NA	NA	NA	NA	NA	NA
977	chr5	27959893	28799893	-0.336423	-0.336423	ENSG00000252867	ENSG00000221721	ENSG00000249785	ENSG00000250079	NA	NA	NA	NA	NA	NA	NA	NA	NA	NA	NA	NA	NA	NA	NA	NA	NA	NA	NA	NA	NA	NA	NA	NA	NA	NA	NA	NA	NA	NA	NA	NA	NA	NA	NA	NA	NA	NA	NA	NA
978	chr5	28799893	30239893	-0.515049	-0.377939	ENSG00000259786	ENSG00000280305	ENSG00000162685	ENSG00000223136	ENSG00000226400	ENSG00000248418	ENSG00000248687	ENSG00000249226	ENSG00000250984	ENSG00000252601	ENSG00000270495	ENSG00000275925	ENSG00000276098	ENSG00000233787	ENSG00000248391	ENSG00000249744	ENSG00000270430	ENSG00000271035	ENSG00000277878	NA	NA	NA	NA	NA	NA	NA	NA	NA	NA	NA	NA	NA	NA	NA	NA	NA	NA	NA	NA	NA	NA	NA	NA	NA
979	chr5	30239893	31439893	-0.20034	-0.273768	ENSG00000113361	ENSG00000250482	ENSG00000241668	ENSG00000250587	ENSG00000250118	ENSG00000253940	ENSG00000254138	NA	NA	NA	NA	NA	NA	NA	NA	NA	NA	NA	NA	NA	NA	NA	NA	NA	NA	NA	NA	NA	NA	NA	NA	NA	NA	NA	NA	NA	NA	NA	NA	NA	NA	NA	NA	NA
980	chr5	31439893	32119894	0.72213	0.125481	ENSG00000133401	ENSG00000249774	ENSG00000214108	ENSG00000243914	ENSG00000251887	ENSG00000249688	ENSG00000249114	ENSG00000224282	ENSG00000248624	ENSG00000082213	ENSG00000281600	ENSG00000279923	ENSG00000206682	ENSG00000199765	ENSG00000241739	ENSG00000248378	ENSG00000248813	ENSG00000248878	ENSG00000250164	ENSG00000252373	ENSG00000265561	ENSG00000266243	NA	NA	NA	NA	NA	NA	NA	NA	NA	NA	NA	NA	NA	NA	NA	NA	NA	NA	NA	NA	NA	NA
981	chr5	32119894	32599894	0.0298414	0.0570343	ENSG00000272086	ENSG00000207956	ENSG00000222961	ENSG00000113384	ENSG00000199731	ENSG00000150712	ENSG00000249142	ENSG00000056097	ENSG00000200065	ENSG00000207052	ENSG00000230829	NA	NA	NA	NA	NA	NA	NA	NA	NA	NA	NA	NA	NA	NA	NA	NA	NA	NA	NA	NA	NA	NA	NA	NA	NA	NA	NA	NA	NA	NA	NA	NA	NA
982	chr5	32599894	33359894	-1.00371	-0.468992	ENSG00000113389	ENSG00000272174	ENSG00000240376	ENSG00000248279	ENSG00000249102	ENSG00000251443	ENSG00000250672	ENSG00000250697	ENSG00000250885	ENSG00000251062	ENSG00000251281	NA	NA	NA	NA	NA	NA	NA	NA	NA	NA	NA	NA	NA	NA	NA	NA	NA	NA	NA	NA	NA	NA	NA	NA	NA	NA	NA	NA	NA	NA	NA	NA	NA
983	chr5	33359894	34399895	0.0979725	0.0374025	ENSG00000113407	ENSG00000273294	ENSG00000215158	ENSG00000082196	ENSG00000250767	ENSG00000242110	ENSG00000151388	ENSG00000201623	ENSG00000215156	ENSG00000271771	ENSG00000249572	ENSG00000164175	ENSG00000182631	ENSG00000249360	ENSG00000249380	ENSG00000250914	ENSG00000250583	ENSG00000278900	ENSG00000279995	NA	NA	NA	NA	NA	NA	NA	NA	NA	NA	NA	NA	NA	NA	NA	NA	NA	NA	NA	NA	NA	NA	NA	NA	NA
984	chr5	34399895	34919895	-0.566998	-0.534279	ENSG00000039560	ENSG00000113456	ENSG00000272323	ENSG00000241829	ENSG00000271874	ENSG00000205838	ENSG00000250140	ENSG00000250234	ENSG00000275218	NA	NA	NA	NA	NA	NA	NA	NA	NA	NA	NA	NA	NA	NA	NA	NA	NA	NA	NA	NA	NA	NA	NA	NA	NA	NA	NA	NA	NA	NA	NA	NA	NA	NA	NA
985	chr5	34919895	36039898	-0.5129	-0.48894	ENSG00000168724	ENSG00000168685	ENSG00000113494	ENSG00000145626	ENSG00000152611	ENSG00000152582	ENSG00000201368	ENSG00000249748	ENSG00000250886	ENSG00000280468	ENSG00000281247	ENSG00000113492	ENSG00000238441	ENSG00000248349	ENSG00000248969	ENSG00000279737	NA	NA	NA	NA	NA	NA	NA	NA	NA	NA	NA	NA	NA	NA	NA	NA	NA	NA	NA	NA	NA	NA	NA	NA	NA	NA	NA	NA
986	chr5	36039898	37039898	-0.138721	-0.082921	ENSG00000164188	ENSG00000250155	ENSG00000152620	ENSG00000145604	ENSG00000279400	ENSG00000207756	ENSG00000079215	ENSG00000249850	ENSG00000201223	ENSG00000164187	ENSG00000272103	ENSG00000222178	ENSG00000242292	ENSG00000245711	ENSG00000251591	ENSG00000274441	NA	NA	NA	NA	NA	NA	NA	NA	NA	NA	NA	NA	NA	NA	NA	NA	NA	NA	NA	NA	NA	NA	NA	NA	NA	NA	NA	NA
987	chr5	37039898	37319898	-0.329932	-0.325475	ENSG00000270558	ENSG00000197603	ENSG00000228212	ENSG00000244073	ENSG00000242493	ENSG00000271378	NA	NA	NA	NA	NA	NA	NA	NA	NA	NA	NA	NA	NA	NA	NA	NA	NA	NA	NA	NA	NA	NA	NA	NA	NA	NA	NA	NA	NA	NA	NA	NA	NA	NA	NA	NA	NA	NA
988	chr5	37319898	38199898	0.475532	0.180872	ENSG00000248587	ENSG00000248461	ENSG00000082068	ENSG00000251518	ENSG00000168621	ENSG00000248533	ENSG00000250003	ENSG00000250455	ENSG00000251880	ENSG00000275899	ENSG00000276332	ENSG00000206743	ENSG00000222743	ENSG00000238836	ENSG00000248216	ENSG00000248539	ENSG00000250032	ENSG00000278179	NA	NA	NA	NA	NA	NA	NA	NA	NA	NA	NA	NA	NA	NA	NA	NA	NA	NA	NA	NA	NA	NA	NA	NA	NA	NA
989	chr5	38199898	38879898	-0.045467	0.168648	ENSG00000244968	ENSG00000164318	ENSG00000248730	ENSG00000248572	ENSG00000249740	ENSG00000251257	ENSG00000113594	ENSG00000250629	ENSG00000249911	ENSG00000251189	ENSG00000248234	ENSG00000248577	ENSG00000249071	ENSG00000249491	ENSG00000265304	NA	NA	NA	NA	NA	NA	NA	NA	NA	NA	NA	NA	NA	NA	NA	NA	NA	NA	NA	NA	NA	NA	NA	NA	NA	NA	NA	NA	NA
990	chr5	38879898	39159898	-0.201811	-0.201811	ENSG00000164327	ENSG00000249089	ENSG00000277910	NA	NA	NA	NA	NA	NA	NA	NA	NA	NA	NA	NA	NA	NA	NA	NA	NA	NA	NA	NA	NA	NA	NA	NA	NA	NA	NA	NA	NA	NA	NA	NA	NA	NA	NA	NA	NA	NA	NA	NA	NA
991	chr5	39159898	39559898	-0.248822	0.0213493	ENSG00000271334	ENSG00000251215	ENSG00000153071	ENSG00000113600	NA	NA	NA	NA	NA	NA	NA	NA	NA	NA	NA	NA	NA	NA	NA	NA	NA	NA	NA	NA	NA	NA	NA	NA	NA	NA	NA	NA	NA	NA	NA	NA	NA	NA	NA	NA	NA	NA	NA	NA
992	chr5	39559898	40759898	-0.064479	-0.246586	ENSG00000113638	ENSG00000171522	ENSG00000250492	ENSG00000199361	ENSG00000199552	ENSG00000249668	ENSG00000250048	ENSG00000250585	ENSG00000265615	ENSG00000248651	ENSG00000251515	NA	NA	NA	NA	NA	NA	NA	NA	NA	NA	NA	NA	NA	NA	NA	NA	NA	NA	NA	NA	NA	NA	NA	NA	NA	NA	NA	NA	NA	NA	NA	NA	NA
993	chr5	40759898	41839898	0.429609	0.193413	ENSG00000182836	ENSG00000112936	ENSG00000132357	ENSG00000212567	ENSG00000212296	ENSG00000039537	ENSG00000145592	ENSG00000171495	ENSG00000248120	ENSG00000251478	ENSG00000253098	ENSG00000279126	NA	NA	NA	NA	NA	NA	NA	NA	NA	NA	NA	NA	NA	NA	NA	NA	NA	NA	NA	NA	NA	NA	NA	NA	NA	NA	NA	NA	NA	NA	NA	NA
994	chr5	41839898	42839898	-0.241408	-0.396003	ENSG00000112964	ENSG00000260786	ENSG00000205765	ENSG00000198865	ENSG00000272234	ENSG00000248668	ENSG00000248873	ENSG00000151876	ENSG00000240281	ENSG00000270513	ENSG00000199487	ENSG00000239694	ENSG00000249266	ENSG00000250860	NA	NA	NA	NA	NA	NA	NA	NA	NA	NA	NA	NA	NA	NA	NA	NA	NA	NA	NA	NA	NA	NA	NA	NA	NA	NA	NA	NA	NA	NA
995	chr5	42839898	43599898	-0.701922	-0.644041	ENSG00000172244	ENSG00000177738	ENSG00000177721	ENSG00000272382	ENSG00000172239	ENSG00000271788	ENSG00000247763	ENSG00000151881	ENSG00000251131	ENSG00000172262	ENSG00000248240	ENSG00000151882	ENSG00000249779	ENSG00000272144	ENSG00000249492	ENSG00000249855	ENSG00000249092	ENSG00000261604	ENSG00000279557	ENSG00000248554	ENSG00000249286	ENSG00000112972	ENSG00000215068	ENSG00000177453	ENSG00000188850	ENSG00000249516	ENSG00000250711	ENSG00000249888	ENSG00000251163	ENSG00000251656	ENSG00000278487	NA	NA	NA	NA	NA	NA	NA	NA	NA	NA	NA	NA	NA
996	chr5	43599898	44799898	-0.415558	-0.46362	ENSG00000112992	ENSG00000248464	ENSG00000248779	ENSG00000249276	ENSG00000263556	ENSG00000070193	ENSG00000212561	ENSG00000224993	ENSG00000249203	ENSG00000250418	NA	NA	NA	NA	NA	NA	NA	NA	NA	NA	NA	NA	NA	NA	NA	NA	NA	NA	NA	NA	NA	NA	NA	NA	NA	NA	NA	NA	NA	NA	NA	NA	NA	NA
997	chr5	44799898	45759898	-0.552124	-0.553132	ENSG00000250422	ENSG00000250017	ENSG00000112996	ENSG00000248148	ENSG00000164588	ENSG00000272335	ENSG00000280761	NA	NA	NA	NA	NA	NA	NA	NA	NA	NA	NA	NA	NA	NA	NA	NA	NA	NA	NA	NA	NA	NA	NA	NA	NA	NA	NA	NA	NA	NA	NA	NA	NA	NA	NA	NA	NA
998	chr5	50864166	51984166	-0.573553	-0.336423	ENSG00000259663	ENSG00000016082	ENSG00000240627	ENSG00000248918	ENSG00000249270	ENSG00000251125	ENSG00000251873	ENSG00000270830	ENSG00000279470	ENSG00000206606	ENSG00000207060	ENSG00000222945	ENSG00000248891	ENSG00000249338	ENSG00000250360	ENSG00000251573	ENSG00000251601	ENSG00000278734	NA	NA	NA	NA	NA	NA	NA	NA	NA	NA	NA	NA	NA	NA	NA	NA	NA	NA	NA	NA	NA	NA	NA	NA	NA	NA
999	chr5	51984166	52704166	-0.0258539	-0.0258539	ENSG00000244621	ENSG00000248789	ENSG00000250827	NA	NA	NA	NA	NA	NA	NA	NA	NA	NA	NA	NA	NA	NA	NA	NA	NA	NA	NA	NA	NA	NA	NA	NA	NA	NA	NA	NA	NA	NA	NA	NA	NA	NA	NA	NA	NA	NA	NA	NA	NA
1000	chr5	52704166	53064170	-0.924435	-1.03365	ENSG00000213949	ENSG00000152684	ENSG00000251237	ENSG00000241809	ENSG00000249899	NA	NA	NA	NA	NA	NA	NA	NA	NA	NA	NA	NA	NA	NA	NA	NA	NA	NA	NA	NA	NA	NA	NA	NA	NA	NA	NA	NA	NA	NA	NA	NA	NA	NA	NA	NA	NA	NA	NA
1001	chr5	53064170	54184170	-0.482728	-0.46998	ENSG00000164172	ENSG00000134363	ENSG00000265421	ENSG00000247796	ENSG00000222960	ENSG00000207627	ENSG00000272416	ENSG00000281639	ENSG00000241230	ENSG00000272123	ENSG00000238508	ENSG00000164258	ENSG00000213940	ENSG00000217791	ENSG00000240052	ENSG00000250447	NA	NA	NA	NA	NA	NA	NA	NA	NA	NA	NA	NA	NA	NA	NA	NA	NA	NA	NA	NA	NA	NA	NA	NA	NA	NA	NA	NA
1002	chr5	54184170	55104172	-0.713751	-0.5459	ENSG00000169271	ENSG00000164283	ENSG00000249069	ENSG00000113088	ENSG00000232517	ENSG00000240535	ENSG00000279638	ENSG00000280159	ENSG00000178996	ENSG00000248029	ENSG00000207229	ENSG00000226810	ENSG00000249454	ENSG00000249843	ENSG00000251376	ENSG00000251597	ENSG00000221073	ENSG00000249016	NA	NA	NA	NA	NA	NA	NA	NA	NA	NA	NA	NA	NA	NA	NA	NA	NA	NA	NA	NA	NA	NA	NA	NA	NA	NA
1003	chr5	55104172	55824172	-0.283323	-0.171619	ENSG00000152669	ENSG00000265135	ENSG00000250853	ENSG00000164294	ENSG00000039123	ENSG00000067113	ENSG00000177058	ENSG00000067248	ENSG00000279883	ENSG00000164287	ENSG00000152670	ENSG00000280573	ENSG00000199322	ENSG00000251307	ENSG00000198983	ENSG00000207728	ENSG00000234602	ENSG00000249410	ENSG00000251368	ENSG00000251856	ENSG00000271410	NA	NA	NA	NA	NA	NA	NA	NA	NA	NA	NA	NA	NA	NA	NA	NA	NA	NA	NA	NA	NA	NA	NA
1004	chr5	55824172	57224173	-0.0783441	-0.336423	ENSG00000164512	ENSG00000223003	ENSG00000271828	ENSG00000248727	ENSG00000225940	ENSG00000234553	ENSG00000227908	ENSG00000155545	ENSG00000164509	ENSG00000134352	ENSG00000226221	ENSG00000243592	ENSG00000265665	ENSG00000155542	ENSG00000251435	ENSG00000095015	ENSG00000228650	ENSG00000235635	ENSG00000249236	ENSG00000250480	ENSG00000250787	ENSG00000253032	ENSG00000262211	ENSG00000264281	ENSG00000207293	ENSG00000210678	ENSG00000212265	ENSG00000225230	ENSG00000233943	ENSG00000237705	ENSG00000238326	ENSG00000248652	ENSG00000248781	ENSG00000248854	ENSG00000249697	ENSG00000279768	NA	NA	NA	NA	NA	NA	NA	NA
1005	chr5	57224173	58464173	-0.420594	-0.0762586	ENSG00000249436	ENSG00000145632	ENSG00000249584	ENSG00000248271	ENSG00000248294	ENSG00000250308	ENSG00000250961	ENSG00000169067	ENSG00000248132	ENSG00000248586	ENSG00000249198	ENSG00000264748	ENSG00000266864	ENSG00000281462	NA	NA	NA	NA	NA	NA	NA	NA	NA	NA	NA	NA	NA	NA	NA	NA	NA	NA	NA	NA	NA	NA	NA	NA	NA	NA	NA	NA	NA	NA
1006	chr5	58464173	58864173	0.48606	0.228914	ENSG00000152932	ENSG00000240412	ENSG00000250127	ENSG00000248475	ENSG00000175857	ENSG00000271257	ENSG00000248733	ENSG00000265699	NA	NA	NA	NA	NA	NA	NA	NA	NA	NA	NA	NA	NA	NA	NA	NA	NA	NA	NA	NA	NA	NA	NA	NA	NA	NA	NA	NA	NA	NA	NA	NA	NA	NA	NA	NA
1007	chr5	58864173	59744174	-0.458079	-0.458079	ENSG00000281006	ENSG00000247345	ENSG00000251306	ENSG00000276214	ENSG00000202601	NA	NA	NA	NA	NA	NA	NA	NA	NA	NA	NA	NA	NA	NA	NA	NA	NA	NA	NA	NA	NA	NA	NA	NA	NA	NA	NA	NA	NA	NA	NA	NA	NA	NA	NA	NA	NA	NA	NA
1008	chr5	59744174	60864173	-0.377528	-0.192416	ENSG00000035499	ENSG00000213896	ENSG00000276233	ENSG00000152931	ENSG00000164181	ENSG00000275634	ENSG00000248935	ENSG00000251303	ENSG00000273701	ENSG00000280447	ENSG00000202017	ENSG00000214244	ENSG00000250148	NA	NA	NA	NA	NA	NA	NA	NA	NA	NA	NA	NA	NA	NA	NA	NA	NA	NA	NA	NA	NA	NA	NA	NA	NA	NA	NA	NA	NA	NA	NA
1009	chr5	60864173	62344173	-0.222154	-0.319504	ENSG00000250461	ENSG00000049167	ENSG00000188725	ENSG00000178722	ENSG00000272308	ENSG00000215032	ENSG00000249279	ENSG00000279985	ENSG00000276945	ENSG00000130449	ENSG00000251279	ENSG00000164182	ENSG00000277348	ENSG00000251682	ENSG00000223200	ENSG00000233847	ENSG00000248199	ENSG00000251983	ENSG00000212215	ENSG00000213891	ENSG00000248529	ENSG00000249878	ENSG00000251575	NA	NA	NA	NA	NA	NA	NA	NA	NA	NA	NA	NA	NA	NA	NA	NA	NA	NA	NA	NA	NA
1010	chr5	62344173	63264173	-0.252821	-0.140164	ENSG00000186105	ENSG00000086189	ENSG00000086200	ENSG00000217416	ENSG00000199279	ENSG00000240436	ENSG00000241991	ENSG00000249579	ENSG00000268942	NA	NA	NA	NA	NA	NA	NA	NA	NA	NA	NA	NA	NA	NA	NA	NA	NA	NA	NA	NA	NA	NA	NA	NA	NA	NA	NA	NA	NA	NA	NA	NA	NA	NA	NA
1011	chr5	63264173	64024173	-0.432859	-0.432859	ENSG00000178394	ENSG00000248185	ENSG00000248285	NA	NA	NA	NA	NA	NA	NA	NA	NA	NA	NA	NA	NA	NA	NA	NA	NA	NA	NA	NA	NA	NA	NA	NA	NA	NA	NA	NA	NA	NA	NA	NA	NA	NA	NA	NA	NA	NA	NA	NA	NA
1012	chr5	64024173	64704173	0.754889	1.11623	ENSG00000186479	ENSG00000201869	ENSG00000242547	ENSG00000164197	ENSG00000224296	ENSG00000236068	NA	NA	NA	NA	NA	NA	NA	NA	NA	NA	NA	NA	NA	NA	NA	NA	NA	NA	NA	NA	NA	NA	NA	NA	NA	NA	NA	NA	NA	NA	NA	NA	NA	NA	NA	NA	NA	NA
1013	chr5	64704173	65584173	-0.709839	-0.44178	ENSG00000123219	ENSG00000153006	ENSG00000250081	ENSG00000153015	ENSG00000049192	ENSG00000250732	ENSG00000272354	ENSG00000272370	ENSG00000281653	ENSG00000205644	ENSG00000207439	ENSG00000248288	NA	NA	NA	NA	NA	NA	NA	NA	NA	NA	NA	NA	NA	NA	NA	NA	NA	NA	NA	NA	NA	NA	NA	NA	NA	NA	NA	NA	NA	NA	NA	NA
1014	chr5	65584173	66144172	-0.0284946	-0.0582677	ENSG00000112851	ENSG00000251648	ENSG00000113597	ENSG00000197860	ENSG00000207352	ENSG00000123213	ENSG00000269961	ENSG00000253251	ENSG00000113595	ENSG00000252904	NA	NA	NA	NA	NA	NA	NA	NA	NA	NA	NA	NA	NA	NA	NA	NA	NA	NA	NA	NA	NA	NA	NA	NA	NA	NA	NA	NA	NA	NA	NA	NA	NA	NA
1015	chr5	66144172	66744172	-0.642137	-0.722934	ENSG00000234838	ENSG00000248803	ENSG00000249057	ENSG00000251391	ENSG00000248846	ENSG00000250313	NA	NA	NA	NA	NA	NA	NA	NA	NA	NA	NA	NA	NA	NA	NA	NA	NA	NA	NA	NA	NA	NA	NA	NA	NA	NA	NA	NA	NA	NA	NA	NA	NA	NA	NA	NA	NA	NA
1016	chr5	66744172	67184172	0.155088	0.155088	ENSG00000229666	NA	NA	NA	NA	NA	NA	NA	NA	NA	NA	NA	NA	NA	NA	NA	NA	NA	NA	NA	NA	NA	NA	NA	NA	NA	NA	NA	NA	NA	NA	NA	NA	NA	NA	NA	NA	NA	NA	NA	NA	NA	NA	NA
1017	chr5	67184172	68224172	-0.0946944	0.0368763	ENSG00000249736	ENSG00000250669	ENSG00000249364	ENSG00000223149	ENSG00000239870	ENSG00000249238	ENSG00000251206	ENSG00000253787	ENSG00000273860	ENSG00000213864	ENSG00000222939	ENSG00000249721	ENSG00000249894	ENSG00000250421	ENSG00000250978	ENSG00000252108	ENSG00000253801	NA	NA	NA	NA	NA	NA	NA	NA	NA	NA	NA	NA	NA	NA	NA	NA	NA	NA	NA	NA	NA	NA	NA	NA	NA	NA	NA
1018	chr5	68224172	69064173	-0.438021	-0.336423	ENSG00000250237	ENSG00000249335	ENSG00000248884	ENSG00000249352	ENSG00000212249	ENSG00000249588	ENSG00000250066	ENSG00000251044	ENSG00000248359	ENSG00000250289	ENSG00000276309	ENSG00000278251	NA	NA	NA	NA	NA	NA	NA	NA	NA	NA	NA	NA	NA	NA	NA	NA	NA	NA	NA	NA	NA	NA	NA	NA	NA	NA	NA	NA	NA	NA	NA	NA
1019	chr5	69064173	69424173	-0.784455	-0.59442	ENSG00000153044	ENSG00000134057	ENSG00000085231	ENSG00000134058	ENSG00000273841	ENSG00000152942	ENSG00000248664	ENSG00000145740	ENSG00000280187	ENSG00000134056	ENSG00000213830	ENSG00000183323	ENSG00000215006	ENSG00000220986	ENSG00000271045	ENSG00000280894	ENSG00000249183	NA	NA	NA	NA	NA	NA	NA	NA	NA	NA	NA	NA	NA	NA	NA	NA	NA	NA	NA	NA	NA	NA	NA	NA	NA	NA	NA
1020	chr5	69424173	70744173	-0.0998668	-0.077521	ENSG00000253203	ENSG00000183474	ENSG00000269983	ENSG00000226259	ENSG00000205571	ENSG00000198237	ENSG00000251158	ENSG00000254701	ENSG00000179978	ENSG00000205572	ENSG00000197822	ENSG00000250138	ENSG00000253333	ENSG00000253816	ENSG00000250687	ENSG00000244717	ENSG00000248477	ENSG00000248769	ENSG00000253492	ENSG00000196302	ENSG00000212260	ENSG00000249230	ENSG00000249295	ENSG00000266477	NA	NA	NA	NA	NA	NA	NA	NA	NA	NA	NA	NA	NA	NA	NA	NA	NA	NA	NA	NA
1021	chr5	70744173	70784173	NA	NA	NA	NA	NA	NA	NA	NA	NA	NA	NA	NA	NA	NA	NA	NA	NA	NA	NA	NA	NA	NA	NA	NA	NA	NA	NA	NA	NA	NA	NA	NA	NA	NA	NA	NA	NA	NA	NA	NA	NA	NA	NA	NA	NA	NA
1022	chr5	70784173	70904173	NA	NA	ENSG00000254335	NA	NA	NA	NA	NA	NA	NA	NA	NA	NA	NA	NA	NA	NA	NA	NA	NA	NA	NA	NA	NA	NA	NA	NA	NA	NA	NA	NA	NA	NA	NA	NA	NA	NA	NA	NA	NA	NA	NA	NA	NA	NA	NA
1023	chr5	70904173	71624173	-0.453161	-0.352155	ENSG00000145736	ENSG00000145734	ENSG00000280673	ENSG00000172062	ENSG00000250387	ENSG00000235558	ENSG00000251634	ENSG00000215630	ENSG00000249437	ENSG00000230847	ENSG00000169040	ENSG00000249981	ENSG00000253900	ENSG00000247911	ENSG00000253536	ENSG00000253985	ENSG00000265132	NA	NA	NA	NA	NA	NA	NA	NA	NA	NA	NA	NA	NA	NA	NA	NA	NA	NA	NA	NA	NA	NA	NA	NA	NA	NA	NA
1024	chr5	71624173	72224173	-0.913242	-0.311849	ENSG00000164326	ENSG00000264099	ENSG00000131711	ENSG00000278824	ENSG00000281845	NA	NA	NA	NA	NA	NA	NA	NA	NA	NA	NA	NA	NA	NA	NA	NA	NA	NA	NA	NA	NA	NA	NA	NA	NA	NA	NA	NA	NA	NA	NA	NA	NA	NA	NA	NA	NA	NA	NA
1025	chr5	72224173	73064173	-0.0931694	-0.106566	ENSG00000083312	ENSG00000263593	ENSG00000271926	ENSG00000272081	ENSG00000049883	ENSG00000251467	ENSG00000244748	ENSG00000248371	ENSG00000251613	ENSG00000178175	ENSG00000261269	ENSG00000249085	ENSG00000206770	ENSG00000223497	ENSG00000226544	ENSG00000244061	ENSG00000251108	ENSG00000242602	ENSG00000248930	NA	NA	NA	NA	NA	NA	NA	NA	NA	NA	NA	NA	NA	NA	NA	NA	NA	NA	NA	NA	NA	NA	NA	NA	NA
1026	chr5	73064173	73504175	-0.589677	-0.335195	ENSG00000251493	ENSG00000251604	ENSG00000272525	ENSG00000157111	ENSG00000251599	ENSG00000164325	ENSG00000200833	ENSG00000247993	ENSG00000249149	ENSG00000249743	ENSG00000251543	ENSG00000238738	ENSG00000250747	ENSG00000251324	NA	NA	NA	NA	NA	NA	NA	NA	NA	NA	NA	NA	NA	NA	NA	NA	NA	NA	NA	NA	NA	NA	NA	NA	NA	NA	NA	NA	NA	NA
1027	chr5	73504175	73784175	-0.273536	-0.20695	ENSG00000164338	ENSG00000164331	ENSG00000255883	NA	NA	NA	NA	NA	NA	NA	NA	NA	NA	NA	NA	NA	NA	NA	NA	NA	NA	NA	NA	NA	NA	NA	NA	NA	NA	NA	NA	NA	NA	NA	NA	NA	NA	NA	NA	NA	NA	NA	NA	NA
1028	chr5	73784175	74664175	-0.790424	-0.632412	ENSG00000171617	ENSG00000244326	ENSG00000249343	ENSG00000251041	ENSG00000259968	ENSG00000184084	ENSG00000238913	ENSG00000248474	ENSG00000248673	ENSG00000248942	ENSG00000250446	NA	NA	NA	NA	NA	NA	NA	NA	NA	NA	NA	NA	NA	NA	NA	NA	NA	NA	NA	NA	NA	NA	NA	NA	NA	NA	NA	NA	NA	NA	NA	NA	NA
1029	chr5	74664175	75704175	-0.376315	-0.336423	ENSG00000122008	ENSG00000176928	ENSG00000164346	ENSG00000250889	ENSG00000199645	ENSG00000271815	ENSG00000164347	ENSG00000113161	ENSG00000248881	ENSG00000189045	ENSG00000145700	ENSG00000207336	ENSG00000272040	ENSG00000198780	ENSG00000271714	ENSG00000113163	ENSG00000196390	ENSG00000239517	ENSG00000242198	ENSG00000250071	ENSG00000251663	ENSG00000182383	ENSG00000212363	ENSG00000247372	ENSG00000249157	ENSG00000249856	ENSG00000251724	NA	NA	NA	NA	NA	NA	NA	NA	NA	NA	NA	NA	NA	NA	NA	NA	NA
1030	chr5	75704175	76304175	-0.0539569	-0.215337	ENSG00000254893	ENSG00000228367	ENSG00000207333	ENSG00000248684	ENSG00000249777	ENSG00000251107	ENSG00000251342	ENSG00000251668	ENSG00000248127	ENSG00000249014	ENSG00000249301	ENSG00000251078	ENSG00000251419	ENSG00000252833	NA	NA	NA	NA	NA	NA	NA	NA	NA	NA	NA	NA	NA	NA	NA	NA	NA	NA	NA	NA	NA	NA	NA	NA	NA	NA	NA	NA	NA	NA
1031	chr5	76304175	76664175	-0.880246	-0.90442	ENSG00000250574	ENSG00000164220	ENSG00000251235	ENSG00000249713	NA	NA	NA	NA	NA	NA	NA	NA	NA	NA	NA	NA	NA	NA	NA	NA	NA	NA	NA	NA	NA	NA	NA	NA	NA	NA	NA	NA	NA	NA	NA	NA	NA	NA	NA	NA	NA	NA	NA	NA
1032	chr5	76664175	77504175	-0.232211	-0.333437	ENSG00000164252	ENSG00000113231	ENSG00000181104	ENSG00000145708	ENSG00000251400	ENSG00000250802	ENSG00000251566	ENSG00000238961	ENSG00000132846	ENSG00000222316	ENSG00000164251	ENSG00000171643	ENSG00000250615	ENSG00000252684	ENSG00000277188	ENSG00000278237	ENSG00000225407	ENSG00000264391	NA	NA	NA	NA	NA	NA	NA	NA	NA	NA	NA	NA	NA	NA	NA	NA	NA	NA	NA	NA	NA	NA	NA	NA	NA	NA
1033	chr5	77504175	78264176	-1.04509	-0.642532	ENSG00000171540	ENSG00000171530	ENSG00000244363	ENSG00000222085	ENSG00000253558	ENSG00000213763	ENSG00000244019	ENSG00000249372	ENSG00000253572	NA	NA	NA	NA	NA	NA	NA	NA	NA	NA	NA	NA	NA	NA	NA	NA	NA	NA	NA	NA	NA	NA	NA	NA	NA	NA	NA	NA	NA	NA	NA	NA	NA	NA	NA
1034	chr5	78264176	78984177	0.235973	0.261711	ENSG00000245556	ENSG00000145685	ENSG00000085365	ENSG00000248909	ENSG00000206714	ENSG00000251605	ENSG00000254310	ENSG00000200331	ENSG00000254170	NA	NA	NA	NA	NA	NA	NA	NA	NA	NA	NA	NA	NA	NA	NA	NA	NA	NA	NA	NA	NA	NA	NA	NA	NA	NA	NA	NA	NA	NA	NA	NA	NA	NA	NA
1035	chr5	78984177	80024177	-0.00176133	-0.0698479	ENSG00000164309	ENSG00000132840	ENSG00000164329	ENSG00000177034	ENSG00000152409	ENSG00000275447	ENSG00000251050	ENSG00000152413	ENSG00000132837	ENSG00000213757	ENSG00000201955	ENSG00000145692	ENSG00000214890	ENSG00000206592	ENSG00000207391	ENSG00000213755	ENSG00000243160	ENSG00000249829	ENSG00000250330	ENSG00000250888	ENSG00000238254	ENSG00000250258	ENSG00000277818	NA	NA	NA	NA	NA	NA	NA	NA	NA	NA	NA	NA	NA	NA	NA	NA	NA	NA	NA	NA	NA
1036	chr5	80024177	80424181	-0.285996	-0.117213	ENSG00000249825	ENSG00000164300	ENSG00000248569	ENSG00000227087	ENSG00000164299	ENSG00000244076	ENSG00000249438	ENSG00000251675	ENSG00000184188	ENSG00000206774	ENSG00000220157	ENSG00000249778	ENSG00000251828	NA	NA	NA	NA	NA	NA	NA	NA	NA	NA	NA	NA	NA	NA	NA	NA	NA	NA	NA	NA	NA	NA	NA	NA	NA	NA	NA	NA	NA	NA	NA
1037	chr5	80424181	81304181	-0.691802	-0.531392	ENSG00000228716	ENSG00000249655	ENSG00000271043	ENSG00000113318	ENSG00000240003	ENSG00000247572	ENSG00000189127	ENSG00000251221	ENSG00000249042	ENSG00000152380	ENSG00000251450	ENSG00000113319	ENSG00000131730	ENSG00000248794	ENSG00000242706	ENSG00000244630	ENSG00000248967	ENSG00000249772	ENSG00000251001	ENSG00000251366	NA	NA	NA	NA	NA	NA	NA	NA	NA	NA	NA	NA	NA	NA	NA	NA	NA	NA	NA	NA	NA	NA	NA	NA
1038	chr5	81304181	82264181	-0.504614	-0.598011	ENSG00000248192	ENSG00000172497	ENSG00000145687	ENSG00000251495	ENSG00000214857	ENSG00000249483	ENSG00000265684	ENSG00000236447	ENSG00000264142	NA	NA	NA	NA	NA	NA	NA	NA	NA	NA	NA	NA	NA	NA	NA	NA	NA	NA	NA	NA	NA	NA	NA	NA	NA	NA	NA	NA	NA	NA	NA	NA	NA	NA	NA
1039	chr5	82264181	83624181	-0.0309823	0.0609043	ENSG00000152422	ENSG00000205464	ENSG00000243385	ENSG00000038427	ENSG00000271862	ENSG00000238835	ENSG00000174695	ENSG00000281327	ENSG00000186468	ENSG00000249835	ENSG00000240411	ENSG00000248105	ENSG00000248400	ENSG00000249100	ENSG00000251395	ENSG00000281872	ENSG00000248112	ENSG00000248393	ENSG00000248870	ENSG00000249664	ENSG00000249857	ENSG00000251374	ENSG00000251552	NA	NA	NA	NA	NA	NA	NA	NA	NA	NA	NA	NA	NA	NA	NA	NA	NA	NA	NA	NA	NA
1040	chr5	83624181	84344182	0.268505	0.31948	ENSG00000216125	ENSG00000242858	ENSG00000145681	ENSG00000202157	ENSG00000206744	ENSG00000252861	ENSG00000253073	ENSG00000250013	NA	NA	NA	NA	NA	NA	NA	NA	NA	NA	NA	NA	NA	NA	NA	NA	NA	NA	NA	NA	NA	NA	NA	NA	NA	NA	NA	NA	NA	NA	NA	NA	NA	NA	NA	NA
1041	chr5	84344182	85064182	0.469044	0.469044	ENSG00000250320	ENSG00000214853	NA	NA	NA	NA	NA	NA	NA	NA	NA	NA	NA	NA	NA	NA	NA	NA	NA	NA	NA	NA	NA	NA	NA	NA	NA	NA	NA	NA	NA	NA	NA	NA	NA	NA	NA	NA	NA	NA	NA	NA	NA	NA
1042	chr5	85064182	86984183	-0.389347	-0.336423	ENSG00000250124	ENSG00000249349	ENSG00000127184	ENSG00000205449	ENSG00000241965	ENSG00000243859	ENSG00000248195	ENSG00000248363	ENSG00000248701	ENSG00000249023	ENSG00000249153	ENSG00000249842	ENSG00000250359	ENSG00000250544	ENSG00000250874	ENSG00000251066	ENSG00000251585	ENSG00000207013	ENSG00000215953	ENSG00000242477	ENSG00000248170	ENSG00000248667	ENSG00000248674	ENSG00000249792	ENSG00000250253	ENSG00000280009	NA	NA	NA	NA	NA	NA	NA	NA	NA	NA	NA	NA	NA	NA	NA	NA	NA	NA
1043	chr5	86984183	87304183	-0.387903	-0.61882	ENSG00000233828	ENSG00000207452	ENSG00000241243	ENSG00000251951	ENSG00000265919	NA	NA	NA	NA	NA	NA	NA	NA	NA	NA	NA	NA	NA	NA	NA	NA	NA	NA	NA	NA	NA	NA	NA	NA	NA	NA	NA	NA	NA	NA	NA	NA	NA	NA	NA	NA	NA	NA	NA
1044	chr5	87304183	88104183	-0.712268	-0.245465	ENSG00000249362	ENSG00000134480	ENSG00000272367	ENSG00000200462	ENSG00000248708	NA	NA	NA	NA	NA	NA	NA	NA	NA	NA	NA	NA	NA	NA	NA	NA	NA	NA	NA	NA	NA	NA	NA	NA	NA	NA	NA	NA	NA	NA	NA	NA	NA	NA	NA	NA	NA	NA	NA
1045	chr5	88104183	88664182	-0.393743	-0.347019	ENSG00000250156	ENSG00000271904	ENSG00000247828	ENSG00000164180	ENSG00000240083	ENSG00000206958	ENSG00000250306	ENSG00000250705	ENSG00000207129	NA	NA	NA	NA	NA	NA	NA	NA	NA	NA	NA	NA	NA	NA	NA	NA	NA	NA	NA	NA	NA	NA	NA	NA	NA	NA	NA	NA	NA	NA	NA	NA	NA	NA	NA
1046	chr5	88664182	90384183	-0.00751357	0.0257576	ENSG00000273878	ENSG00000081189	ENSG00000245864	ENSG00000248309	ENSG00000250377	ENSG00000250555	ENSG00000214942	ENSG00000249265	ENSG00000250437	ENSG00000248555	ENSG00000250831	ENSG00000253321	ENSG00000264342	ENSG00000277793	NA	NA	NA	NA	NA	NA	NA	NA	NA	NA	NA	NA	NA	NA	NA	NA	NA	NA	NA	NA	NA	NA	NA	NA	NA	NA	NA	NA	NA	NA
1047	chr5	90384183	90704183	-0.484062	-0.490893	ENSG00000153140	ENSG00000113356	ENSG00000176018	ENSG00000176055	ENSG00000255647	ENSG00000260871	NA	NA	NA	NA	NA	NA	NA	NA	NA	NA	NA	NA	NA	NA	NA	NA	NA	NA	NA	NA	NA	NA	NA	NA	NA	NA	NA	NA	NA	NA	NA	NA	NA	NA	NA	NA	NA	NA
1048	chr5	90704183	91464183	-1.37307	-1.24411	ENSG00000248323	ENSG00000271762	ENSG00000113369	ENSG00000251093	ENSG00000277001	ENSG00000234292	ENSG00000281357	ENSG00000199643	ENSG00000212930	ENSG00000240388	ENSG00000241059	ENSG00000249514	ENSG00000276922	NA	NA	NA	NA	NA	NA	NA	NA	NA	NA	NA	NA	NA	NA	NA	NA	NA	NA	NA	NA	NA	NA	NA	NA	NA	NA	NA	NA	NA	NA	NA
1049	chr5	91464183	92304183	0.233409	0.233409	ENSG00000251356	ENSG00000248826	ENSG00000276426	NA	NA	NA	NA	NA	NA	NA	NA	NA	NA	NA	NA	NA	NA	NA	NA	NA	NA	NA	NA	NA	NA	NA	NA	NA	NA	NA	NA	NA	NA	NA	NA	NA	NA	NA	NA	NA	NA	NA	NA	NA
1050	chr5	92624293	93584294	1.26646	0.390785	ENSG00000249958	ENSG00000248528	ENSG00000249984	ENSG00000251361	ENSG00000213730	ENSG00000248588	ENSG00000249169	ENSG00000248950	NA	NA	NA	NA	NA	NA	NA	NA	NA	NA	NA	NA	NA	NA	NA	NA	NA	NA	NA	NA	NA	NA	NA	NA	NA	NA	NA	NA	NA	NA	NA	NA	NA	NA	NA	NA
1051	chr5	93584294	94864295	-0.530486	-0.393433	ENSG00000133302	ENSG00000254132	ENSG00000251725	ENSG00000185261	ENSG00000251023	ENSG00000278905	ENSG00000270133	ENSG00000243806	ENSG00000251340	ENSG00000248483	ENSG00000113391	ENSG00000251544	ENSG00000249353	ENSG00000232578	ENSG00000249175	ENSG00000272406	NA	NA	NA	NA	NA	NA	NA	NA	NA	NA	NA	NA	NA	NA	NA	NA	NA	NA	NA	NA	NA	NA	NA	NA	NA	NA	NA	NA
1052	chr5	94864295	95744296	0.26434	0.121631	ENSG00000276514	ENSG00000178015	ENSG00000274992	ENSG00000250240	ENSG00000198677	ENSG00000164291	ENSG00000145757	ENSG00000175449	ENSG00000153347	ENSG00000212259	ENSG00000225165	ENSG00000249545	NA	NA	NA	NA	NA	NA	NA	NA	NA	NA	NA	NA	NA	NA	NA	NA	NA	NA	NA	NA	NA	NA	NA	NA	NA	NA	NA	NA	NA	NA	NA	NA
1053	chr5	95744296	96664296	-0.683773	-0.512094	ENSG00000249746	ENSG00000118985	ENSG00000250551	ENSG00000251314	ENSG00000236882	ENSG00000175426	ENSG00000251348	ENSG00000250362	ENSG00000173221	ENSG00000251000	ENSG00000272021	ENSG00000207578	ENSG00000250158	ENSG00000206997	ENSG00000213716	ENSG00000238518	ENSG00000250955	ENSG00000251409	NA	NA	NA	NA	NA	NA	NA	NA	NA	NA	NA	NA	NA	NA	NA	NA	NA	NA	NA	NA	NA	NA	NA	NA	NA	NA
1054	chr5	96664296	97184296	-0.259595	-0.105726	ENSG00000058729	ENSG00000272109	ENSG00000145721	ENSG00000248734	ENSG00000247121	ENSG00000206698	ENSG00000164307	ENSG00000227836	ENSG00000164308	ENSG00000113441	ENSG00000281286	ENSG00000281288	ENSG00000200884	ENSG00000213701	ENSG00000249180	NA	NA	NA	NA	NA	NA	NA	NA	NA	NA	NA	NA	NA	NA	NA	NA	NA	NA	NA	NA	NA	NA	NA	NA	NA	NA	NA	NA	NA
1055	chr5	97184296	97944296	-0.761954	-0.765617	ENSG00000248202	ENSG00000250331	ENSG00000251193	ENSG00000251389	ENSG00000248758	ENSG00000248931	ENSG00000249761	ENSG00000249977	ENSG00000251054	NA	NA	NA	NA	NA	NA	NA	NA	NA	NA	NA	NA	NA	NA	NA	NA	NA	NA	NA	NA	NA	NA	NA	NA	NA	NA	NA	NA	NA	NA	NA	NA	NA	NA	NA
1056	chr5	97944296	98984296	-0.0778979	-0.243688	ENSG00000153922	ENSG00000174136	ENSG00000241597	ENSG00000238000	ENSG00000251102	ENSG00000279232	ENSG00000246763	ENSG00000176183	ENSG00000222610	ENSG00000249101	ENSG00000249135	ENSG00000250162	ENSG00000251553	ENSG00000200351	ENSG00000223053	ENSG00000248901	ENSG00000249448	ENSG00000249990	ENSG00000250221	ENSG00000250830	NA	NA	NA	NA	NA	NA	NA	NA	NA	NA	NA	NA	NA	NA	NA	NA	NA	NA	NA	NA	NA	NA	NA	NA
1057	chr5	98984296	100344296	-0.786167	-0.608479	ENSG00000270230	ENSG00000271480	ENSG00000271207	ENSG00000270388	ENSG00000270906	ENSG00000271687	ENSG00000270350	ENSG00000270307	ENSG00000270225	ENSG00000270232	ENSG00000199378	ENSG00000207077	ENSG00000227762	ENSG00000248928	ENSG00000249444	ENSG00000249515	ENSG00000249963	ENSG00000264839	ENSG00000206356	ENSG00000248236	ENSG00000250391	ENSG00000274455	NA	NA	NA	NA	NA	NA	NA	NA	NA	NA	NA	NA	NA	NA	NA	NA	NA	NA	NA	NA	NA	NA
1058	chr5	100344296	101344296	-0.511747	-0.221843	ENSG00000174132	ENSG00000275374	ENSG00000247877	ENSG00000113532	ENSG00000221263	ENSG00000207269	ENSG00000249787	ENSG00000273957	ENSG00000277212	ENSG00000250806	NA	NA	NA	NA	NA	NA	NA	NA	NA	NA	NA	NA	NA	NA	NA	NA	NA	NA	NA	NA	NA	NA	NA	NA	NA	NA	NA	NA	NA	NA	NA	NA	NA	NA
1059	chr5	101344296	102344296	-0.462099	-0.318554	ENSG00000173930	ENSG00000222987	ENSG00000248261	ENSG00000249495	ENSG00000277506	ENSG00000199786	ENSG00000251261	ENSG00000277724	NA	NA	NA	NA	NA	NA	NA	NA	NA	NA	NA	NA	NA	NA	NA	NA	NA	NA	NA	NA	NA	NA	NA	NA	NA	NA	NA	NA	NA	NA	NA	NA	NA	NA	NA	NA
1060	chr5	102344296	103504299	-0.258948	-0.265091	ENSG00000145730	ENSG00000181751	ENSG00000145723	ENSG00000247402	ENSG00000145725	ENSG00000175749	ENSG00000249017	ENSG00000250958	ENSG00000205359	ENSG00000248203	ENSG00000250567	ENSG00000250682	NA	NA	NA	NA	NA	NA	NA	NA	NA	NA	NA	NA	NA	NA	NA	NA	NA	NA	NA	NA	NA	NA	NA	NA	NA	NA	NA	NA	NA	NA	NA	NA
1061	chr5	103504299	104344299	-0.135067	-0.223414	ENSG00000248757	ENSG00000112874	ENSG00000201910	ENSG00000251026	ENSG00000239808	NA	NA	NA	NA	NA	NA	NA	NA	NA	NA	NA	NA	NA	NA	NA	NA	NA	NA	NA	NA	NA	NA	NA	NA	NA	NA	NA	NA	NA	NA	NA	NA	NA	NA	NA	NA	NA	NA	NA
1062	chr5	104344299	107624299	-0.384508	-0.524047	ENSG00000232159	ENSG00000250273	ENSG00000252337	ENSG00000253776	ENSG00000278958	ENSG00000201790	ENSG00000250145	ENSG00000251027	ENSG00000251204	ENSG00000251574	ENSG00000252881	ENSG00000253584	NA	NA	NA	NA	NA	NA	NA	NA	NA	NA	NA	NA	NA	NA	NA	NA	NA	NA	NA	NA	NA	NA	NA	NA	NA	NA	NA	NA	NA	NA	NA	NA
1063	chr5	107624299	108384299	-0.218065	-0.0801711	ENSG00000145743	ENSG00000248827	ENSG00000251732	ENSG00000239708	ENSG00000249959	NA	NA	NA	NA	NA	NA	NA	NA	NA	NA	NA	NA	NA	NA	NA	NA	NA	NA	NA	NA	NA	NA	NA	NA	NA	NA	NA	NA	NA	NA	NA	NA	NA	NA	NA	NA	NA	NA	NA
1064	chr5	108384299	109624299	-0.418662	-0.356855	ENSG00000251367	ENSG00000249476	ENSG00000272523	ENSG00000244245	ENSG00000151422	ENSG00000249921	ENSG00000198961	ENSG00000207404	ENSG00000214794	ENSG00000248440	ENSG00000248876	ENSG00000176857	ENSG00000206593	ENSG00000248867	ENSG00000250383	ENSG00000250441	NA	NA	NA	NA	NA	NA	NA	NA	NA	NA	NA	NA	NA	NA	NA	NA	NA	NA	NA	NA	NA	NA	NA	NA	NA	NA	NA	NA
1065	chr5	109624299	110664299	-0.47743	-0.462193	ENSG00000221436	ENSG00000112893	ENSG00000271849	ENSG00000254106	ENSG00000266090	ENSG00000202512	ENSG00000249068	ENSG00000253224	ENSG00000281444	NA	NA	NA	NA	NA	NA	NA	NA	NA	NA	NA	NA	NA	NA	NA	NA	NA	NA	NA	NA	NA	NA	NA	NA	NA	NA	NA	NA	NA	NA	NA	NA	NA	NA	NA
1066	chr5	110664299	111024301	-0.188261	-0.272355	ENSG00000164209	ENSG00000248966	ENSG00000270779	ENSG00000207177	ENSG00000248428	ENSG00000251627	NA	NA	NA	NA	NA	NA	NA	NA	NA	NA	NA	NA	NA	NA	NA	NA	NA	NA	NA	NA	NA	NA	NA	NA	NA	NA	NA	NA	NA	NA	NA	NA	NA	NA	NA	NA	NA	NA
1067	chr5	111024301	112144303	-0.448204	-0.443046	ENSG00000134986	ENSG00000145777	ENSG00000134987	ENSG00000214784	ENSG00000152495	ENSG00000164211	ENSG00000246859	ENSG00000221310	ENSG00000250095	ENSG00000251099	ENSG00000248268	ENSG00000249318	ENSG00000249439	ENSG00000249619	ENSG00000250728	ENSG00000253057	ENSG00000253613	NA	NA	NA	NA	NA	NA	NA	NA	NA	NA	NA	NA	NA	NA	NA	NA	NA	NA	NA	NA	NA	NA	NA	NA	NA	NA	NA
1068	chr5	112144303	112424303	0.273415	0.287077	ENSG00000238363	ENSG00000248350	ENSG00000278921	ENSG00000224032	ENSG00000250882	ENSG00000251076	ENSG00000251187	NA	NA	NA	NA	NA	NA	NA	NA	NA	NA	NA	NA	NA	NA	NA	NA	NA	NA	NA	NA	NA	NA	NA	NA	NA	NA	NA	NA	NA	NA	NA	NA	NA	NA	NA	NA	NA
1069	chr5	112424303	112864303	-1.11965	-0.883976	ENSG00000250358	ENSG00000212370	ENSG00000134982	ENSG00000251014	ENSG00000248430	ENSG00000250045	NA	NA	NA	NA	NA	NA	NA	NA	NA	NA	NA	NA	NA	NA	NA	NA	NA	NA	NA	NA	NA	NA	NA	NA	NA	NA	NA	NA	NA	NA	NA	NA	NA	NA	NA	NA	NA	NA
1070	chr5	112864303	113584303	-0.403506	-0.430313	ENSG00000172795	ENSG00000279522	ENSG00000171444	ENSG00000266499	ENSG00000212643	ENSG00000232633	ENSG00000249947	ENSG00000212122	ENSG00000272389	ENSG00000129625	ENSG00000270067	ENSG00000251741	ENSG00000277074	NA	NA	NA	NA	NA	NA	NA	NA	NA	NA	NA	NA	NA	NA	NA	NA	NA	NA	NA	NA	NA	NA	NA	NA	NA	NA	NA	NA	NA	NA	NA
1071	chr5	113584303	114344303	0.906992	0.906992	ENSG00000222706	ENSG00000251628	NA	NA	NA	NA	NA	NA	NA	NA	NA	NA	NA	NA	NA	NA	NA	NA	NA	NA	NA	NA	NA	NA	NA	NA	NA	NA	NA	NA	NA	NA	NA	NA	NA	NA	NA	NA	NA	NA	NA	NA	NA	NA
1072	chr5	114344303	115184303	-0.653594	-0.593384	ENSG00000152503	ENSG00000250472	ENSG00000080709	ENSG00000251542	ENSG00000246316	ENSG00000250242	ENSG00000251132	NA	NA	NA	NA	NA	NA	NA	NA	NA	NA	NA	NA	NA	NA	NA	NA	NA	NA	NA	NA	NA	NA	NA	NA	NA	NA	NA	NA	NA	NA	NA	NA	NA	NA	NA	NA	NA
1073	chr5	115184303	115584303	-0.378865	-0.479363	ENSG00000164221	ENSG00000164219	ENSG00000145780	ENSG00000271797	ENSG00000243304	ENSG00000249026	ENSG00000250197	ENSG00000250444	ENSG00000248722	ENSG00000249433	ENSG00000249791	ENSG00000249944	NA	NA	NA	NA	NA	NA	NA	NA	NA	NA	NA	NA	NA	NA	NA	NA	NA	NA	NA	NA	NA	NA	NA	NA	NA	NA	NA	NA	NA	NA	NA	NA
1074	chr5	115584303	116064303	-0.614668	-0.70494	ENSG00000177879	ENSG00000145782	ENSG00000129596	ENSG00000172901	ENSG00000249249	ENSG00000280329	ENSG00000268714	ENSG00000249021	ENSG00000134970	ENSG00000185641	ENSG00000221778	ENSG00000248709	ENSG00000251118	ENSG00000268223	ENSG00000220996	ENSG00000222598	ENSG00000248295	NA	NA	NA	NA	NA	NA	NA	NA	NA	NA	NA	NA	NA	NA	NA	NA	NA	NA	NA	NA	NA	NA	NA	NA	NA	NA	NA
1075	chr5	116064303	117344304	-0.157692	-0.169905	ENSG00000249167	ENSG00000145781	ENSG00000271918	ENSG00000197575	ENSG00000248445	ENSG00000272265	ENSG00000092421	ENSG00000239528	ENSG00000250949	ENSG00000212457	ENSG00000232916	ENSG00000243758	ENSG00000249150	ENSG00000250015	ENSG00000250650	ENSG00000251311	NA	NA	NA	NA	NA	NA	NA	NA	NA	NA	NA	NA	NA	NA	NA	NA	NA	NA	NA	NA	NA	NA	NA	NA	NA	NA	NA	NA
1076	chr5	117344304	118904305	-0.112339	-0.212345	ENSG00000250427	ENSG00000249797	ENSG00000250891	ENSG00000281682	ENSG00000238904	ENSG00000248663	ENSG00000249128	ENSG00000249551	ENSG00000249426	ENSG00000249582	ENSG00000251477	NA	NA	NA	NA	NA	NA	NA	NA	NA	NA	NA	NA	NA	NA	NA	NA	NA	NA	NA	NA	NA	NA	NA	NA	NA	NA	NA	NA	NA	NA	NA	NA	NA
1077	chr5	118904305	119384305	-0.382752	-0.0754307	ENSG00000266587	ENSG00000197744	ENSG00000172869	ENSG00000206786	ENSG00000249494	ENSG00000264536	ENSG00000250678	ENSG00000250928	ENSG00000243333	ENSG00000248885	ENSG00000248979	ENSG00000275541	NA	NA	NA	NA	NA	NA	NA	NA	NA	NA	NA	NA	NA	NA	NA	NA	NA	NA	NA	NA	NA	NA	NA	NA	NA	NA	NA	NA	NA	NA	NA	NA
1078	chr5	119384305	120784305	-0.395073	-0.433003	ENSG00000184838	ENSG00000281463	ENSG00000133835	ENSG00000164334	ENSG00000202092	ENSG00000234259	ENSG00000213663	ENSG00000222609	ENSG00000249919	ENSG00000250895	ENSG00000251293	ENSG00000251975	ENSG00000261036	ENSG00000270741	NA	NA	NA	NA	NA	NA	NA	NA	NA	NA	NA	NA	NA	NA	NA	NA	NA	NA	NA	NA	NA	NA	NA	NA	NA	NA	NA	NA	NA	NA
1079	chr5	120784305	121944305	-0.413618	-0.38056	ENSG00000251135	ENSG00000181867	ENSG00000213661	ENSG00000229855	ENSG00000248853	ENSG00000279860	ENSG00000244088	ENSG00000249600	ENSG00000250847	NA	NA	NA	NA	NA	NA	NA	NA	NA	NA	NA	NA	NA	NA	NA	NA	NA	NA	NA	NA	NA	NA	NA	NA	NA	NA	NA	NA	NA	NA	NA	NA	NA	NA	NA
1080	chr5	121944305	123544306	-0.814166	-0.73795	ENSG00000064692	ENSG00000113083	ENSG00000151304	ENSG00000263432	ENSG00000064652	ENSG00000168938	ENSG00000164185	ENSG00000168944	ENSG00000249621	ENSG00000249996	ENSG00000277169	ENSG00000205302	ENSG00000061455	ENSG00000247311	ENSG00000223652	ENSG00000272139	ENSG00000250539	ENSG00000260686	ENSG00000213655	ENSG00000240058	ENSG00000250803	ENSG00000276047	ENSG00000212114	ENSG00000249400	ENSG00000249610	ENSG00000249916	ENSG00000250328	ENSG00000251538	ENSG00000279772	NA	NA	NA	NA	NA	NA	NA	NA	NA	NA	NA	NA	NA	NA	NA
1081	chr5	123544306	124704307	-0.420446	-0.319504	ENSG00000253807	ENSG00000235275	ENSG00000248600	ENSG00000250438	ENSG00000251421	ENSG00000248296	ENSG00000250862	ENSG00000251214	NA	NA	NA	NA	NA	NA	NA	NA	NA	NA	NA	NA	NA	NA	NA	NA	NA	NA	NA	NA	NA	NA	NA	NA	NA	NA	NA	NA	NA	NA	NA	NA	NA	NA	NA	NA
1082	chr5	124704307	125424307	-0.270003	0.125481	ENSG00000251456	ENSG00000249112	ENSG00000250194	ENSG00000248443	ENSG00000249365	ENSG00000249423	ENSG00000250411	ENSG00000250721	ENSG00000274872	ENSG00000281608	ENSG00000222107	ENSG00000242814	ENSG00000249261	ENSG00000250402	NA	NA	NA	NA	NA	NA	NA	NA	NA	NA	NA	NA	NA	NA	NA	NA	NA	NA	NA	NA	NA	NA	NA	NA	NA	NA	NA	NA	NA	NA
1083	chr5	125424307	126584308	-0.171632	-0.336423	ENSG00000279118	ENSG00000155324	ENSG00000248107	ENSG00000260192	ENSG00000265637	ENSG00000241888	ENSG00000248752	ENSG00000249904	ENSG00000249950	ENSG00000250602	NA	NA	NA	NA	NA	NA	NA	NA	NA	NA	NA	NA	NA	NA	NA	NA	NA	NA	NA	NA	NA	NA	NA	NA	NA	NA	NA	NA	NA	NA	NA	NA	NA	NA
1084	chr5	126584308	127504308	-0.398077	-0.492806	ENSG00000113368	ENSG00000164902	ENSG00000173926	ENSG00000213630	ENSG00000271766	ENSG00000145794	ENSG00000249577	ENSG00000164241	ENSG00000196900	ENSG00000279446	ENSG00000214743	ENSG00000230929	ENSG00000249768	ENSG00000250080	ENSG00000250956	ENSG00000251072	ENSG00000252185	ENSG00000271585	NA	NA	NA	NA	NA	NA	NA	NA	NA	NA	NA	NA	NA	NA	NA	NA	NA	NA	NA	NA	NA	NA	NA	NA	NA	NA
1085	chr5	127504308	128184308	-0.767124	-0.464782	ENSG00000205279	ENSG00000250329	ENSG00000250859	ENSG00000245937	ENSG00000230561	ENSG00000164244	ENSG00000248799	ENSG00000250603	ENSG00000251032	ENSG00000282925	NA	NA	NA	NA	NA	NA	NA	NA	NA	NA	NA	NA	NA	NA	NA	NA	NA	NA	NA	NA	NA	NA	NA	NA	NA	NA	NA	NA	NA	NA	NA	NA	NA	NA
1086	chr5	128184308	128864307	-0.150524	-0.318456	ENSG00000207290	ENSG00000138829	ENSG00000248634	NA	NA	NA	NA	NA	NA	NA	NA	NA	NA	NA	NA	NA	NA	NA	NA	NA	NA	NA	NA	NA	NA	NA	NA	NA	NA	NA	NA	NA	NA	NA	NA	NA	NA	NA	NA	NA	NA	NA	NA	NA
1087	chr5	128864307	129784307	-0.750141	-0.737747	ENSG00000186367	ENSG00000145808	ENSG00000264563	ENSG00000066583	ENSG00000249421	ENSG00000265691	NA	NA	NA	NA	NA	NA	NA	NA	NA	NA	NA	NA	NA	NA	NA	NA	NA	NA	NA	NA	NA	NA	NA	NA	NA	NA	NA	NA	NA	NA	NA	NA	NA	NA	NA	NA	NA	NA
1088	chr5	129784307	131144307	-0.171901	-0.323662	ENSG00000198108	ENSG00000248610	ENSG00000199455	ENSG00000221562	ENSG00000244192	ENSG00000248955	ENSG00000249312	ENSG00000249418	ENSG00000250405	ENSG00000252514	ENSG00000263954	NA	NA	NA	NA	NA	NA	NA	NA	NA	NA	NA	NA	NA	NA	NA	NA	NA	NA	NA	NA	NA	NA	NA	NA	NA	NA	NA	NA	NA	NA	NA	NA	NA
1089	chr5	131144307	132264307	-0.2315	-0.217042	ENSG00000239642	ENSG00000158985	ENSG00000273217	ENSG00000217128	ENSG00000186687	ENSG00000281938	ENSG00000169567	ENSG00000158987	ENSG00000164398	ENSG00000224431	ENSG00000223548	ENSG00000279370	ENSG00000275939	ENSG00000231585	ENSG00000164399	ENSG00000164400	ENSG00000234758	ENSG00000237714	ENSG00000253067	ENSG00000279584	ENSG00000224015	ENSG00000227616	ENSG00000235775	NA	NA	NA	NA	NA	NA	NA	NA	NA	NA	NA	NA	NA	NA	NA	NA	NA	NA	NA	NA	NA
1090	chr5	132264307	133024308	-0.00203631	-0.0793453	ENSG00000164402	ENSG00000202533	ENSG00000164406	ENSG00000205089	ENSG00000072364	ENSG00000277192	ENSG00000113522	ENSG00000235253	ENSG00000197536	ENSG00000125347	ENSG00000238160	ENSG00000263597	ENSG00000164404	ENSG00000131437	ENSG00000197208	ENSG00000169194	ENSG00000233006	ENSG00000223442	ENSG00000198944	ENSG00000197375	ENSG00000164405	ENSG00000164403	ENSG00000234290	ENSG00000272023	ENSG00000230612	ENSG00000113520	ENSG00000201274	ENSG00000202417	ENSG00000225364	ENSG00000248648	ENSG00000113525	ENSG00000199677	ENSG00000229738	ENSG00000272203	NA	NA	NA	NA	NA	NA	NA	NA	NA	NA
1091	chr5	133024308	134024309	0.0265947	0.0280312	ENSG00000113583	ENSG00000053108	ENSG00000279197	ENSG00000271737	ENSG00000213585	ENSG00000170606	ENSG00000279691	ENSG00000248245	ENSG00000249073	ENSG00000249478	ENSG00000250244	ENSG00000250409	ENSG00000280104	ENSG00000221287	ENSG00000240611	ENSG00000251243	ENSG00000251616	ENSG00000273939	NA	NA	NA	NA	NA	NA	NA	NA	NA	NA	NA	NA	NA	NA	NA	NA	NA	NA	NA	NA	NA	NA	NA	NA	NA	NA
1092	chr5	134024309	134864310	-0.241689	-0.229627	ENSG00000119048	ENSG00000006837	ENSG00000043143	ENSG00000237190	ENSG00000145833	ENSG00000273345	ENSG00000251169	ENSG00000113615	ENSG00000272772	ENSG00000248559	ENSG00000113575	ENSG00000113558	ENSG00000181904	ENSG00000279469	ENSG00000222266	ENSG00000164615	ENSG00000266751	ENSG00000081059	ENSG00000270177	ENSG00000152700	ENSG00000239615	ENSG00000240250	ENSG00000243648	ENSG00000250994	ENSG00000201298	ENSG00000207222	ENSG00000207459	ENSG00000241179	ENSG00000250564	ENSG00000270892	ENSG00000271128	ENSG00000280420	NA	NA	NA	NA	NA	NA	NA	NA	NA	NA	NA	NA
1093	chr5	134864310	135344310	-0.763315	-0.527141	ENSG00000113621	ENSG00000249119	ENSG00000069011	ENSG00000249192	ENSG00000198868	ENSG00000247627	ENSG00000263963	ENSG00000132570	ENSG00000244921	ENSG00000248923	ENSG00000152705	ENSG00000279799	ENSG00000248753	ENSG00000277619	ENSG00000248482	ENSG00000249082	ENSG00000249647	NA	NA	NA	NA	NA	NA	NA	NA	NA	NA	NA	NA	NA	NA	NA	NA	NA	NA	NA	NA	NA	NA	NA	NA	NA	NA	NA
1094	chr5	135344310	135784311	-1.23151	-0.91061	ENSG00000250167	ENSG00000249639	ENSG00000145824	ENSG00000251380	ENSG00000270021	ENSG00000255833	ENSG00000181965	ENSG00000223539	ENSG00000238393	ENSG00000251045	NA	NA	NA	NA	NA	NA	NA	NA	NA	NA	NA	NA	NA	NA	NA	NA	NA	NA	NA	NA	NA	NA	NA	NA	NA	NA	NA	NA	NA	NA	NA	NA	NA	NA
1095	chr5	135784311	136184312	-0.965077	-0.521899	ENSG00000145832	ENSG00000120708	ENSG00000250378	ENSG00000270123	ENSG00000278815	ENSG00000164621	ENSG00000277524	ENSG00000274934	ENSG00000275646	ENSG00000164616	ENSG00000254239	ENSG00000277859	ENSG00000145826	ENSG00000145839	ENSG00000253927	ENSG00000263840	ENSG00000264039	ENSG00000265924	NA	NA	NA	NA	NA	NA	NA	NA	NA	NA	NA	NA	NA	NA	NA	NA	NA	NA	NA	NA	NA	NA	NA	NA	NA	NA
1096	chr5	136184312	136784311	-0.485053	-0.343909	ENSG00000069018	ENSG00000271824	ENSG00000250284	ENSG00000213568	ENSG00000248211	ENSG00000249803	ENSG00000250947	ENSG00000248351	ENSG00000279240	NA	NA	NA	NA	NA	NA	NA	NA	NA	NA	NA	NA	NA	NA	NA	NA	NA	NA	NA	NA	NA	NA	NA	NA	NA	NA	NA	NA	NA	NA	NA	NA	NA	NA	NA
1097	chr5	136784311	137584311	NA	NA	ENSG00000221612	ENSG00000248616	ENSG00000222285	NA	NA	NA	NA	NA	NA	NA	NA	NA	NA	NA	NA	NA	NA	NA	NA	NA	NA	NA	NA	NA	NA	NA	NA	NA	NA	NA	NA	NA	NA	NA	NA	NA	NA	NA	NA	NA	NA	NA	NA	NA
1098	chr5	137584311	138464311	-0.193741	0.118651	ENSG00000158402	ENSG00000112984	ENSG00000132563	ENSG00000146021	ENSG00000078795	ENSG00000094880	ENSG00000199880	ENSG00000112981	ENSG00000216009	ENSG00000120733	ENSG00000246323	ENSG00000031003	ENSG00000177733	ENSG00000146013	ENSG00000120729	ENSG00000250159	ENSG00000277843	ENSG00000120709	ENSG00000112983	ENSG00000061492	ENSG00000212460	ENSG00000226306	ENSG00000250260	ENSG00000270697	ENSG00000222924	ENSG00000249851	ENSG00000249971	ENSG00000271196	NA	NA	NA	NA	NA	NA	NA	NA	NA	NA	NA	NA	NA	NA	NA	NA
[truncated: 2,067 more rows]
[truncated: 249 more columns]
