# Supplementary material for: The role of epigenetic modifications, long-range contacts, enhancers and topologically associating domains in the regulation of glioma grade-specific genes
Source: Sci Rep. 2021 Aug 2;11:15668. doi: 10.1038/s41598-021-95009-3 (PMC8329071; doi:10.1038/s41598-021-95009-3)
Supplement: Supplementary file 4 — Supplementary Information 4. [file 41598_2021_95009_MOESM4_ESM.xlsx]

## Sheet: S4_Table
	Tfs_enriched_above_random_level	TAD_nr	median_correlation_with_target_genes
1	EGR1	1366	-0.047127
2	ATF1	1366	0.246403
3	NFE2L1	1366	-0.340563
4	VSX2	1366	-0.0467753
5	MSX1	1366	0.316774
6	ZNF423	2337	0.439334
7	PAX3	2337	0.153872
8	ZBTB6	2337	-0.119879
9	NFKB1	2337	0.274624
10	REST	2337	-0.450043
11	NHLH1	2337	-0.226191
12	HMX1	2337	0.134157
13	HNF4A	2337	-0.118508
14	E2F1	2337	-0.445261
15	PAX5	2007	-0.363551
16	E2F1	2007	-0.285138
17	SPZ1	2007	-0.086759
18	FOXO4	1101	0.185288
19	MYCN	1101	0.323869
20	EBF1	1101	0.37171
21	NGF	1101	0.388011
22	ZIC1	1101	0.336672
23	REST	1101	-0.487879
24	HOXA13	1101	-0.229241
25	NFATC1	1101	-0.289508
26	STAT5B	1101	0.32707
27	IRF7	1101	-0.171537
28	MAX	1101	-0.0949502
29	ZBTB6	1101	-0.186318
30	PAX6	1101	-0.199348
31	NR6A1	1101	0.352481
32	TCF4	1101	0.200095
33	FOXC1	1101	0.152688
34	E2F1	1101	-0.608026
35	SP1	1101	-0.228663
36	NFE2L2	1101	0.109537
37	MYB	1101	-0.306821
38	HSF2	1101	0.124363
39	LHX3	1101	-0.151666
40	STAT5A	1101	-0.167852
41	NR3C1	1101	0.186959
42	TCF3	1101	-0.254164
43	MZF1	1101	0.125889
44	LMO2	1101	0.35564
45	FOXJ2	1101	0.120562
46	IL17RD	1101	0.317805
47	TAL1	1101	0.248963
48	MYOG	1101	0.102102
49	ARID5B	1101	-0.411974
50	NFKB1	1101	-0.123526
51	HOXA9	1101	-0.263756
52	CEBPA	1101	0.14533
53	CUX1	1101	0.198791
54	AHR	1101	0.288373
55	CR1	1101	-0.272377
56	PAX5	1101	-0.186606
57	SOX5	1101	0.597914
58	EN1	1101	0.142847
59	MYB	1101	-0.306821
60	IRF2	1101	0.108819
61	MAX	1101	-0.098862
62	TP53	1101	-0.160977
63	MEIS1	1101	0.217737
64	KLF12	1101	0.489064
65	MIF	1101	-0.421171
66	RFX1	1101	0.22998
67	EGR2	1101	0.114812
68	CREB1	1101	-0.259676
69	ELK1	1101	0.147362
70	HMX1	1101	0.510018
71	BPTF	1101	-0.161569
72	ALX1	1101	-0.0939144
73	FOXD1	1101	-0.37875
74	NFE2L1	1101	0.438682
75	MAFG	1101	-0.247037
76	NR2F1	1101	0.547653
77	TFAP4	1101	-0.330528
78	TGIF1	1101	-0.4519
79	CDC5L	1101	-0.371073
80	ACTR1A	1101	0.278568
81	NKX2-2	1101	0.442073
82	ZBTB18	1101	0.225344
83	ZIC3	1101	0.341605
84	CABLES1	1101	0.343192
85	USF1	1101	-0.231462
