# Supplementary material for: The role of epigenetic modifications, long-range contacts, enhancers and topologically associating domains in the regulation of glioma grade-specific genes
Source: Sci Rep. 2021 Aug 2;11:15668. doi: 10.1038/s41598-021-95009-3 (PMC8329071; doi:10.1038/s41598-021-95009-3)
Supplement: Supplementary file 7 — Supplementary Information 7. [file 41598_2021_95009_MOESM7_ESM.xlsx]

## Sheet: S7_Table
	ENSEMBL	symbol	chr	target_gene_start	target_gene_stop	predicted_contact_start	predicted_contact_stop	enhancer_start	enhancer_stop	enhancer_acetylation_wilcoxon_pvalue	enhancer_dna_methylation_wilcoxon_pvalue	correlation_p	correlation_R	TCGA_log_rank_test_p_value
1	ENSG00000146648	EGFR	chr7	55019020	55256620	55252308	55262307	54881593	54882643	0.0014652	0.004329	0.177662	-0.5	0.089
2	ENSG00000106571	GLI3	chr7	41960949	42237870	42140402	42150401	42065573	42066986	0.0014652	0.00932401	0.0886509	-0.517483	<0.0001
3	ENSG00000142856	ITGB3BP	chr1	63440769	63593721	63524330	63534329	64244366	64246431	0.0014652	0.0012432	0.00316125	-0.797203	<0.0001
4	ENSG00000116120	FARSB	chr2	222570535	222656337	222615282	222625281	222293705	222296229	0.0014652	0.0003108	0.0554813	-0.573427	0.1
5	ENSG00000105877	DNAH11	chr7	21543214	21901839	21760383	21770382	20777626	20779219	0.0014652	0.000621601	0.00316125	0.797203	<0.0001
6	ENSG00000197177	ADGRA1	chr10	133070928	133131675	133096497	133116496	133082796	133083163	0.0029304	0.0003108	0.0520862	-0.58042	<0.0001
7	ENSG00000112137	PHACTR1	chr6	12716804	13290484	12889769	12909768	11655914	11657103	0.0029304	0.00932401	0.00525292	-0.769231	0.65
8	ENSG00000078401	EDN1	chr6	12290362	12297194	12289768	12299767	11655914	11657103	0.0029304	0.00932401	0.00525292	-0.769231	0.19
9	ENSG00000227582	ADGRF5P1	chr9	62860872	62864957	62854177	62864176	63816691	63817446	0.0029304	0.0037296	0.236732	-0.370629	<0.0001
